# Supplementary material for: In Silico Evidence of the Multifunctional Features of Lactiplantibacillus pentosus LPG1, a Natural Fermenting Agent Isolated from Table Olive Biofilms
Source: Foods. 2023 Feb 22;12(5):938. doi: 10.3390/foods12050938 (PMC10000683; doi:10.3390/foods12050938)
Supplement: Supplementary file 1 [file foods-12-00938-s001.zip]

Archive with 1 entries (1 files):
- foods-2194481-supplementary.xlsx
