# Supplementary material for: In Silico Evidence of the Multifunctional Features of Lactiplantibacillus pentosus LPG1, a Natural Fermenting Agent Isolated from Table Olive Biofilms
Source: Foods. 2023 Feb 22;12(5):938. doi: 10.3390/foods12050938 (PMC10000683; doi:10.3390/foods12050938)
Supplement: Supplementary file 1 [file foods-12-00938-s001.zip › foods-2194481-supplementary.xlsx]

## Sheet: Table S1
Supplementary material to:	In silico evidences of the multifunctional features of Lactiplantibacillus pentosus LPG1, a natural ferment isolated from table olives
Table S1. List of Lactobacillaceae strains included in the present study for ANI (Average Nucleotide Identity) analysis.
Organim species	Strain	BioSample	BioProject	Assembly	RefSeq FTP
Lactiplantibacillus pentosus	KCA1	SAMN02469614	PRJNA81575	GCA_000271445.1	ftp://ftp.ncbi.nlm.nih.gov/genomes/all/GCF/000/271/445/GCF_000271445.1_KCA1_v9
Lactiplantibacillus pentosus	MP10	SAMEA4028762	PRJEB14340	GCA_900092635.1	ftp://ftp.ncbi.nlm.nih.gov/genomes/all/GCF/900/092/635/GCF_900092635.1_017747.polished.fixstart
Lactiplantibacillus pentosus	SLC13	SAMN07267280	PRJNA391376	GCA_002211885.1	ftp://ftp.ncbi.nlm.nih.gov/genomes/all/GCF/016/804/305/GCF_016804305.1_ASM1680430v1
Lactiplantibacillus pentosus	ZFM94	SAMN07302932	PRJNA392489	GCA_003627375.1	ftp://ftp.ncbi.nlm.nih.gov/genomes/all/GCF/003/627/375/GCF_003627375.1_ASM362737v1
Lactiplantibacillus pentosus	LPG1	SAMEA112283686	PRJEB51357	ERZ15610629	ftp://ftp.sra.ebi.ac.uk/vol1/fastq/ERR107/005/ERR10741305/ERR10741305.fastq.gz
Lactiplantibacillus pentosus	9D3	SAMN19769714	PRJNA739022	GCA_023823145.1	ftp://ftp.ncbi.nlm.nih.gov/genomes/all/GCF/023/823/145/GCF_023823145.1_ASM2382314v1
Lactiplantibacillus pentosus	BGM48	SAMN05412454	PRJNA329412	GCA_002850015.1	ftp://ftp.ncbi.nlm.nih.gov/genomes/all/GCF/002/850/015/GCF_002850015.1_ASM285001v1
Lactiplantibacillus pentosus	DSM 20314	SAMN10174879	PRJNA494616	GCA_003641185.1	ftp://ftp.ncbi.nlm.nih.gov/genomes/all/GCF/003/641/185/GCF_003641185.1_ASM364118v1
Lactiplantibacillus pentosus	DZ35	SAMN12671269	PRJNA563274	GCA_009812415.1	ftp://ftp.ncbi.nlm.nih.gov/genomes/all/GCF/009/812/415/GCF_009812415.1_ASM981241v1
Lactiplantibacillus pentosus	KW1	SAMN29205040	PRJNA850900	GCA_023972895.1	ftp://ftp.ncbi.nlm.nih.gov/genomes/all/GCF/023/972/895/GCF_023972895.1_ASM2397289v1
Lactiplantibacillus pentosus	KW2	SAMN29205041	PRJNA850901	GCA_023980805.1	ftp://ftp.ncbi.nlm.nih.gov/genomes/all/GCA/023/980/805/GCA_023980805.1_ASM2398080v1
Lactiplantibacillus pentosus	KZ3010	SAMN12671284	PRJNA563286	GCA_022701335.1	ftp://ftp.ncbi.nlm.nih.gov/genomes/all/GCF/022/701/335/GCF_022701335.1_ASM2270133v1
Lactiplantibacillus pentosus	MS031	SAMN12671278	PRJNA563280	GCA_016804305.1	ftp://ftp.ncbi.nlm.nih.gov/genomes/all/GCF/002/211/885/GCF_002211885.1_ASM221188v1
Lactiplantibacillus pentosus	ZFM222	SAMN07303442	PRJNA392597	GCA_003627295.1	ftp://ftp.ncbi.nlm.nih.gov/genomes/all/GCF/003/627/295/GCF_003627295.1_ASM362729v1
Lactobacillus acidophilus	La-14	SAMN02603216	PRJNA196176	GCA_000389675.2	ftp://ftp.ncbi.nlm.nih.gov/genomes/all/GCF/000/389/675/GCF_000389675.2_ASM38967v2
Lacticaseibacillus casei	DSM 20011/JCM 1134/ATCC 393	SAMD00061035	PRJDB480	GCA_000829055.1	ftp://ftp.ncbi.nlm.nih.gov/genomes/all/GCF/000/829/055/GCF_000829055.1_ASM82905v1
Lactobacillus delbrueckii	DSM 26046	SAMN06066887	PRJNA355248	GCA_001888925.1	ftp://ftp.ncbi.nlm.nih.gov/genomes/all/GCF/001/888/925/GCF_001888925.1_ASM188892v1
Lactococcus lactis	LAC460	SAMN15502559	PRJNA645372	GCA_020463755.1	ftp://ftp.ncbi.nlm.nih.gov/genomes/all/GCF/020/463/755/GCF_020463755.1_ASM2046375v1
Lactiplantibacillus plantarum	WCFS1	SAMEA3138345	PRJNA356	GCA_000203855.3	ftp://ftp.ncbi.nlm.nih.gov/genomes/all/GCF/000/203/855/GCF_000203855.3_ASM20385v3
Levilactobacillus brevis	100D8	SAMN04870420	PRJNA318943	GCA_002138395.1	ftp://ftp.ncbi.nlm.nih.gov/genomes/all/GCF/002/138/395/GCF_002138395.1_ASM213839v1
Lactobacillus helveticus	CAUH18	SAMN03982146	PRJNA292623	GCA_001308285.1	ftp://ftp.ncbi.nlm.nih.gov/genomes/all/GCF/001/308/285/GCF_001308285.1_ASM130828v1
Limosilactobacillus reuteri	ZLR003	SAMN03879966	PRJNA290298	GCA_001618905.1	ftp://ftp.ncbi.nlm.nih.gov/genomes/all/GCF/001/618/905/GCF_001618905.1_ASM161890v1
Lacticaseibacillus rhamnosus	GG	SAMN09685158	PRJNA481623	GCA_003353455.1	ftp://ftp.ncbi.nlm.nih.gov/genomes/all/GCF/003/353/455/GCF_003353455.1_ASM335345v1
Lactiplantibacillus paraplantarum	DSM 10667	SAMN10174877	PRJNA494614	GCA_003641145.1	ftp://ftp.ncbi.nlm.nih.gov/genomes/all/GCF/003/641/145/GCF_003641145.1_ASM364114v1

## Sheet: Table S2
Table S2. List of L. pentosus strains used in the present study for pan-genome analysis
Organims Name	Strain	BioSample	BioProject	Assembly	Level	Size(pb)	GC%	Scaffolds	CDS	RefSeq FTP
Lactiplantibacillus pentosus	NBRC 106467	SAMD00171877	PRJDB6251	GCA_007991835.1	Contig	3,541,990	46.3	213	3.182	ftp://ftp.ncbi.nlm.nih.gov/genomes/all/GCF/007/991/835/GCF_007991835.1_ASM799183v1
Lactiplantibacillus pentosus	MP-10	SAMEA4028762	PRJEB14340	GCA_900092635.1	Contig	3,891,220	46	6	3.394	ftp://ftp.ncbi.nlm.nih.gov/genomes/all/GCF/900/092/635/GCF_900092635.1_017747.polished.fixstart
Lactiplantibacillus pentosus	KW2	SAMN29205041	PRJNA850901	GCA_023980805.1	Complete	3,828,080	45.99	9	3.118	ftp://ftp.ncbi.nlm.nih.gov/genomes/all/GCA/023/980/805/GCA_023980805.1_ASM2398080v1
Lactiplantibacillus pentosus	3.8.24	SAMN18942671	PRJNA674638	GCA_018993345.1	Contig	3,662,070	46	136	3.219	ftp://ftp.ncbi.nlm.nih.gov/genomes/all/GCF/018/993/345/GCF_018993345.1_ASM1899334v1
Lactiplantibacillus pentosus	1.8.6	SAMN18940221	PRJNA674638	GCA_018991355.1	Contig	3,640,620	46	130	3.183	ftp://ftp.ncbi.nlm.nih.gov/genomes/all/GCF/018/991/355/GCF_018991355.1_ASM1899135v1
Lactiplantibacillus pentosus	7.2.15	SAMN18977471	PRJNA674638	GCA_018993445.1	Contig	3,714,590	46.1	116	3.229	ftp://ftp.ncbi.nlm.nih.gov/genomes/all/GCF/018/993/445/GCF_018993445.1_ASM1899344v1
Lactiplantibacillus pentosus	RI-031	SAMN05717713	PRJNA343164	GCA_002751855.1	Contig	3,669,810	46.2	73	3.216	ftp://ftp.ncbi.nlm.nih.gov/genomes/all/GCF/002/751/855/GCF_002751855.1_ASM275185v1
Lactiplantibacillus pentosus	L33	SAMN19185297	PRJNA729896	GCA_020181715.1	Scaffold	3,931,330	46	108	3.433	ftp://ftp.ncbi.nlm.nih.gov/genomes/all/GCF/020/181/715/GCF_020181715.1_ASM2018171v1
Lactiplantibacillus pentosus	IG12	SAMN10112446	PRJNA492883	GCA_003702565.1	Scaffold	3,808,220	45.9	81	3.363	ftp://ftp.ncbi.nlm.nih.gov/genomes/all/GCF/003/702/565/GCF_003702565.1_ASM370256v1
Lactiplantibacillus pentosus	IG11	SAMN10112445	PRJNA492883	GCA_003702605.1	Scaffold	3,799,010	45.9	107	3.36	ftp://ftp.ncbi.nlm.nih.gov/genomes/all/GCF/003/702/605/GCF_003702605.1_ASM370260v1
Lactiplantibacillus pentosus	B8	SAMN18710967	PRJNA721226	GCA_018069575.1	Contig	3,772,170	46	112	3.282	ftp://ftp.ncbi.nlm.nih.gov/genomes/all/GCF/018/069/575/GCF_018069575.1_ASM1806957v1
Lactiplantibacillus pentosus	O19	SAMN26656505	PRJNA815956	GCA_022936805.1	Scaffold	3,652,120	46.1	79	3.179	ftp://ftp.ncbi.nlm.nih.gov/genomes/all/GCF/022/936/805/GCF_022936805.1_ASM2293680v1
Lactiplantibacillus pentosus	O12	SAMN26656504	PRJNA815956	GCA_022936785.1	Scaffold	3,856,970	46	98	3.418	ftp://ftp.ncbi.nlm.nih.gov/genomes/all/GCF/022/936/785/GCF_022936785.1_ASM2293678v1
Lactiplantibacillus pentosus	IG8	SAMN10112407	PRJNA492883	GCA_003702625.1	Scaffold	3,800,090	45.9	99	3.361	ftp://ftp.ncbi.nlm.nih.gov/genomes/all/GCF/003/702/625/GCF_003702625.1_ASM370262v1
Lactiplantibacillus pentosus	7.8.46	SAMN18985902	PRJNA674638	GCA_018991465.1	Contig	3,770,960	46	165	3.292	ftp://ftp.ncbi.nlm.nih.gov/genomes/all/GCF/018/991/465/GCF_018991465.1_ASM1899146v1
Lactiplantibacillus pentosus	IG9	SAMN10112443	PRJNA492883	GCA_003702665.1	Scaffold	3,795,350	45.9	99	3.35	ftp://ftp.ncbi.nlm.nih.gov/genomes/all/GCF/003/702/665/GCF_003702665.1_ASM370266v1
Lactiplantibacillus pentosus	14.2.16	SAMN18985924	PRJNA674638	GCA_018993625.1	Contig	3,762,330	46	156	3.289	ftp://ftp.ncbi.nlm.nih.gov/genomes/all/GCF/018/993/625/GCF_018993625.1_ASM1899362v1
Lactiplantibacillus pentosus	14.2.3	SAMN18985997	PRJNA674638	GCA_018991425.1	Contig	3,721,000	46.1	136	3.254	ftp://ftp.ncbi.nlm.nih.gov/genomes/all/GCF/018/991/425/GCF_018991425.1_ASM1899142v1
Lactiplantibacillus pentosus	7.2.20	SAMN18987058	PRJNA674638	GCA_018993665.1	Contig	3,795,850	45.9	140	3.316	ftp://ftp.ncbi.nlm.nih.gov/genomes/all/GCF/018/993/665/GCF_018993665.1_ASM1899366v1
Lactiplantibacillus pentosus	7.8.11	SAMN18938210	PRJNA674638	GCA_018993275.1	Contig	3,825,360	45.9	152	3.337	ftp://ftp.ncbi.nlm.nih.gov/genomes/all/GCF/018/993/275/GCF_018993275.1_ASM1899327v1
Lactiplantibacillus pentosus	14.8.42	SAMN18982119	PRJNA674638	GCA_018993525.1	Contig	3,826,170	45.9	157	3.337	ftp://ftp.ncbi.nlm.nih.gov/genomes/all/GCF/018/993/525/GCF_018993525.1_ASM1899352v1
Lactiplantibacillus pentosus	MU0445	SAMN18942680	PRJNA674638	GCA_018993585.1	Contig	3,787,630	45.9	141	3.298	ftp://ftp.ncbi.nlm.nih.gov/genomes/all/GCF/018/993/585/GCF_018993585.1_ASM1899358v1
Lactiplantibacillus pentosus	LA0445	SAMN19608004	PRJNA674638	GCA_018993965.1	Contig	3,787,720	45.9	145	3.301	ftp://ftp.ncbi.nlm.nih.gov/genomes/all/GCF/018/993/965/GCF_018993965.1_ASM1899396v1
Lactiplantibacillus pentosus	1.2.48	SAMN22818097	PRJNA674638	GCA_021384425.1	Contig	3,735,920	45.9	206	3.295	ftp://ftp.ncbi.nlm.nih.gov/genomes/all/GCF/021/384/425/GCF_021384425.1_ASM2138442v1
Lactiplantibacillus pentosus	3.8.45	SAMN18987094	PRJNA674638	GCA_018991565.1	Contig	3,695,380	46	164	3.248	ftp://ftp.ncbi.nlm.nih.gov/genomes/all/GCF/018/991/565/GCF_018991565.1_ASM1899156v1
Lactiplantibacillus pentosus	1.8.18	SAMN18987114	PRJNA674638	GCA_018993635.1	Contig	3,697,130	45.9	165	3.244	ftp://ftp.ncbi.nlm.nih.gov/genomes/all/GCF/018/993/635/GCF_018993635.1_ASM1899363v1
Lactiplantibacillus pentosus	IG3	SAMN08636329	PRJNA436944	GCA_002993425.1	Scaffold	3,931,960	45.8	111	3.46	ftp://ftp.ncbi.nlm.nih.gov/genomes/all/GCF/002/993/425/GCF_002993425.1_ASM299342v1
Lactiplantibacillus pentosus	IG4	SAMN08636330	PRJNA436944	GCA_002993385.1	Scaffold	3,812,550	46	166	3.35	ftp://ftp.ncbi.nlm.nih.gov/genomes/all/GCF/002/993/385/GCF_002993385.1_ASM299338v1
Lactiplantibacillus pentosus	IG5	SAMN08636331	PRJNA436944	GCA_002993435.1	Scaffold	3,774,770	46	96	3.3	ftp://ftp.ncbi.nlm.nih.gov/genomes/all/GCF/002/993/435/GCF_002993435.1_ASM299343v1
Lactiplantibacillus pentosus	IG6	SAMN08636332	PRJNA436944	GCA_002993485.1	Scaffold	3,888,930	45.8	187	3.448	ftp://ftp.ncbi.nlm.nih.gov/genomes/all/GCF/002/993/485/GCF_002993485.1_ASM299348v1
Lactiplantibacillus pentosus	IG10	SAMN10112444	PRJNA492883	GCA_003702635.1	Scaffold	3,821,390	46	121	3.34	ftp://ftp.ncbi.nlm.nih.gov/genomes/all/GCF/003/702/635/GCF_003702635.1_ASM370263v1
Lactiplantibacillus pentosus	7.2.11	SAMN18977514	PRJNA674638	GCA_018991375.1	Contig	3,740,480	45.9	218	3.27	ftp://ftp.ncbi.nlm.nih.gov/genomes/all/GCF/018/991/375/GCF_018991375.1_ASM1899137v1
Lactiplantibacillus pentosus	IG7	SAMN08636333	PRJNA436944	GCA_002993395.1	Scaffold	3,809,670	45.8	352	3.366	ftp://ftp.ncbi.nlm.nih.gov/genomes/all/GCF/002/993/395/GCF_002993395.1_ASM299339v1
Lactiplantibacillus pentosus	IG2	SAMN08636328	PRJNA436944	GCA_002993465.1	Scaffold	4,036,510	45.7	460	3.59	ftp://ftp.ncbi.nlm.nih.gov/genomes/all/GCF/002/993/465/GCF_002993465.1_ASM299346v1
Lactiplantibacillus pentosus	KW1	SAMN29205040	PRJNA850900	GCA_023972895.1	Complete	3,860,940	46.02	5	3.342	ftp://ftp.ncbi.nlm.nih.gov/genomes/all/GCF/023/972/895/GCF_023972895.1_ASM2397289v1
Lactiplantibacillus pentosus	9D3	SAMN19769714	PRJNA739022	GCA_023823145.1	Complete	3,812,580	46.1	7	3.309	ftp://ftp.ncbi.nlm.nih.gov/genomes/all/GCF/023/823/145/GCF_023823145.1_ASM2382314v1
Lactiplantibacillus pentosus	BGM48	SAMN05412454	PRJNA329412	GCA_002850015.1	Complete	3,676,810	46.13	6	3.258	ftp://ftp.ncbi.nlm.nih.gov/genomes/all/GCF/002/850/015/GCF_002850015.1_ASM285001v1
Lactiplantibacillus pentosus	ZFM222	SAMN07303442	PRJNA392597	GCA_003627295.1	Complete	3,701,600	46.14	5	3.198	ftp://ftp.ncbi.nlm.nih.gov/genomes/all/GCF/003/627/295/GCF_003627295.1_ASM362729v1
Lactiplantibacillus pentosus	ZFM94	SAMN07302932	PRJNA392489	GCA_003627375.1	Complete	3,687,170	46.18	4	3.179	ftp://ftp.ncbi.nlm.nih.gov/genomes/all/GCF/003/627/375/GCF_003627375.1_ASM362737v1
Lactiplantibacillus pentosus	DSM 20314	SAMN10174879	PRJNA494616	GCA_003641185.1	Complete	3,671,370	46.33	2	3.199	ftp://ftp.ncbi.nlm.nih.gov/genomes/all/GCF/003/641/185/GCF_003641185.1_ASM364118v1
Lactiplantibacillus pentosus	KCA1	SAMN02469614	PRJNA81575	GCA_000271445.1	Chromosome	3,426,320	46.4	1	5.931	ftp://ftp.ncbi.nlm.nih.gov/genomes/all/GCF/000/271/445/GCF_000271445.1_KCA1_v9
Lactiplantibacillus pentosus	ATCC 8041	SAMN08556546	PRJNA434401	GCA_004354685.1	Scaffold	3,701,830	46.3	42	3.23	ftp://ftp.ncbi.nlm.nih.gov/genomes/all/GCF/004/354/685/GCF_004354685.1_ASM435468v1
Lactiplantibacillus pentosus	DZ35	SAMN12671269	PRJNA563274	GCA_009812415.1	Contig	3,962,620	45.85	45	3.536	ftp://ftp.ncbi.nlm.nih.gov/genomes/all/GCF/009/812/415/GCF_009812415.1_ASM981241v1
Lactiplantibacillus pentosus	FL0421	SAMN03785590	PRJNA287739	GCA_001188985.1	Scaffold	3,716,550	46.2	19	3.251	ftp://ftp.ncbi.nlm.nih.gov/genomes/all/GCF/001/188/985/GCF_001188985.1_ASM118898v1
Lactiplantibacillus pentosus	GPS1-6	SAMN22237326	PRJNA770818	GCA_020532005.1	Contig	3,905,500	45.8	150	3.469	ftp://ftp.ncbi.nlm.nih.gov/genomes/all/GCF/020/532/005/GCF_020532005.1_ASM2053200v1
Lactiplantibacillus pentosus	O17	SAMN19601709	PRJNA735894	GCA_018982875.1	Scaffold	3,850,700	45.9	53	3.336	ftp://ftp.ncbi.nlm.nih.gov/genomes/all/GCF/018/982/875/GCF_018982875.1_ASM1898287v1
Lactiplantibacillus pentosus	O11	SAMN26656503	PRJNA815956	GCA_022936825.1	Scaffold	3,922,140	45.9	55	3.443	ftp://ftp.ncbi.nlm.nih.gov/genomes/all/GCF/022/936/825/GCF_022936825.1_ASM2293682v1
Lactiplantibacillus pentosus	krglsrbmofpi2	SAMN13015363	PRJNA576968	GCA_009295675.1	Scaffold	3,667,620	46.2	51	3.156	ftp://ftp.ncbi.nlm.nih.gov/genomes/all/GCF/009/295/675/GCF_009295675.1_ASM929567v1
Lactiplantibacillus pentosus	AWA1501	SAMD00284712	PRJDB11289	GCA_018403455.1	Contig	3,717,610	46	102	3.252	ftp://ftp.ncbi.nlm.nih.gov/genomes/all/GCF/018/403/455/GCF_018403455.1_ASM1840345v1
Lactiplantibacillus pentosus	06B0048	SAMN18521540	PRJNA718066	GCA_017742275.1	Scaffold	3,677,150	46.2	51	3.185	ftp://ftp.ncbi.nlm.nih.gov/genomes/all/GCF/017/742/275/GCF_017742275.1_ASM1774227v1
Lactiplantibacillus pentosus	7.8.2	SAMN18987059	PRJNA674638	GCA_018991535.1	Contig	3,790,800	46	99	3.245	ftp://ftp.ncbi.nlm.nih.gov/genomes/all/GCF/018/991/535/GCF_018991535.1_ASM1899153v1
Lactiplantibacillus pentosus	1.2.13	SAMN18939723	PRJNA674638	GCA_018991345.1	Contig	3,651,780	46	133	3.196	ftp://ftp.ncbi.nlm.nih.gov/genomes/all/GCF/018/991/345/GCF_018991345.1_ASM1899134v1
Lactiplantibacillus pentosus	1.2.11	SAMN18939715	PRJNA674638	GCA_018991285.1	Contig	3,634,570	46	116	3.185	ftp://ftp.ncbi.nlm.nih.gov/genomes/all/GCF/018/991/285/GCF_018991285.1_ASM1899128v1
Lactiplantibacillus pentosus	3.2.36	SAMN18985901	PRJNA674638	GCA_018993725.1	Contig	3,696,930	45.9	135	3.249	ftp://ftp.ncbi.nlm.nih.gov/genomes/all/GCF/018/993/725/GCF_018993725.1_ASM1899372v1
Lactiplantibacillus pentosus	SLC13	SAMN07267280	PRJNA391376	GCA_002211885.1	Complete	3,583,010	46.41	9	3.303	ftp://ftp.ncbi.nlm.nih.gov/genomes/all/GCF/016/804/305/GCF_016804305.1_ASM1680430v1
Lactiplantibacillus pentosus	MS031	SAMN12671278	PRJNA563280	GCA_016804305.1	Chromosome	3,805,120	46.1	2	3.084	ftp://ftp.ncbi.nlm.nih.gov/genomes/all/GCF/002/211/885/GCF_002211885.1_ASM221188v1
Lactiplantibacillus pentosus	KZ0310	SAMN12671284	PRJNA563286	GCA_022701335.1	Chromosome	3,873,380	46.03	10	3.372	ftp://ftp.ncbi.nlm.nih.gov/genomes/all/GCF/022/701/335/GCF_022701335.1_ASM2270133v1
Lactiplantibacillus pentosus	7.2.23	SAMN18977487	PRJNA674638	GCA_018993485.1	Contig	3,704,150	46	155	3.251	ftp://ftp.ncbi.nlm.nih.gov/genomes/all/GCF/018/993/485/GCF_018993485.1_ASM1899348v1
Lactiplantibacillus pentosus	1.8.9	SAMN19608333	PRJNA674638	GCA_018993945.1	Contig	3,590,250	46.1	122	3.141	ftp://ftp.ncbi.nlm.nih.gov/genomes/all/GCF/018/993/945/GCF_018993945.1_ASM1899394v1
Lactiplantibacillus pentosus	3.2.37	SAMN18942672	PRJNA674638	GCA_018993495.1	Contig	3,655,810	46	111	3.209	ftp://ftp.ncbi.nlm.nih.gov/genomes/all/GCF/018/993/495/GCF_018993495.1_ASM1899349v1
Lactiplantibacillus pentosus	1.2.7	SAMN18977394	PRJNA674638	GCA_018991365.1	Contig	3,652,710	46	125	3.196	ftp://ftp.ncbi.nlm.nih.gov/genomes/all/GCF/018/991/365/GCF_018991365.1_ASM1899136v1
Lactiplantibacillus pentosus	IG1	NA	PRJEA67801	NA	Scaffold	3,982,537	44.9	13	3.133	https://www.ncbi.nlm.nih.gov/bioproject/PRJEA67801
Lactiplantibacillus pentosus	LPG1	SAMEA112283686	PRJEB51357	ERZ15610629	Complete	3,700,533	46.34	3	3.345	ftp://ftp.sra.ebi.ac.uk/vol1/fastq/ERR107/005/ERR10741305/ERR10741305.fastq.gz

## Sheet: Table S3
Table S3. List of total genes found in L. pentosus LPG1 involved in its probiotic and technological potential
Funtional Category	Gene	Locus	COG	Annotation	Function involved	*Identity blast (%)	*E value	*Entry of accesion (UniProt)
Acid stress resistance & bile salt tolerance	oppA_1	LOPJBOPB_00017	COG4166	Oligopeptide-binding protein OppA	Involved in the recycling of the cell wall peptides
	emrB_1	LOPJBOPB_00043	COG0477	Multidrug export protein EmrB	Can use to export bile
	pva1	LOPJBOPB_00061	COG3049	Penicillin V acylase family protein / choloylglycine hydrolase family protein	Resistance to bile salt	89.1	0	F9US85
	yaaA	LOPJBOPB_00078	COG3022	Peroxide stress resistance protein YaaA	Involved in the cellular response to peroxide stress
	oppA_2	LOPJBOPB_00084	COG4166	Periplasmic oligopeptide-binding protein	Involved in the recycling of the cell wall peptides
	sasA_1	LOPJBOPB_00257	COG0642	Adaptive-response sensory-kinase SasA	Involve in sensivility to acid
	speF	LOPJBOPB_00263	COG1982	Inducible ornithine decarboxylase	Acid tolerance
	groS	LOPJBOPB_00752	COG0234	10 kDa chaperonin GroES	Intervene in stress response
	groL	LOPJBOPB_00753	COG0459	60 kDa chaperonin GroEL	Intervene in stress response
	uvrA_1	LOPJBOPB_00798	COG0178	UvrABC system protein A	Involved in nucleotide excision repair under low pH
	oppA_3	LOPJBOPB_00806	COG4166	Oligopeptide-binding protein OppA	Involved in the recycling of the cell wall peptides
	asp1	LOPJBOPB_00934	COG1302	Alkaline shock protein 23	Play a role in pH homeostasis
	asp2	LOPJBOPB_00935	COG1302	Alkaline shock protein 23	Play a role in pH homeostasis	83	1.3e-78	F9UMC9
	clpC	LOPJBOPB_01001	COG0542	ATP-dependent Clp protease ATP-binding subunit ClpC	Involved in persistance capacity in gastrointestinal tract (GIT)
	msrA_1	LOPJBOPB_01306	COG0225	Peptide methionine sulfoxide reductase MsrA	Protection against oxidative damage
	uvrA_2	LOPJBOPB_01321	COG0178	UvrABC system protein A	Involved in nucleotide excision repair under low pH
	opuCB	LOPJBOPB_01593	COG1174	Carnitine transport permease protein OpuCB	Play a role under conditions of osmotic stress
	msrA_2	LOPJBOPB_01795	COG0225	Peptide methionine sulfoxide reductase MsrA	Protection against oxidative damage
	msrB	LOPJBOPB_01796	COG0229	Peptide methionine sulfoxide reductase MsrB	Protection against oxidative damage
	msrA_3	LOPJBOPB_01917	COG0225	Peptide methionine sulfoxide reductase MsrA	Protection against oxidative damage
	dltD	LOPJBOPB_01936	COG3966	Protein DltD	Involved in resistance to bile salt
	dltA	LOPJBOPB_01939	COG1020	D-alanine--D-alanyl carrier protein ligase	Involve in sensivility to acid
	dnaJ	LOPJBOPB_01942	COG0484	Chaperone protein DnaJ	Intervene in stress response
	dnaK	LOPJBOPB_01943	COG0443	Chaperone protein DnaK	Intervene in stress response
	grpE	LOPJBOPB_01944	COG0576	Protein GrpE / cofactor	Intervene in stress response
	pva2	LOPJBOPB_02455	COG3049	Penicillin V acylase family protein / choloylglycine hydrolase family protein	Resistance to bile salt	82.3	0	F9UR86
	uvrA_3	LOPJBOPB_02745	COG0178	UvrABC system protein A	Involved in nucleotide excision repair under low pH
	lmrA	LOPJBOPB_02793	COG1132	Multidrug resistance ABC transporter ATP-binding and permease protein	Can use to export bile
	copA	LOPJBOPB_02860	COG2217	Copper-exporting P-type ATPase	Participes into homeostasis in the acid tolerance
	hpk9	LOPJBOPB_02865	COG3290	Two-component system histidine protein kinase sensor protein	Involve in sensivility to acid	70.3	0	F9USI1
	dps_1	LOPJBOPB_02922	COG0783	DNA protection during starvation protein	Involved in several types of stress adaptation
	pva3	LOPJBOPB_03149	COG3049	Penicillin V acylase family protein / choloylglycine hydrolase family protein	Resistance to bile salt	92.4	0	F9UU48
	copB	LOPJBOPB_03150	COG2217	Copper-exporting P-type ATPase B	Participes into homeostasis in the acid tolerance
	dps	NFJKPBJO_00003	COG0783	DNA protection during starvation protein	Involved in several types of stress adaptation
Adhesion	rqcH_1	LOPJBOPB_00192	COG1293	Ribosome quality control protein RqcH, Rqc2/NEMF/Tae2 family, contains fibronectin-(FbpA) and RNA- (NFACT) binding domains	Implicated in the adherence to intestinal cells
	gap_1	LOPJBOPB_00266	COG0057	Glyceraldehyde-3-phosphate dehydrogenase	Adheres to human colonic mucin
	strA	LOPJBOPB_00454	COG3764	Sortase A	Involved in agglutination capacity
	luxS	LOPJBOPB_00799	COG1854	S-ribosylhomocysteine lyase	Implicated in biofilm formation
	gap_2	LOPJBOPB_00814	COG0057	Glyceraldehyde-3-phosphate dehydrogenase	Adheres to human colonic mucin
	eno1	LOPJBOPB_00817	COG0148	Enolase	Act as adhesins
	glnH_1	LOPJBOPB_00889	COG0834	ABC transporter glutamine-binding protein GlnH	Involved in mucus adhesion
	psaA_1	LOPJBOPB_01067	COG0803	Manganese ABC transporter substrate-binding lipoprotein	Involved in mucus adhesion
	cps2A	LOPJBOPB_01167	COG3944	Capsular polysaccharide biosynthesis protein CpsC	Implicated in EPS production	93.8	3.9e-166	F9UMZ5
	ywqD_1	LOPJBOPB_01168	COG0489	Tyrosine-protein kinase YwqD	Implicated in EPS production
	ywqE_1	LOPJBOPB_01169	COG4464	Tyrosine-protein phosphatase YwqE	Implicated in EPS production
	LOPJBOPB_01170	LOPJBOPB_01170	COG0451	UDP-glucose 4-epimerase	Implicated in EPS production
	cps2E	LOPJBOPB_01171	COG2148	Priming glycosyltransferase	Implicated in EPS production	91.1	3.1e-152	F9UMZ9
	wbnH_1	LOPJBOPB_01172	COG0438	O-antigen biosynthesis glycosyltransferase WbnH	Implicated in EPS production
	cps4G	LOPJBOPB_01173	COG0438	Glycogen synthase	Implicated in EPS production
	cps4H	LOPJBOPB_01174		Polysaccharide polymerase	Implicated in EPS production	71.9	0	F9UQ48
	cps4I	LOPJBOPB_01175	COG1215	Glycosyltransferase	Implicated in EPS production	66.8	1.8e-145	F9UQ47
	epsI	LOPJBOPB_01176	COG5039	General stress protein 30 / pyruvyl transferase	Implicated in EPS production
	epsM	LOPJBOPB_01177	COG2244	Oligosaccharide flippase family protein	Implicated in EPS production	43.7	1.1e-130	A0A7X6S3M4
	cps2K	LOPJBOPB_01178	COG3077	Polysaccharide biosynthesis protein	Implicated in EPS production	72.9	8.4e-29	F9UN05
	LOPJBOPB_01179	LOPJBOPB_01179	COG4932	Cell surface protein, LPXTG-motif cell wall anchor	Promote the adherence	77.4	0	F9UTX0
	LOPJBOPB_01222	LOPJBOPB_01222	COG4932	SlpA domain-containing protein	Implicated in the adherence to intestinal cells	89	0	F9UN47
	LOPJBOPB_01625	LOPJBOPB_01625	COG0810	Mucus-binding protein, LPXTG-motif cell wall anchor	Involved in mucus adhesion	57	0	F9UP14
	rqcH_2	LOPJBOPB_01760	COG1293	Ribosome quality control protein RqcH, Rqc2/NEMF/Tae2 family, contains fibronectin-(FbpA) and RNA- (NFACT) binding domains	Implicated in the adherence to intestinal cells
	dltA	LOPJBOPB_01939	COG1020	D-alanine--D-alanyl carrier protein ligase	Implicated in biofilm formation
	cps4J	LOPJBOPB_02006	COG2244	Polysaccharide repeat unit transporter (Flippase)	Implicated in EPS production	73.3	0	F9UQ46
	cps4I_2	LOPJBOPB_02007	COG1215	Glycosyltransferase, family 2	Implicated in EPS production	66.9	4.5e-143	F9UQ47
	cps4H_2	LOPJBOPB_02008		Polysaccharide polymerase	Implicated in EPS production	69.6	0	F9UQ48
	glgA_2	LOPJBOPB_02009	COG0438	Glycogen synthase	Implicated in EPS production
	wbnH_2	LOPJBOPB_02010	COG0438	O-antigen biosynthesis glycosyltransferase WbnH	Implicated in EPS production
	cps4E	LOPJBOPB_02011	COG2148	Priming glycosyltransferase	Implicated in EPS production	78.7	1.9e-135	F9UQ51
	wbgU	LOPJBOPB_02012	COG0451	UDP-N-acetylglucosamine 4-epimerase	Implicated in EPS production
	ywqE_2	LOPJBOPB_02013	COG4464	Tyrosine-protein phosphatase YwqE	Implicated in EPS production
	ywqD_2	LOPJBOPB_02014	COG0489	Tyrosine-protein kinase YwqD	Implicated in EPS production
	cps4A	LOPJBOPB_02015	COG3944	Capsular polysaccharide biosynthesis protein CpsC	Implicated in EPS production	73.8	4.1e-122	F9UQ55
	glnH_2	LOPJBOPB_02217	COG0834	Glutamine-binding periplasmic protein	Involved in mucus adhesion
	tuf	LOPJBOPB_02026	COG0050	Elongation factor Tu	Involved in mucus adhesion
	LOPJBOPB_02366	LOPJBOPB_02366	COG4932	Mucus-binding protein, LPXTG-motif cell wall anchor	Involved in mucus adhesion	67	0	F9UR18
	wapA	LOPJBOPB_02787	COG4932	Cell surface protein, LPXTG-motif cell wall anchor / collagen binding domain	Affinity for pericelular tissue components	80.2	0	F9US93
	psaA_2	LOPJBOPB_02839	COG0803	Manganese ABC transporter substrate-binding lipoprotein	Involved in mucus adhesion
	LOPJBOPB_02906	LOPJBOPB_02906	COG3266	Mucus-binding protein, LPXTG-motif cell wall anchor	Involved in mucus adhesion	53.8	0	F9USM7
	LOPJBOPB_02921	LOPJBOPB_02921	COG4886	Mucus-binding protein, LPXTG-motif cell wall anchor	Involved in mucus adhesion	63.4	0	F9USN7
	LNFPBAJA_00018	LNFPBAJA_00018	COG3203	MucBP_2 domain-containing protein	Involved in mucus adhesion	63.9	3.2e-178	A0A430AFE9
Complex carbohydrates metabolism	glgP	LOPJBOPB_00022	COG0058	Glycogen phosphorylase	Breaks up glycogen into glucose subunits
	apu	LOPJBOPB_00023	COG0366	Amylopullulanase	Hydrolyze different polymeric substrates (starches)
	trePP	LOPJBOPB_00026	COG1554	Trehalose 6-phosphate phosphorylase	Hydrolyze alpha,alpha'-trehalose 6-phosphate in two glucoses, and putatively involved in osmo- and cryoprotection
	malL_1	LOPJBOPB_00161	COG0366	Oligo-1,6-glucosidase / alpha-amylase	Hydrolyze the alpha-1,6 linkage in starch, glycogen, and the oligosaccharides
	malS / glgE	LOPJBOPB_00166	COG0366	Alpha-1,4-glucan:maltose-1-phosphate maltosyltransferase	Glycogen debranching enzyme, glucanotransferase domain
	malP_1	LOPJBOPB_00168	COG1554	Maltose phosphorylase	Participates in starch and sucrose metabolism
	scrB	LOPJBOPB_00173	COG1621	Sucrose-6-phosphate hydrolase	Hydrolyze the sucrose disaccharide
	malL_3	LOPJBOPB_00178	COG0366	Oligo-1,6-glucosidase / alpha-amylase	Hydrolyze the alpha-1,6 linkage in starch, glycogen, and the oligosaccharides
	treA	LOPJBOPB_00239	COG0366	Trehalose-6-phosphate hydrolase	Hydrolyze alpha,alpha'-trehalose 6-phosphate in two glucoses, and putatively involved in osmo- and cryoprotection
	bglA_1	LOPJBOPB_00395	COG2730	Aryl-phospho-beta-D-glucosidase BglA	Catalyzes the hydrolysis of aryl-phospho-beta-D-glucosides. Plays a major role in the utilization of arbutin or salicin as the sole carbon source
	ydaJ	LOPJBOPB_00781	COG3405	glycosyl hydrolase family 8 / celullase, chitinase, xylanase	Hydrolysis of the 1,4-beta-D-glycosidic linkages in cellulose, hemicellulose, lichenin or xylan	68.8	1.2e-180	A0A660DYL5
	chbG	LOPJBOPB_00895	COG3394	Chitooligosaccharide deacetylase ChbG	Involved in the degradation of chitin
	bglH_1	LOPJBOPB_00912	COG2730	Aryl-phospho-beta-D-glucosidase BglH	Catalyzes the hydrolysis of aryl-phospho-beta-D-glucosides. Plays a major role in the utilization of arbutin or salicin as the sole carbon source
	bglA_2	LOPJBOPB_00918	COG2723	6-phospho-beta-glucosidase BglA	Hydrolyzes several phospho-beta-D-glucosides, but not their non-phosphorylated forms
	LOPJBOPB_00939	LOPJBOPB_00939	COG3408	Alpha-L-rhamnosidase	Hydrolysis of terminal non-reducing alpha-L-rhamnose residues in alpha-L-rhamnosides	76.5	2.6e-95	F9UMD3
	malP_2	LOPJBOPB_01698	COG1554	Maltose phosphorylase	Participates in starch and sucrose metabolism
	galM	LOPJBOPB_01699	COG2017	Maltose epimerase	Participates in starch and sucrose metabolism
	galK_1	LOPJBOPB_01708	COG0153	Galactokinase	Involved in the galactose metabolic pathway (Leloir pathway)
	bbmA	LOPJBOPB_02604	COG0366	Intracellular maltogenic amylase	Hydrolyzed cyclodextrin or starch to maltose and glucose
	bglA_3	LOPJBOPB_02629	COG2723	6-phospho-beta-glucosidase BglA	Hydrolyzes several phospho-beta-D-glucosides, but not their non-phosphorylated forms
	bglA_4	LOPJBOPB_02630	COG2730	Aryl-phospho-beta-D-glucosidase BglA	Catalyzes the hydrolysis of aryl-phospho-beta-D-glucosides. Plays a major role in the utilization of arbutin or salicin as the sole carbon source
	bglC	LOPJBOPB_02832	COG2730	Aryl-phospho-beta-D-glucosidase BglC	Catalyzes the hydrolysis of aryl-phospho-beta-D-glucosides. Plays a major role in the utilization of arbutin or salicin as the sole carbon source
	bglA_5	LOPJBOPB_02928	COG2730	Aryl-phospho-beta-D-glucosidase BglA	Catalyzes the hydrolysis of aryl-phospho-beta-D-glucosides. Plays a major role in the utilization of arbutin or salicin as the sole carbon source
	sacA	LOPJBOPB_02954	COG1621	Sucrose-6-phosphate hydrolase	Participes into hydrolyzis of the sucrose disaccharide
	gmuD	LOPJBOPB_03099	COG2723	6-phospho-beta-glucosidase GmuD	Hydrolyzes several phospho-beta-D-glucosides, but not their non-phosphorylated forms
	ram2	LOPJBOPB_03230	COG3408	Alpha-L-rhamnosidase	Hydrolysis of terminal non-reducing alpha-L-rhamnose residues in alpha-L-rhamnosides	82.5	0	F9UUE0
	galT	LOPJBOPB_03239	COG4468	Galactose-1-phosphate uridylyltransferase	Involved in the galactose metabolic pathway (Leloir pathway)
	galE_2	LOPJBOPB_03240	COG1087	UDP-glucose 4-epimerase	Involved in the galactose metabolic pathway (Leloir pathway)
	galK_2	LOPJBOPB_03241	COG0153	Galactokinase	Involved in the galactose metabolic pathway (Leloir pathway)
	lacL	LOPJBOPB_03242	COG3250	Beta-galactosidase large subunit	Involved in the galactose metabolic pathway (Leloir pathway)
	lacM	LOPJBOPB_03243	COG3250	Beta-galactosidase small subunit	Involved in the galactose metabolic pathway (Leloir pathway)
	melA	LOPJBOPB_03244	COG3345	Alpha-galactosidase Mel36A	Involved in the galactose metabolic pathway (Leloir pathway)
	ycjT	LOPJBOPB_03255	COG1554	Kojibiose phosphorylase	Hydrolyze the kojibiose disaccharide
	bglH_2	LOPJBOPB_03278	COG2730	Aryl-phospho-beta-D-glucosidase BglH	Catalyzes the hydrolysis of aryl-phospho-beta-D-glucosides such as 4-methylumbelliferyl-phospho-beta-D-glucopyranoside (MUG-P), phosphoarbutin and phosphosalicin. Plays a major role in the utilization of arbutin or salicin as the sole carbon source
	bgaA	LOPJBOPB_03283	COG1874	Beta-galactosidase BgaA	Catalyzes hydrolysis of terminal non-reducing β-D-galactose residues in β-D-galactosides
	abf2	LOPJBOPB_03286	COG3534	Intracellular exo-alpha-L-arabinofuranosidase 2	The enzyme acts on alpha arabinoxylans and arabinogalactans.
	bglH_3	LOPJBOPB_03292	COG2730	Aryl-phospho-beta-D-glucosidase BglH	Catalyzes the hydrolysis of aryl-phospho-beta-D-glucosides such as 4-methylumbelliferyl-phospho-beta-D-glucopyranoside (MUG-P), phosphoarbutin and phosphosalicin. Plays a major role in the utilization of arbutin or salicin as the sole carbon source
	treP	LOPJBOPB_03295	COG1554	Alpha,alpha-trehalose phosphorylase	Hydrolyze alpha,alpha'-trehalose 6-phosphate in two glucoses, and putatively involved in osmo- and cryoprotection
	araF	LOPJBOPB_03311	COG3940	Extracellular exo-alpha-(1->5)-L-arabinofuranosidase	The enzyme acts on arabinoxylans and arabinogalactans.
Degradation of phenolic compounds	est	LOPJBOPB_00821	COG1647	Carboxylesterase	Involved in the degradation and metabolism of phenolic compounds
	LOPJBOPB_00985	LOPJBOPB_00985	COG0657	Lipase / esterase	Involved in the degradation and metabolism of phenolic compounds	86.4	1.1e169	F9UMI7
	aes_2	LOPJBOPB_01271	COG0657	Acetyl esterase / lipase	Involved in the degradation and metabolism of phenolic compounds
	LOPJBOPB_01817	LOPJBOPB_01817	COG2755	Extracellular lipase/acylhydrolase with GDSL-like motif	Involved in the degradation and metabolism of phenolic compounds	88.5	0	F9UPJ7
	tanA	LOPJBOPB_01877	COG1073	Tannase	Involved in the degradation and metabolism of phenolic compounds	70.6	0	A0A0R2BA86
	aes_3	LOPJBOPB_02754	COG0657	Acetyl esterase	Involved in the degradation and metabolism of phenolic compounds
	lpdC	LOPJBOPB_02771	COG0043	Gallate descarboxylase	Involved in the degradation and metabolism of phenolic compounds
	tanL	LOPJBOPB_02786	COG1073	Tannase	Involved in the degradation and metabolism of phenolic compounds	71.3	0	F9US92
	PadR	LOPJBOPB_03002	COG1695	Transcription regulator, PadR family	Involved in the degradation and metabolism of phenolic compounds	92.2	1.6e-62	F9UTC0
	padC	LOPJBOPB_03348	COG3479	Phenolic acid decarboxylase PadC	Involved in the degradation and metabolism of phenolic compounds
Vitamin synthesis	dfrA / folA	LOPJBOPB_01819	COG0262	Dihydrofolate reductase	Folate synthesis cluster
	fpgS_1 / folC	LOPJBOPB_02226	COG0285	Folylpolyglutamate synthase	Folate synthesis cluster
	folP	LOPJBOPB_03087	COG0294	Dihydropteroate synthase	Folate synthesis cluster	95.3	0	F9UTI2
	folQ	LOPJBOPB_03088	COG0127	dITP/XTP pyrophosphatase	Folate synthesis cluster
	fpgS_2 / folc	LOPJBOPB_03089	COG0285	Folylpolyglutamate synthase	Folate synthesis cluster
	folE	LOPJBOPB_03090	COG0302	GTP cyclohydrolase 1	Folate synthesis cluster
	folK	LOPJBOPB_03091	COG0801	2-amino-4-hydroxy-6-hydroxymethyldihydropteridine pyrophosphokinase	Folate synthesis cluster
	folB	LOPJBOPB_03092	COG1539	Dihydroneopterin aldolase	Folate synthesis cluster
	* The results of UniProt BLAST only are shown for genes wasn't annotated by Prokka annotation

## Sheet: Table S4
Table S4. Results of the pan-genome analysis, presence/absence of genes for the L. pentosus strains assayed
Gene	Annotation	No. isolates	No. sequences	Avg sequences per isolate	Genome Fragment	Order within Fragment	Accessory Fragment	Accessory Order with Fragment	QC	Min group size nuc	Max group size nuc	Avg group size nuc	06B0048	14_2_16	14_2_3	14_8_42	1_2_11	1_2_13	1_2_48	1_2_7	1_8_18	1_8_6	1_8_9	3_2_36	3_2_37	3_8_24	3_8_45	7_2_11	7_2_15	7_2_20	7_2_23	7_8_11	7_8_2	7_8_46	9D3	ATCC_8041	AWA1501	B8	BGM48	DSM20314	DZ35	FL0421	GPS1-6	IG10	IG11	IG12	IG2	IG3	IG4
dnaA	chromosomal replication initiator protein DnaA	63	63	1	1	5352				1325	1367	1338	6fb57a34ce60fa6ffcd6b0ada92302fc_13016	8ef1dc118ee4838f261237587ceee75e_9177	b188e6825fd590866a012d87fb7f95f5_3350	7bd4cf11b10471b8832be5f2215de049_12200	6f0ff4c9ed4b93c60fbeda700771d277_6160	5236776933e47f7ecc2f40e0170feeeb_6308	3f54067f0171de3b419324bfb7229574_10033	53cefd0047eff68b652358cc419cd0b6_6572	9b634048604e41ae55e5bd6c1afbf922_3638	733f00d86caeeda453a9fbbe11761790_6217	b24241dcc4b03c8a5da9ca26399408d4_6258	e5918ec09b46b1fc7fbbc9c91ab3b59b_7070	84f28b3b17a5fee02a8e30ce554821de_6512	8b22758a929e0accca08d9acf380c64d_6292	7054a9bb977e62c62a6366f8f3caac0f_3837	13c6043f1b8f9ffc4ffe02e70ab25516_4913	fd642ce5a8a990b3180bfee237b05c12_5557	68dc3cfa2550759daea660886eafbfcd_981	b0ae9ff660860b9cda0231005574687e_6383	6ad2ea7d64599eb7fb3ecabaa50bf1f8_12275	e7d37845e534701d64059ba75383e12d_6676	c7c40eda78cf130c966647755134e2de_985	4d33485a9d9d2f52003433b4dd3ebc1c_3	d33a8db5af35ed3dc3d2af65371b3b72_8496	dc78db1d62ada63fe6a2a44641ea38d6_2458	3851b3efc1b611b39602aff919a562f8_967	6525475ee51ec9035b1b244328350443_3	55db69fc8e9cba77527471fcb23e1bfc_3	74e5e017befd937000dfc502ea46e1f1_3111	9a435902eae5ec4b24154c8031359700_2073	48bd6800f8e1fb6c26fcd679313e357f_926	84ff823ae51f4f5f67dd715ef8a14b8d_10276	a48a2acd939ad90a842230d00e385fe5_10738	7647d9e74c990c8c2018aa14efe589ab_4890	9f4518d01b6996451f24dc955831b66a_13143	705c9af312180478b99221a87bdccba2_9471	53d3bbf89b9918dd925b65414f7c5dbe_1543
dnaN	DNA polymerase III subunit beta	63	63	1	1	5353				1139	1139	1139	6fb57a34ce60fa6ffcd6b0ada92302fc_13020	8ef1dc118ee4838f261237587ceee75e_9181	b188e6825fd590866a012d87fb7f95f5_3354	7bd4cf11b10471b8832be5f2215de049_12196	6f0ff4c9ed4b93c60fbeda700771d277_6164	5236776933e47f7ecc2f40e0170feeeb_6304	3f54067f0171de3b419324bfb7229574_10037	53cefd0047eff68b652358cc419cd0b6_6568	9b634048604e41ae55e5bd6c1afbf922_3642	733f00d86caeeda453a9fbbe11761790_6221	b24241dcc4b03c8a5da9ca26399408d4_6262	e5918ec09b46b1fc7fbbc9c91ab3b59b_7066	84f28b3b17a5fee02a8e30ce554821de_6508	8b22758a929e0accca08d9acf380c64d_6288	7054a9bb977e62c62a6366f8f3caac0f_3833	13c6043f1b8f9ffc4ffe02e70ab25516_4909	fd642ce5a8a990b3180bfee237b05c12_5554	68dc3cfa2550759daea660886eafbfcd_977	b0ae9ff660860b9cda0231005574687e_6379	6ad2ea7d64599eb7fb3ecabaa50bf1f8_12271	e7d37845e534701d64059ba75383e12d_6672	c7c40eda78cf130c966647755134e2de_981	4d33485a9d9d2f52003433b4dd3ebc1c_7	d33a8db5af35ed3dc3d2af65371b3b72_8500	dc78db1d62ada63fe6a2a44641ea38d6_2462	3851b3efc1b611b39602aff919a562f8_971	6525475ee51ec9035b1b244328350443_7	55db69fc8e9cba77527471fcb23e1bfc_7	74e5e017befd937000dfc502ea46e1f1_3107	9a435902eae5ec4b24154c8031359700_2069	48bd6800f8e1fb6c26fcd679313e357f_930	84ff823ae51f4f5f67dd715ef8a14b8d_10279	a48a2acd939ad90a842230d00e385fe5_10734	7647d9e74c990c8c2018aa14efe589ab_4894	9f4518d01b6996451f24dc955831b66a_13139	705c9af312180478b99221a87bdccba2_9475	53d3bbf89b9918dd925b65414f7c5dbe_1547
yaaA	S4 domain-containing protein YaaA	63	63	1	1	5354				200	233	218	6fb57a34ce60fa6ffcd6b0ada92302fc_13024	8ef1dc118ee4838f261237587ceee75e_9185	b188e6825fd590866a012d87fb7f95f5_3358	7bd4cf11b10471b8832be5f2215de049_12192	6f0ff4c9ed4b93c60fbeda700771d277_6168	5236776933e47f7ecc2f40e0170feeeb_6300	3f54067f0171de3b419324bfb7229574_10041	53cefd0047eff68b652358cc419cd0b6_6564	9b634048604e41ae55e5bd6c1afbf922_3646	733f00d86caeeda453a9fbbe11761790_6225	b24241dcc4b03c8a5da9ca26399408d4_6266	e5918ec09b46b1fc7fbbc9c91ab3b59b_7062	84f28b3b17a5fee02a8e30ce554821de_6504	8b22758a929e0accca08d9acf380c64d_6284	7054a9bb977e62c62a6366f8f3caac0f_3829	13c6043f1b8f9ffc4ffe02e70ab25516_4905	fd642ce5a8a990b3180bfee237b05c12_5550	68dc3cfa2550759daea660886eafbfcd_973	b0ae9ff660860b9cda0231005574687e_6375	6ad2ea7d64599eb7fb3ecabaa50bf1f8_12267	e7d37845e534701d64059ba75383e12d_6668	c7c40eda78cf130c966647755134e2de_977	4d33485a9d9d2f52003433b4dd3ebc1c_11	d33a8db5af35ed3dc3d2af65371b3b72_8504	dc78db1d62ada63fe6a2a44641ea38d6_2466	3851b3efc1b611b39602aff919a562f8_975	6525475ee51ec9035b1b244328350443_11	55db69fc8e9cba77527471fcb23e1bfc_11	74e5e017befd937000dfc502ea46e1f1_3103	9a435902eae5ec4b24154c8031359700_2065	48bd6800f8e1fb6c26fcd679313e357f_934	84ff823ae51f4f5f67dd715ef8a14b8d_10283	a48a2acd939ad90a842230d00e385fe5_10730	7647d9e74c990c8c2018aa14efe589ab_4898	9f4518d01b6996451f24dc955831b66a_13135	705c9af312180478b99221a87bdccba2_9479	53d3bbf89b9918dd925b65414f7c5dbe_1551
recF	DNA replication/repair protein RecF	63	63	1	1	5355				1124	1124	1124	6fb57a34ce60fa6ffcd6b0ada92302fc_13028	8ef1dc118ee4838f261237587ceee75e_9189	b188e6825fd590866a012d87fb7f95f5_3362	7bd4cf11b10471b8832be5f2215de049_12188	6f0ff4c9ed4b93c60fbeda700771d277_6172	5236776933e47f7ecc2f40e0170feeeb_6296	3f54067f0171de3b419324bfb7229574_10045	53cefd0047eff68b652358cc419cd0b6_6560	9b634048604e41ae55e5bd6c1afbf922_3650	733f00d86caeeda453a9fbbe11761790_6229	b24241dcc4b03c8a5da9ca26399408d4_6270	e5918ec09b46b1fc7fbbc9c91ab3b59b_7058	84f28b3b17a5fee02a8e30ce554821de_6500	8b22758a929e0accca08d9acf380c64d_6280	7054a9bb977e62c62a6366f8f3caac0f_3825	13c6043f1b8f9ffc4ffe02e70ab25516_4901	fd642ce5a8a990b3180bfee237b05c12_5546	68dc3cfa2550759daea660886eafbfcd_969	b0ae9ff660860b9cda0231005574687e_6371	6ad2ea7d64599eb7fb3ecabaa50bf1f8_12263	e7d37845e534701d64059ba75383e12d_6664	c7c40eda78cf130c966647755134e2de_973	4d33485a9d9d2f52003433b4dd3ebc1c_15	d33a8db5af35ed3dc3d2af65371b3b72_8508	dc78db1d62ada63fe6a2a44641ea38d6_2470	3851b3efc1b611b39602aff919a562f8_979	6525475ee51ec9035b1b244328350443_15	55db69fc8e9cba77527471fcb23e1bfc_15	74e5e017befd937000dfc502ea46e1f1_3099	9a435902eae5ec4b24154c8031359700_2061	48bd6800f8e1fb6c26fcd679313e357f_938	84ff823ae51f4f5f67dd715ef8a14b8d_10287	a48a2acd939ad90a842230d00e385fe5_10726	7647d9e74c990c8c2018aa14efe589ab_4902	9f4518d01b6996451f24dc955831b66a_13131	705c9af312180478b99221a87bdccba2_9483	53d3bbf89b9918dd925b65414f7c5dbe_1555
gyrB	DNA topoisomerase (ATP-hydrolyzing) subunit B	63	63	1	1	5356				1946	1946	1946	6fb57a34ce60fa6ffcd6b0ada92302fc_13032	8ef1dc118ee4838f261237587ceee75e_9193	b188e6825fd590866a012d87fb7f95f5_3366	7bd4cf11b10471b8832be5f2215de049_12184	6f0ff4c9ed4b93c60fbeda700771d277_6176	5236776933e47f7ecc2f40e0170feeeb_6292	3f54067f0171de3b419324bfb7229574_10049	53cefd0047eff68b652358cc419cd0b6_6556	9b634048604e41ae55e5bd6c1afbf922_3654	733f00d86caeeda453a9fbbe11761790_6232	b24241dcc4b03c8a5da9ca26399408d4_6274	e5918ec09b46b1fc7fbbc9c91ab3b59b_7054	84f28b3b17a5fee02a8e30ce554821de_6496	8b22758a929e0accca08d9acf380c64d_6276	7054a9bb977e62c62a6366f8f3caac0f_3821	13c6043f1b8f9ffc4ffe02e70ab25516_4897	fd642ce5a8a990b3180bfee237b05c12_5542	68dc3cfa2550759daea660886eafbfcd_965	b0ae9ff660860b9cda0231005574687e_6367	6ad2ea7d64599eb7fb3ecabaa50bf1f8_12259	e7d37845e534701d64059ba75383e12d_6660	c7c40eda78cf130c966647755134e2de_969	4d33485a9d9d2f52003433b4dd3ebc1c_19	d33a8db5af35ed3dc3d2af65371b3b72_8512	dc78db1d62ada63fe6a2a44641ea38d6_2474	3851b3efc1b611b39602aff919a562f8_983	6525475ee51ec9035b1b244328350443_19	55db69fc8e9cba77527471fcb23e1bfc_19	74e5e017befd937000dfc502ea46e1f1_3095	9a435902eae5ec4b24154c8031359700_2057	48bd6800f8e1fb6c26fcd679313e357f_942	84ff823ae51f4f5f67dd715ef8a14b8d_10291	a48a2acd939ad90a842230d00e385fe5_10722	7647d9e74c990c8c2018aa14efe589ab_4906	9f4518d01b6996451f24dc955831b66a_13127	705c9af312180478b99221a87bdccba2_9487	53d3bbf89b9918dd925b65414f7c5dbe_1559
gyrA	DNA gyrase subunit A	63	63	1	1	5357				2552	2609	2570	6fb57a34ce60fa6ffcd6b0ada92302fc_13036	8ef1dc118ee4838f261237587ceee75e_9197	b188e6825fd590866a012d87fb7f95f5_3370	7bd4cf11b10471b8832be5f2215de049_12180	6f0ff4c9ed4b93c60fbeda700771d277_6180	5236776933e47f7ecc2f40e0170feeeb_6288	3f54067f0171de3b419324bfb7229574_10053	53cefd0047eff68b652358cc419cd0b6_6552	9b634048604e41ae55e5bd6c1afbf922_3658	733f00d86caeeda453a9fbbe11761790_6236	b24241dcc4b03c8a5da9ca26399408d4_6278	e5918ec09b46b1fc7fbbc9c91ab3b59b_7050	84f28b3b17a5fee02a8e30ce554821de_6492	8b22758a929e0accca08d9acf380c64d_6272	7054a9bb977e62c62a6366f8f3caac0f_3817	13c6043f1b8f9ffc4ffe02e70ab25516_4893	fd642ce5a8a990b3180bfee237b05c12_5538	68dc3cfa2550759daea660886eafbfcd_961	b0ae9ff660860b9cda0231005574687e_6363	6ad2ea7d64599eb7fb3ecabaa50bf1f8_12255	e7d37845e534701d64059ba75383e12d_6656	c7c40eda78cf130c966647755134e2de_965	4d33485a9d9d2f52003433b4dd3ebc1c_23	d33a8db5af35ed3dc3d2af65371b3b72_8516	dc78db1d62ada63fe6a2a44641ea38d6_2478	3851b3efc1b611b39602aff919a562f8_987	6525475ee51ec9035b1b244328350443_23	55db69fc8e9cba77527471fcb23e1bfc_23	74e5e017befd937000dfc502ea46e1f1_3091	9a435902eae5ec4b24154c8031359700_2053	48bd6800f8e1fb6c26fcd679313e357f_946	84ff823ae51f4f5f67dd715ef8a14b8d_10295	a48a2acd939ad90a842230d00e385fe5_10718	7647d9e74c990c8c2018aa14efe589ab_4910	9f4518d01b6996451f24dc955831b66a_13123	705c9af312180478b99221a87bdccba2_9491	53d3bbf89b9918dd925b65414f7c5dbe_1563
rpsF	30S ribosomal protein S6	63	63	1	1	5358				299	299	299	6fb57a34ce60fa6ffcd6b0ada92302fc_13040	8ef1dc118ee4838f261237587ceee75e_9201	b188e6825fd590866a012d87fb7f95f5_3374	7bd4cf11b10471b8832be5f2215de049_12177	6f0ff4c9ed4b93c60fbeda700771d277_6184	5236776933e47f7ecc2f40e0170feeeb_6284	3f54067f0171de3b419324bfb7229574_10057	53cefd0047eff68b652358cc419cd0b6_6548	9b634048604e41ae55e5bd6c1afbf922_3662	733f00d86caeeda453a9fbbe11761790_6240	b24241dcc4b03c8a5da9ca26399408d4_6282	e5918ec09b46b1fc7fbbc9c91ab3b59b_7046	84f28b3b17a5fee02a8e30ce554821de_6488	8b22758a929e0accca08d9acf380c64d_6268	7054a9bb977e62c62a6366f8f3caac0f_3813	13c6043f1b8f9ffc4ffe02e70ab25516_4889	fd642ce5a8a990b3180bfee237b05c12_5535	68dc3cfa2550759daea660886eafbfcd_957	b0ae9ff660860b9cda0231005574687e_6360	6ad2ea7d64599eb7fb3ecabaa50bf1f8_12251	e7d37845e534701d64059ba75383e12d_6652	c7c40eda78cf130c966647755134e2de_961	4d33485a9d9d2f52003433b4dd3ebc1c_27	d33a8db5af35ed3dc3d2af65371b3b72_8520	dc78db1d62ada63fe6a2a44641ea38d6_2482	3851b3efc1b611b39602aff919a562f8_8485	6525475ee51ec9035b1b244328350443_27	55db69fc8e9cba77527471fcb23e1bfc_27	74e5e017befd937000dfc502ea46e1f1_3083	9a435902eae5ec4b24154c8031359700_2049	48bd6800f8e1fb6c26fcd679313e357f_950	84ff823ae51f4f5f67dd715ef8a14b8d_10299	a48a2acd939ad90a842230d00e385fe5_10714	7647d9e74c990c8c2018aa14efe589ab_4914	9f4518d01b6996451f24dc955831b66a_13119	705c9af312180478b99221a87bdccba2_9495	53d3bbf89b9918dd925b65414f7c5dbe_1567
ssb	single-stranded DNA-binding protein	63	63	1	1	5359				593	593	593	6fb57a34ce60fa6ffcd6b0ada92302fc_13043	8ef1dc118ee4838f261237587ceee75e_9205	b188e6825fd590866a012d87fb7f95f5_3378	7bd4cf11b10471b8832be5f2215de049_12173	6f0ff4c9ed4b93c60fbeda700771d277_6188	5236776933e47f7ecc2f40e0170feeeb_6280	3f54067f0171de3b419324bfb7229574_10060	53cefd0047eff68b652358cc419cd0b6_6544	9b634048604e41ae55e5bd6c1afbf922_3666	733f00d86caeeda453a9fbbe11761790_6244	b24241dcc4b03c8a5da9ca26399408d4_6286	e5918ec09b46b1fc7fbbc9c91ab3b59b_7042	84f28b3b17a5fee02a8e30ce554821de_6484	8b22758a929e0accca08d9acf380c64d_6264	7054a9bb977e62c62a6366f8f3caac0f_3809	13c6043f1b8f9ffc4ffe02e70ab25516_4885	fd642ce5a8a990b3180bfee237b05c12_5531	68dc3cfa2550759daea660886eafbfcd_953	b0ae9ff660860b9cda0231005574687e_6356	6ad2ea7d64599eb7fb3ecabaa50bf1f8_12247	e7d37845e534701d64059ba75383e12d_6648	c7c40eda78cf130c966647755134e2de_957	4d33485a9d9d2f52003433b4dd3ebc1c_31	d33a8db5af35ed3dc3d2af65371b3b72_8524	dc78db1d62ada63fe6a2a44641ea38d6_2486	3851b3efc1b611b39602aff919a562f8_8489	6525475ee51ec9035b1b244328350443_31	55db69fc8e9cba77527471fcb23e1bfc_31	74e5e017befd937000dfc502ea46e1f1_3079	9a435902eae5ec4b24154c8031359700_2045	48bd6800f8e1fb6c26fcd679313e357f_954	84ff823ae51f4f5f67dd715ef8a14b8d_10303	a48a2acd939ad90a842230d00e385fe5_10710	7647d9e74c990c8c2018aa14efe589ab_4918	9f4518d01b6996451f24dc955831b66a_13116	705c9af312180478b99221a87bdccba2_9499	53d3bbf89b9918dd925b65414f7c5dbe_1571
rpsR	30S ribosomal protein S18	63	63	1	1	5360				236	236	236	6fb57a34ce60fa6ffcd6b0ada92302fc_13046	8ef1dc118ee4838f261237587ceee75e_9209	b188e6825fd590866a012d87fb7f95f5_3382	7bd4cf11b10471b8832be5f2215de049_12169	6f0ff4c9ed4b93c60fbeda700771d277_6192	5236776933e47f7ecc2f40e0170feeeb_6276	3f54067f0171de3b419324bfb7229574_10064	53cefd0047eff68b652358cc419cd0b6_6540	9b634048604e41ae55e5bd6c1afbf922_3670	733f00d86caeeda453a9fbbe11761790_6247	b24241dcc4b03c8a5da9ca26399408d4_6290	e5918ec09b46b1fc7fbbc9c91ab3b59b_7038	84f28b3b17a5fee02a8e30ce554821de_6480	8b22758a929e0accca08d9acf380c64d_6260	7054a9bb977e62c62a6366f8f3caac0f_3805	13c6043f1b8f9ffc4ffe02e70ab25516_4881	fd642ce5a8a990b3180bfee237b05c12_5527	68dc3cfa2550759daea660886eafbfcd_949	b0ae9ff660860b9cda0231005574687e_6352	6ad2ea7d64599eb7fb3ecabaa50bf1f8_12243	e7d37845e534701d64059ba75383e12d_6644	c7c40eda78cf130c966647755134e2de_953	4d33485a9d9d2f52003433b4dd3ebc1c_35	d33a8db5af35ed3dc3d2af65371b3b72_8528	dc78db1d62ada63fe6a2a44641ea38d6_2490	3851b3efc1b611b39602aff919a562f8_8492	6525475ee51ec9035b1b244328350443_35	55db69fc8e9cba77527471fcb23e1bfc_35	74e5e017befd937000dfc502ea46e1f1_3075	9a435902eae5ec4b24154c8031359700_2041	48bd6800f8e1fb6c26fcd679313e357f_958	84ff823ae51f4f5f67dd715ef8a14b8d_10307	a48a2acd939ad90a842230d00e385fe5_10706	7647d9e74c990c8c2018aa14efe589ab_4922	9f4518d01b6996451f24dc955831b66a_13112	705c9af312180478b99221a87bdccba2_9503	53d3bbf89b9918dd925b65414f7c5dbe_1575
dnaB	replicative DNA helicase	63	63	1	1	5363				1415	1430	1429	6fb57a34ce60fa6ffcd6b0ada92302fc_13058	8ef1dc118ee4838f261237587ceee75e_9220	b188e6825fd590866a012d87fb7f95f5_3394	7bd4cf11b10471b8832be5f2215de049_12157	6f0ff4c9ed4b93c60fbeda700771d277_6204	5236776933e47f7ecc2f40e0170feeeb_6264	3f54067f0171de3b419324bfb7229574_10075	53cefd0047eff68b652358cc419cd0b6_6528	9b634048604e41ae55e5bd6c1afbf922_3681	733f00d86caeeda453a9fbbe11761790_6259	b24241dcc4b03c8a5da9ca26399408d4_6300	e5918ec09b46b1fc7fbbc9c91ab3b59b_7026	84f28b3b17a5fee02a8e30ce554821de_6468	8b22758a929e0accca08d9acf380c64d_6248	7054a9bb977e62c62a6366f8f3caac0f_3793	13c6043f1b8f9ffc4ffe02e70ab25516_4869	fd642ce5a8a990b3180bfee237b05c12_5515	68dc3cfa2550759daea660886eafbfcd_937	b0ae9ff660860b9cda0231005574687e_6340	6ad2ea7d64599eb7fb3ecabaa50bf1f8_12231	e7d37845e534701d64059ba75383e12d_6633	c7c40eda78cf130c966647755134e2de_941	4d33485a9d9d2f52003433b4dd3ebc1c_47	d33a8db5af35ed3dc3d2af65371b3b72_8540	dc78db1d62ada63fe6a2a44641ea38d6_2502	3851b3efc1b611b39602aff919a562f8_8504	6525475ee51ec9035b1b244328350443_47	55db69fc8e9cba77527471fcb23e1bfc_47	74e5e017befd937000dfc502ea46e1f1_3063	9a435902eae5ec4b24154c8031359700_2029	48bd6800f8e1fb6c26fcd679313e357f_970	84ff823ae51f4f5f67dd715ef8a14b8d_10319	a48a2acd939ad90a842230d00e385fe5_10694	7647d9e74c990c8c2018aa14efe589ab_4934	9f4518d01b6996451f24dc955831b66a_13100	705c9af312180478b99221a87bdccba2_9514	53d3bbf89b9918dd925b65414f7c5dbe_1587
glgC	glucose-1-phosphate adenylyltransferase	63	63	1	1	5552				1139	1139	1139	6fb57a34ce60fa6ffcd6b0ada92302fc_13082	8ef1dc118ee4838f261237587ceee75e_9244	b188e6825fd590866a012d87fb7f95f5_9613	7bd4cf11b10471b8832be5f2215de049_12134	6f0ff4c9ed4b93c60fbeda700771d277_6228	5236776933e47f7ecc2f40e0170feeeb_6240	3f54067f0171de3b419324bfb7229574_10099	53cefd0047eff68b652358cc419cd0b6_6504	9b634048604e41ae55e5bd6c1afbf922_3709	733f00d86caeeda453a9fbbe11761790_6283	b24241dcc4b03c8a5da9ca26399408d4_6324	e5918ec09b46b1fc7fbbc9c91ab3b59b_7002	84f28b3b17a5fee02a8e30ce554821de_6444	8b22758a929e0accca08d9acf380c64d_6224	7054a9bb977e62c62a6366f8f3caac0f_3766	13c6043f1b8f9ffc4ffe02e70ab25516_4843	fd642ce5a8a990b3180bfee237b05c12_5491	68dc3cfa2550759daea660886eafbfcd_915	b0ae9ff660860b9cda0231005574687e_6316	6ad2ea7d64599eb7fb3ecabaa50bf1f8_12207	e7d37845e534701d64059ba75383e12d_7085	c7c40eda78cf130c966647755134e2de_919	4d33485a9d9d2f52003433b4dd3ebc1c_71	d33a8db5af35ed3dc3d2af65371b3b72_8564	dc78db1d62ada63fe6a2a44641ea38d6_2526	3851b3efc1b611b39602aff919a562f8_8526	6525475ee51ec9035b1b244328350443_75	55db69fc8e9cba77527471fcb23e1bfc_71	74e5e017befd937000dfc502ea46e1f1_3041	9a435902eae5ec4b24154c8031359700_2005	48bd6800f8e1fb6c26fcd679313e357f_994	84ff823ae51f4f5f67dd715ef8a14b8d_10343	a48a2acd939ad90a842230d00e385fe5_10671	7647d9e74c990c8c2018aa14efe589ab_4958	9f4518d01b6996451f24dc955831b66a_10790	705c9af312180478b99221a87bdccba2_9542	53d3bbf89b9918dd925b65414f7c5dbe_1609
glgD	glucose-1-phosphate adenylyltransferase subunit GlgD	63	63	1	1	5551				947	1175	1168	6fb57a34ce60fa6ffcd6b0ada92302fc_13086	8ef1dc118ee4838f261237587ceee75e_9248	b188e6825fd590866a012d87fb7f95f5_9617	7bd4cf11b10471b8832be5f2215de049_12130	6f0ff4c9ed4b93c60fbeda700771d277_6232	5236776933e47f7ecc2f40e0170feeeb_6236	3f54067f0171de3b419324bfb7229574_10103	53cefd0047eff68b652358cc419cd0b6_6500	9b634048604e41ae55e5bd6c1afbf922_3713	733f00d86caeeda453a9fbbe11761790_6287	b24241dcc4b03c8a5da9ca26399408d4_6328	e5918ec09b46b1fc7fbbc9c91ab3b59b_6998	84f28b3b17a5fee02a8e30ce554821de_6440	8b22758a929e0accca08d9acf380c64d_6220	7054a9bb977e62c62a6366f8f3caac0f_3762	13c6043f1b8f9ffc4ffe02e70ab25516_4839	fd642ce5a8a990b3180bfee237b05c12_5487	68dc3cfa2550759daea660886eafbfcd_911	b0ae9ff660860b9cda0231005574687e_6312	6ad2ea7d64599eb7fb3ecabaa50bf1f8_12203	e7d37845e534701d64059ba75383e12d_7089	c7c40eda78cf130c966647755134e2de_915	4d33485a9d9d2f52003433b4dd3ebc1c_75	d33a8db5af35ed3dc3d2af65371b3b72_8568	dc78db1d62ada63fe6a2a44641ea38d6_2530	3851b3efc1b611b39602aff919a562f8_8530	6525475ee51ec9035b1b244328350443_79	55db69fc8e9cba77527471fcb23e1bfc_75	74e5e017befd937000dfc502ea46e1f1_3033	9a435902eae5ec4b24154c8031359700_2001	48bd6800f8e1fb6c26fcd679313e357f_998	84ff823ae51f4f5f67dd715ef8a14b8d_10347	a48a2acd939ad90a842230d00e385fe5_10667	7647d9e74c990c8c2018aa14efe589ab_4962	9f4518d01b6996451f24dc955831b66a_10794	705c9af312180478b99221a87bdccba2_9546	53d3bbf89b9918dd925b65414f7c5dbe_1613
GA516_RS01280	Cof-type HAD-IIB family hydrolase	63	63	1	1	5545				725	767	749	6fb57a34ce60fa6ffcd6b0ada92302fc_13101	8ef1dc118ee4838f261237587ceee75e_9263	b188e6825fd590866a012d87fb7f95f5_9633	7bd4cf11b10471b8832be5f2215de049_12114	6f0ff4c9ed4b93c60fbeda700771d277_6244	5236776933e47f7ecc2f40e0170feeeb_6224	3f54067f0171de3b419324bfb7229574_10118	53cefd0047eff68b652358cc419cd0b6_6488	9b634048604e41ae55e5bd6c1afbf922_3725	733f00d86caeeda453a9fbbe11761790_6299	b24241dcc4b03c8a5da9ca26399408d4_6340	e5918ec09b46b1fc7fbbc9c91ab3b59b_6986	84f28b3b17a5fee02a8e30ce554821de_6428	8b22758a929e0accca08d9acf380c64d_6208	7054a9bb977e62c62a6366f8f3caac0f_3750	13c6043f1b8f9ffc4ffe02e70ab25516_7258	fd642ce5a8a990b3180bfee237b05c12_5472	68dc3cfa2550759daea660886eafbfcd_895	b0ae9ff660860b9cda0231005574687e_6300	6ad2ea7d64599eb7fb3ecabaa50bf1f8_12187	e7d37845e534701d64059ba75383e12d_7105	c7c40eda78cf130c966647755134e2de_899	4d33485a9d9d2f52003433b4dd3ebc1c_91	d33a8db5af35ed3dc3d2af65371b3b72_8584	dc78db1d62ada63fe6a2a44641ea38d6_2546	3851b3efc1b611b39602aff919a562f8_8543	6525475ee51ec9035b1b244328350443_95	55db69fc8e9cba77527471fcb23e1bfc_91	74e5e017befd937000dfc502ea46e1f1_3019	9a435902eae5ec4b24154c8031359700_1985	48bd6800f8e1fb6c26fcd679313e357f_1014	84ff823ae51f4f5f67dd715ef8a14b8d_10363	a48a2acd939ad90a842230d00e385fe5_10651	7647d9e74c990c8c2018aa14efe589ab_4978	9f4518d01b6996451f24dc955831b66a_10810	705c9af312180478b99221a87bdccba2_9560	53d3bbf89b9918dd925b65414f7c5dbe_1629
group_10152	beta-phosphoglucomutase	63	63	1	1	5544				677	677	677	6fb57a34ce60fa6ffcd6b0ada92302fc_13105	8ef1dc118ee4838f261237587ceee75e_9266	b188e6825fd590866a012d87fb7f95f5_9637	7bd4cf11b10471b8832be5f2215de049_12110	6f0ff4c9ed4b93c60fbeda700771d277_6248	5236776933e47f7ecc2f40e0170feeeb_6220	3f54067f0171de3b419324bfb7229574_10122	53cefd0047eff68b652358cc419cd0b6_6484	9b634048604e41ae55e5bd6c1afbf922_3728	733f00d86caeeda453a9fbbe11761790_6303	b24241dcc4b03c8a5da9ca26399408d4_6344	e5918ec09b46b1fc7fbbc9c91ab3b59b_6982	84f28b3b17a5fee02a8e30ce554821de_6424	8b22758a929e0accca08d9acf380c64d_6204	7054a9bb977e62c62a6366f8f3caac0f_3746	13c6043f1b8f9ffc4ffe02e70ab25516_7255	fd642ce5a8a990b3180bfee237b05c12_5468	68dc3cfa2550759daea660886eafbfcd_891	b0ae9ff660860b9cda0231005574687e_6296	6ad2ea7d64599eb7fb3ecabaa50bf1f8_12183	e7d37845e534701d64059ba75383e12d_7109	c7c40eda78cf130c966647755134e2de_895	4d33485a9d9d2f52003433b4dd3ebc1c_95	d33a8db5af35ed3dc3d2af65371b3b72_8588	dc78db1d62ada63fe6a2a44641ea38d6_2550	3851b3efc1b611b39602aff919a562f8_8547	6525475ee51ec9035b1b244328350443_99	55db69fc8e9cba77527471fcb23e1bfc_95	74e5e017befd937000dfc502ea46e1f1_3015	9a435902eae5ec4b24154c8031359700_1981	48bd6800f8e1fb6c26fcd679313e357f_1018	84ff823ae51f4f5f67dd715ef8a14b8d_10366	a48a2acd939ad90a842230d00e385fe5_10648	7647d9e74c990c8c2018aa14efe589ab_4982	9f4518d01b6996451f24dc955831b66a_10814	705c9af312180478b99221a87bdccba2_9564	53d3bbf89b9918dd925b65414f7c5dbe_1633
cspL	cold-shock protein	63	63	1	1	5541				200	200	200	6fb57a34ce60fa6ffcd6b0ada92302fc_13117	8ef1dc118ee4838f261237587ceee75e_11094	b188e6825fd590866a012d87fb7f95f5_11063	7bd4cf11b10471b8832be5f2215de049_8193	6f0ff4c9ed4b93c60fbeda700771d277_6260	5236776933e47f7ecc2f40e0170feeeb_6208	3f54067f0171de3b419324bfb7229574_10134	53cefd0047eff68b652358cc419cd0b6_6472	9b634048604e41ae55e5bd6c1afbf922_3740	733f00d86caeeda453a9fbbe11761790_6315	b24241dcc4b03c8a5da9ca26399408d4_6356	e5918ec09b46b1fc7fbbc9c91ab3b59b_6970	84f28b3b17a5fee02a8e30ce554821de_6412	8b22758a929e0accca08d9acf380c64d_6192	7054a9bb977e62c62a6366f8f3caac0f_3734	13c6043f1b8f9ffc4ffe02e70ab25516_7243	fd642ce5a8a990b3180bfee237b05c12_10896	68dc3cfa2550759daea660886eafbfcd_879	b0ae9ff660860b9cda0231005574687e_6284	6ad2ea7d64599eb7fb3ecabaa50bf1f8_8549	e7d37845e534701d64059ba75383e12d_7121	c7c40eda78cf130c966647755134e2de_883	4d33485a9d9d2f52003433b4dd3ebc1c_107	d33a8db5af35ed3dc3d2af65371b3b72_8600	dc78db1d62ada63fe6a2a44641ea38d6_2562	3851b3efc1b611b39602aff919a562f8_6367	6525475ee51ec9035b1b244328350443_111	55db69fc8e9cba77527471fcb23e1bfc_107	74e5e017befd937000dfc502ea46e1f1_2991	9a435902eae5ec4b24154c8031359700_1969	48bd6800f8e1fb6c26fcd679313e357f_1030	84ff823ae51f4f5f67dd715ef8a14b8d_10378	a48a2acd939ad90a842230d00e385fe5_10636	7647d9e74c990c8c2018aa14efe589ab_4994	9f4518d01b6996451f24dc955831b66a_10826	705c9af312180478b99221a87bdccba2_9576	53d3bbf89b9918dd925b65414f7c5dbe_1645
C6Y09_RS02485	hypothetical protein	63	63	1	1	5538				221	221	221	6fb57a34ce60fa6ffcd6b0ada92302fc_13121	8ef1dc118ee4838f261237587ceee75e_11098	b188e6825fd590866a012d87fb7f95f5_11067	7bd4cf11b10471b8832be5f2215de049_8197	6f0ff4c9ed4b93c60fbeda700771d277_6264	5236776933e47f7ecc2f40e0170feeeb_6204	3f54067f0171de3b419324bfb7229574_10138	53cefd0047eff68b652358cc419cd0b6_6468	9b634048604e41ae55e5bd6c1afbf922_3744	733f00d86caeeda453a9fbbe11761790_6319	b24241dcc4b03c8a5da9ca26399408d4_6360	e5918ec09b46b1fc7fbbc9c91ab3b59b_6966	84f28b3b17a5fee02a8e30ce554821de_6408	8b22758a929e0accca08d9acf380c64d_6188	7054a9bb977e62c62a6366f8f3caac0f_3730	13c6043f1b8f9ffc4ffe02e70ab25516_7239	fd642ce5a8a990b3180bfee237b05c12_10892	68dc3cfa2550759daea660886eafbfcd_875	b0ae9ff660860b9cda0231005574687e_6280	6ad2ea7d64599eb7fb3ecabaa50bf1f8_8545	e7d37845e534701d64059ba75383e12d_7125	c7c40eda78cf130c966647755134e2de_879	4d33485a9d9d2f52003433b4dd3ebc1c_111	d33a8db5af35ed3dc3d2af65371b3b72_8604	dc78db1d62ada63fe6a2a44641ea38d6_2566	3851b3efc1b611b39602aff919a562f8_6364	6525475ee51ec9035b1b244328350443_115	55db69fc8e9cba77527471fcb23e1bfc_111	74e5e017befd937000dfc502ea46e1f1_2987	9a435902eae5ec4b24154c8031359700_1965	48bd6800f8e1fb6c26fcd679313e357f_1034	84ff823ae51f4f5f67dd715ef8a14b8d_10382	a48a2acd939ad90a842230d00e385fe5_10632	7647d9e74c990c8c2018aa14efe589ab_4998	9f4518d01b6996451f24dc955831b66a_10830	705c9af312180478b99221a87bdccba2_9580	53d3bbf89b9918dd925b65414f7c5dbe_1649
walK	cell wall metabolism sensor histidine kinase WalK	63	63	1	1	5492				1838	1874	1872	6fb57a34ce60fa6ffcd6b0ada92302fc_13203	8ef1dc118ee4838f261237587ceee75e_11109	b188e6825fd590866a012d87fb7f95f5_11077	7bd4cf11b10471b8832be5f2215de049_8208	6f0ff4c9ed4b93c60fbeda700771d277_9851	5236776933e47f7ecc2f40e0170feeeb_9217	3f54067f0171de3b419324bfb7229574_10213	53cefd0047eff68b652358cc419cd0b6_9259	9b634048604e41ae55e5bd6c1afbf922_10457	733f00d86caeeda453a9fbbe11761790_9838	b24241dcc4b03c8a5da9ca26399408d4_9624	e5918ec09b46b1fc7fbbc9c91ab3b59b_9416	84f28b3b17a5fee02a8e30ce554821de_9972	8b22758a929e0accca08d9acf380c64d_9234	7054a9bb977e62c62a6366f8f3caac0f_10511	13c6043f1b8f9ffc4ffe02e70ab25516_7152	fd642ce5a8a990b3180bfee237b05c12_10881	68dc3cfa2550759daea660886eafbfcd_864	b0ae9ff660860b9cda0231005574687e_9295	6ad2ea7d64599eb7fb3ecabaa50bf1f8_8534	e7d37845e534701d64059ba75383e12d_7206	c7c40eda78cf130c966647755134e2de_868	4d33485a9d9d2f52003433b4dd3ebc1c_122	d33a8db5af35ed3dc3d2af65371b3b72_7082	dc78db1d62ada63fe6a2a44641ea38d6_2645	3851b3efc1b611b39602aff919a562f8_6353	6525475ee51ec9035b1b244328350443_126	55db69fc8e9cba77527471fcb23e1bfc_194	74e5e017befd937000dfc502ea46e1f1_2906	9a435902eae5ec4b24154c8031359700_1954	48bd6800f8e1fb6c26fcd679313e357f_1111	84ff823ae51f4f5f67dd715ef8a14b8d_10459	a48a2acd939ad90a842230d00e385fe5_10621	7647d9e74c990c8c2018aa14efe589ab_5009	9f4518d01b6996451f24dc955831b66a_10841	705c9af312180478b99221a87bdccba2_9591	53d3bbf89b9918dd925b65414f7c5dbe_1660
yycH	two-component system activity regulator YycH	63	63	1	1	5491				1325	1325	1325	6fb57a34ce60fa6ffcd6b0ada92302fc_13207	8ef1dc118ee4838f261237587ceee75e_11113	b188e6825fd590866a012d87fb7f95f5_11081	7bd4cf11b10471b8832be5f2215de049_8211	6f0ff4c9ed4b93c60fbeda700771d277_9855	5236776933e47f7ecc2f40e0170feeeb_9213	3f54067f0171de3b419324bfb7229574_10217	53cefd0047eff68b652358cc419cd0b6_9263	9b634048604e41ae55e5bd6c1afbf922_10453	733f00d86caeeda453a9fbbe11761790_9834	b24241dcc4b03c8a5da9ca26399408d4_9628	e5918ec09b46b1fc7fbbc9c91ab3b59b_9420	84f28b3b17a5fee02a8e30ce554821de_9976	8b22758a929e0accca08d9acf380c64d_9230	7054a9bb977e62c62a6366f8f3caac0f_10515	13c6043f1b8f9ffc4ffe02e70ab25516_7148	fd642ce5a8a990b3180bfee237b05c12_10877	68dc3cfa2550759daea660886eafbfcd_860	b0ae9ff660860b9cda0231005574687e_9299	6ad2ea7d64599eb7fb3ecabaa50bf1f8_8530	e7d37845e534701d64059ba75383e12d_7210	c7c40eda78cf130c966647755134e2de_864	4d33485a9d9d2f52003433b4dd3ebc1c_126	d33a8db5af35ed3dc3d2af65371b3b72_7086	dc78db1d62ada63fe6a2a44641ea38d6_2649	3851b3efc1b611b39602aff919a562f8_6349	6525475ee51ec9035b1b244328350443_130	55db69fc8e9cba77527471fcb23e1bfc_198	74e5e017befd937000dfc502ea46e1f1_2902	9a435902eae5ec4b24154c8031359700_1950	48bd6800f8e1fb6c26fcd679313e357f_1115	84ff823ae51f4f5f67dd715ef8a14b8d_10463	a48a2acd939ad90a842230d00e385fe5_10617	7647d9e74c990c8c2018aa14efe589ab_5013	9f4518d01b6996451f24dc955831b66a_10845	705c9af312180478b99221a87bdccba2_9595	53d3bbf89b9918dd925b65414f7c5dbe_1664
yycI	two-component system regulatory protein YycI	63	63	1	1	5490				791	851	850	6fb57a34ce60fa6ffcd6b0ada92302fc_13210	8ef1dc118ee4838f261237587ceee75e_11117	b188e6825fd590866a012d87fb7f95f5_11085	7bd4cf11b10471b8832be5f2215de049_8215	6f0ff4c9ed4b93c60fbeda700771d277_9859	5236776933e47f7ecc2f40e0170feeeb_9209	3f54067f0171de3b419324bfb7229574_10221	53cefd0047eff68b652358cc419cd0b6_9267	9b634048604e41ae55e5bd6c1afbf922_10449	733f00d86caeeda453a9fbbe11761790_9830	b24241dcc4b03c8a5da9ca26399408d4_9632	e5918ec09b46b1fc7fbbc9c91ab3b59b_9424	84f28b3b17a5fee02a8e30ce554821de_9980	8b22758a929e0accca08d9acf380c64d_9226	7054a9bb977e62c62a6366f8f3caac0f_10519	13c6043f1b8f9ffc4ffe02e70ab25516_7144	fd642ce5a8a990b3180bfee237b05c12_10873	68dc3cfa2550759daea660886eafbfcd_856	b0ae9ff660860b9cda0231005574687e_9303	6ad2ea7d64599eb7fb3ecabaa50bf1f8_8526	e7d37845e534701d64059ba75383e12d_7214	c7c40eda78cf130c966647755134e2de_860	4d33485a9d9d2f52003433b4dd3ebc1c_130	d33a8db5af35ed3dc3d2af65371b3b72_7090	dc78db1d62ada63fe6a2a44641ea38d6_2653	3851b3efc1b611b39602aff919a562f8_6345	6525475ee51ec9035b1b244328350443_134	55db69fc8e9cba77527471fcb23e1bfc_202	74e5e017befd937000dfc502ea46e1f1_2898	9a435902eae5ec4b24154c8031359700_1946	48bd6800f8e1fb6c26fcd679313e357f_1119	84ff823ae51f4f5f67dd715ef8a14b8d_10467	a48a2acd939ad90a842230d00e385fe5_10613	7647d9e74c990c8c2018aa14efe589ab_5017	9f4518d01b6996451f24dc955831b66a_10849	705c9af312180478b99221a87bdccba2_9599	53d3bbf89b9918dd925b65414f7c5dbe_1668
yycJ	MBL fold metallo-hydrolase	63	63	1	1	5489				815	815	815	6fb57a34ce60fa6ffcd6b0ada92302fc_13214	8ef1dc118ee4838f261237587ceee75e_11120	b188e6825fd590866a012d87fb7f95f5_11089	7bd4cf11b10471b8832be5f2215de049_8219	6f0ff4c9ed4b93c60fbeda700771d277_9863	5236776933e47f7ecc2f40e0170feeeb_9205	3f54067f0171de3b419324bfb7229574_10225	53cefd0047eff68b652358cc419cd0b6_9271	9b634048604e41ae55e5bd6c1afbf922_10445	733f00d86caeeda453a9fbbe11761790_9826	b24241dcc4b03c8a5da9ca26399408d4_9636	e5918ec09b46b1fc7fbbc9c91ab3b59b_9428	84f28b3b17a5fee02a8e30ce554821de_9984	8b22758a929e0accca08d9acf380c64d_9222	7054a9bb977e62c62a6366f8f3caac0f_10523	13c6043f1b8f9ffc4ffe02e70ab25516_7140	fd642ce5a8a990b3180bfee237b05c12_10869	68dc3cfa2550759daea660886eafbfcd_852	b0ae9ff660860b9cda0231005574687e_9307	6ad2ea7d64599eb7fb3ecabaa50bf1f8_8522	e7d37845e534701d64059ba75383e12d_7218	c7c40eda78cf130c966647755134e2de_856	4d33485a9d9d2f52003433b4dd3ebc1c_134	d33a8db5af35ed3dc3d2af65371b3b72_7093	dc78db1d62ada63fe6a2a44641ea38d6_2657	3851b3efc1b611b39602aff919a562f8_6341	6525475ee51ec9035b1b244328350443_138	55db69fc8e9cba77527471fcb23e1bfc_206	74e5e017befd937000dfc502ea46e1f1_2894	9a435902eae5ec4b24154c8031359700_1942	48bd6800f8e1fb6c26fcd679313e357f_1123	84ff823ae51f4f5f67dd715ef8a14b8d_10471	a48a2acd939ad90a842230d00e385fe5_10609	7647d9e74c990c8c2018aa14efe589ab_5021	9f4518d01b6996451f24dc955831b66a_10853	705c9af312180478b99221a87bdccba2_9603	53d3bbf89b9918dd925b65414f7c5dbe_1672
htrA	trypsin-like peptidase domain-containing protein	63	63	1	1	5488				1262	1262	1262	6fb57a34ce60fa6ffcd6b0ada92302fc_13218	8ef1dc118ee4838f261237587ceee75e_11124	b188e6825fd590866a012d87fb7f95f5_11093	7bd4cf11b10471b8832be5f2215de049_8223	6f0ff4c9ed4b93c60fbeda700771d277_9867	5236776933e47f7ecc2f40e0170feeeb_9201	3f54067f0171de3b419324bfb7229574_10229	53cefd0047eff68b652358cc419cd0b6_9275	9b634048604e41ae55e5bd6c1afbf922_10441	733f00d86caeeda453a9fbbe11761790_9822	b24241dcc4b03c8a5da9ca26399408d4_9640	e5918ec09b46b1fc7fbbc9c91ab3b59b_9432	84f28b3b17a5fee02a8e30ce554821de_9988	8b22758a929e0accca08d9acf380c64d_9218	7054a9bb977e62c62a6366f8f3caac0f_10527	13c6043f1b8f9ffc4ffe02e70ab25516_7136	fd642ce5a8a990b3180bfee237b05c12_10865	68dc3cfa2550759daea660886eafbfcd_848	b0ae9ff660860b9cda0231005574687e_9311	6ad2ea7d64599eb7fb3ecabaa50bf1f8_8519	e7d37845e534701d64059ba75383e12d_7222	c7c40eda78cf130c966647755134e2de_852	4d33485a9d9d2f52003433b4dd3ebc1c_138	d33a8db5af35ed3dc3d2af65371b3b72_7097	dc78db1d62ada63fe6a2a44641ea38d6_2661	3851b3efc1b611b39602aff919a562f8_6337	6525475ee51ec9035b1b244328350443_142	55db69fc8e9cba77527471fcb23e1bfc_210	74e5e017befd937000dfc502ea46e1f1_2890	9a435902eae5ec4b24154c8031359700_1938	48bd6800f8e1fb6c26fcd679313e357f_1127	84ff823ae51f4f5f67dd715ef8a14b8d_10475	a48a2acd939ad90a842230d00e385fe5_10605	7647d9e74c990c8c2018aa14efe589ab_5025	9f4518d01b6996451f24dc955831b66a_10857	705c9af312180478b99221a87bdccba2_9607	53d3bbf89b9918dd925b65414f7c5dbe_1676
rlmH	23S rRNA (pseudouridine(1915)-N(3))-methyltransferase RlmH	63	63	1	1	5487				479	479	479	6fb57a34ce60fa6ffcd6b0ada92302fc_13222	8ef1dc118ee4838f261237587ceee75e_11128	b188e6825fd590866a012d87fb7f95f5_11097	7bd4cf11b10471b8832be5f2215de049_8227	6f0ff4c9ed4b93c60fbeda700771d277_11562	5236776933e47f7ecc2f40e0170feeeb_12086	3f54067f0171de3b419324bfb7229574_10233	53cefd0047eff68b652358cc419cd0b6_11592	9b634048604e41ae55e5bd6c1afbf922_10906	733f00d86caeeda453a9fbbe11761790_11487	b24241dcc4b03c8a5da9ca26399408d4_11232	e5918ec09b46b1fc7fbbc9c91ab3b59b_6435	84f28b3b17a5fee02a8e30ce554821de_12128	8b22758a929e0accca08d9acf380c64d_11684	7054a9bb977e62c62a6366f8f3caac0f_11723	13c6043f1b8f9ffc4ffe02e70ab25516_7132	fd642ce5a8a990b3180bfee237b05c12_10862	68dc3cfa2550759daea660886eafbfcd_844	b0ae9ff660860b9cda0231005574687e_12320	6ad2ea7d64599eb7fb3ecabaa50bf1f8_8515	e7d37845e534701d64059ba75383e12d_7226	c7c40eda78cf130c966647755134e2de_848	4d33485a9d9d2f52003433b4dd3ebc1c_142	d33a8db5af35ed3dc3d2af65371b3b72_7101	dc78db1d62ada63fe6a2a44641ea38d6_2665	3851b3efc1b611b39602aff919a562f8_6333	6525475ee51ec9035b1b244328350443_146	55db69fc8e9cba77527471fcb23e1bfc_214	74e5e017befd937000dfc502ea46e1f1_2886	9a435902eae5ec4b24154c8031359700_1934	48bd6800f8e1fb6c26fcd679313e357f_1131	84ff823ae51f4f5f67dd715ef8a14b8d_12328	a48a2acd939ad90a842230d00e385fe5_10601	7647d9e74c990c8c2018aa14efe589ab_5029	9f4518d01b6996451f24dc955831b66a_10861	705c9af312180478b99221a87bdccba2_9611	53d3bbf89b9918dd925b65414f7c5dbe_1680
KGF63_RS05480	SDR family NAD(P)-dependent oxidoreductase	63	63	1	1	2703				860	860	860	6fb57a34ce60fa6ffcd6b0ada92302fc_3182	8ef1dc118ee4838f261237587ceee75e_11062	b188e6825fd590866a012d87fb7f95f5_10902	7bd4cf11b10471b8832be5f2215de049_8275	6f0ff4c9ed4b93c60fbeda700771d277_11627	5236776933e47f7ecc2f40e0170feeeb_12014	3f54067f0171de3b419324bfb7229574_10302	53cefd0047eff68b652358cc419cd0b6_11659	9b634048604e41ae55e5bd6c1afbf922_10973	733f00d86caeeda453a9fbbe11761790_11417	b24241dcc4b03c8a5da9ca26399408d4_11163	e5918ec09b46b1fc7fbbc9c91ab3b59b_6366	84f28b3b17a5fee02a8e30ce554821de_12060	8b22758a929e0accca08d9acf380c64d_11749	7054a9bb977e62c62a6366f8f3caac0f_11789	13c6043f1b8f9ffc4ffe02e70ab25516_10309	fd642ce5a8a990b3180bfee237b05c12_10066	68dc3cfa2550759daea660886eafbfcd_760	b0ae9ff660860b9cda0231005574687e_12387	6ad2ea7d64599eb7fb3ecabaa50bf1f8_8468	e7d37845e534701d64059ba75383e12d_7310	c7c40eda78cf130c966647755134e2de_764	4d33485a9d9d2f52003433b4dd3ebc1c_246	d33a8db5af35ed3dc3d2af65371b3b72_3203	dc78db1d62ada63fe6a2a44641ea38d6_2735	3851b3efc1b611b39602aff919a562f8_6284	6525475ee51ec9035b1b244328350443_216	55db69fc8e9cba77527471fcb23e1bfc_306	74e5e017befd937000dfc502ea46e1f1_2836	9a435902eae5ec4b24154c8031359700_1852	48bd6800f8e1fb6c26fcd679313e357f_1199	84ff823ae51f4f5f67dd715ef8a14b8d_12241	a48a2acd939ad90a842230d00e385fe5_10525	7647d9e74c990c8c2018aa14efe589ab_5107	9f4518d01b6996451f24dc955831b66a_10942	705c9af312180478b99221a87bdccba2_9663	53d3bbf89b9918dd925b65414f7c5dbe_1736
adc	acetoacetate decarboxylase family protein	63	63	1	1	2704				845	845	845	6fb57a34ce60fa6ffcd6b0ada92302fc_3178	8ef1dc118ee4838f261237587ceee75e_11066	b188e6825fd590866a012d87fb7f95f5_10898	7bd4cf11b10471b8832be5f2215de049_8279	6f0ff4c9ed4b93c60fbeda700771d277_11631	5236776933e47f7ecc2f40e0170feeeb_12010	3f54067f0171de3b419324bfb7229574_10306	53cefd0047eff68b652358cc419cd0b6_11663	9b634048604e41ae55e5bd6c1afbf922_10977	733f00d86caeeda453a9fbbe11761790_11414	b24241dcc4b03c8a5da9ca26399408d4_11159	e5918ec09b46b1fc7fbbc9c91ab3b59b_6362	84f28b3b17a5fee02a8e30ce554821de_12056	8b22758a929e0accca08d9acf380c64d_11753	7054a9bb977e62c62a6366f8f3caac0f_11793	13c6043f1b8f9ffc4ffe02e70ab25516_10305	fd642ce5a8a990b3180bfee237b05c12_10070	68dc3cfa2550759daea660886eafbfcd_756	b0ae9ff660860b9cda0231005574687e_12391	6ad2ea7d64599eb7fb3ecabaa50bf1f8_8464	e7d37845e534701d64059ba75383e12d_7314	c7c40eda78cf130c966647755134e2de_760	4d33485a9d9d2f52003433b4dd3ebc1c_250	d33a8db5af35ed3dc3d2af65371b3b72_3199	dc78db1d62ada63fe6a2a44641ea38d6_2739	3851b3efc1b611b39602aff919a562f8_6280	6525475ee51ec9035b1b244328350443_220	55db69fc8e9cba77527471fcb23e1bfc_310	74e5e017befd937000dfc502ea46e1f1_2832	9a435902eae5ec4b24154c8031359700_1848	48bd6800f8e1fb6c26fcd679313e357f_1203	84ff823ae51f4f5f67dd715ef8a14b8d_12237	a48a2acd939ad90a842230d00e385fe5_10521	7647d9e74c990c8c2018aa14efe589ab_5111	9f4518d01b6996451f24dc955831b66a_10946	705c9af312180478b99221a87bdccba2_9667	53d3bbf89b9918dd925b65414f7c5dbe_1740
yodC_1	nitroreductase family protein	63	63	1	1	2705				653	653	653	6fb57a34ce60fa6ffcd6b0ada92302fc_3174	8ef1dc118ee4838f261237587ceee75e_11070	b188e6825fd590866a012d87fb7f95f5_10894	7bd4cf11b10471b8832be5f2215de049_8283	6f0ff4c9ed4b93c60fbeda700771d277_11635	5236776933e47f7ecc2f40e0170feeeb_12006	3f54067f0171de3b419324bfb7229574_10310	53cefd0047eff68b652358cc419cd0b6_11667	9b634048604e41ae55e5bd6c1afbf922_10981	733f00d86caeeda453a9fbbe11761790_11410	b24241dcc4b03c8a5da9ca26399408d4_11155	e5918ec09b46b1fc7fbbc9c91ab3b59b_6358	84f28b3b17a5fee02a8e30ce554821de_12052	8b22758a929e0accca08d9acf380c64d_11757	7054a9bb977e62c62a6366f8f3caac0f_11797	13c6043f1b8f9ffc4ffe02e70ab25516_10302	fd642ce5a8a990b3180bfee237b05c12_10074	68dc3cfa2550759daea660886eafbfcd_752	b0ae9ff660860b9cda0231005574687e_12395	6ad2ea7d64599eb7fb3ecabaa50bf1f8_8461	e7d37845e534701d64059ba75383e12d_7318	c7c40eda78cf130c966647755134e2de_756	4d33485a9d9d2f52003433b4dd3ebc1c_254	d33a8db5af35ed3dc3d2af65371b3b72_3195	dc78db1d62ada63fe6a2a44641ea38d6_2743	3851b3efc1b611b39602aff919a562f8_6276	6525475ee51ec9035b1b244328350443_224	55db69fc8e9cba77527471fcb23e1bfc_314	74e5e017befd937000dfc502ea46e1f1_2828	9a435902eae5ec4b24154c8031359700_1844	48bd6800f8e1fb6c26fcd679313e357f_1207	84ff823ae51f4f5f67dd715ef8a14b8d_12233	a48a2acd939ad90a842230d00e385fe5_10517	7647d9e74c990c8c2018aa14efe589ab_5115	9f4518d01b6996451f24dc955831b66a_10950	705c9af312180478b99221a87bdccba2_9671	53d3bbf89b9918dd925b65414f7c5dbe_1744
KGI21_RS03950	helix-turn-helix domain-containing protein	63	63	1	1	2707				1472	1535	1534	6fb57a34ce60fa6ffcd6b0ada92302fc_3170	8ef1dc118ee4838f261237587ceee75e_11074	b188e6825fd590866a012d87fb7f95f5_10890	7bd4cf11b10471b8832be5f2215de049_8287	6f0ff4c9ed4b93c60fbeda700771d277_11639	5236776933e47f7ecc2f40e0170feeeb_12002	3f54067f0171de3b419324bfb7229574_10313	53cefd0047eff68b652358cc419cd0b6_11671	9b634048604e41ae55e5bd6c1afbf922_10985	733f00d86caeeda453a9fbbe11761790_11407	b24241dcc4b03c8a5da9ca26399408d4_11151	e5918ec09b46b1fc7fbbc9c91ab3b59b_6354	84f28b3b17a5fee02a8e30ce554821de_12049	8b22758a929e0accca08d9acf380c64d_11761	7054a9bb977e62c62a6366f8f3caac0f_11801	13c6043f1b8f9ffc4ffe02e70ab25516_10298	fd642ce5a8a990b3180bfee237b05c12_10077	68dc3cfa2550759daea660886eafbfcd_748	b0ae9ff660860b9cda0231005574687e_12399	6ad2ea7d64599eb7fb3ecabaa50bf1f8_8457	e7d37845e534701d64059ba75383e12d_7322	c7c40eda78cf130c966647755134e2de_748	4d33485a9d9d2f52003433b4dd3ebc1c_262	d33a8db5af35ed3dc3d2af65371b3b72_3191	dc78db1d62ada63fe6a2a44641ea38d6_2747	3851b3efc1b611b39602aff919a562f8_6272	6525475ee51ec9035b1b244328350443_228	55db69fc8e9cba77527471fcb23e1bfc_318	74e5e017befd937000dfc502ea46e1f1_2824	9a435902eae5ec4b24154c8031359700_1840	48bd6800f8e1fb6c26fcd679313e357f_1211	84ff823ae51f4f5f67dd715ef8a14b8d_12230	a48a2acd939ad90a842230d00e385fe5_10513	7647d9e74c990c8c2018aa14efe589ab_5119	9f4518d01b6996451f24dc955831b66a_10954	705c9af312180478b99221a87bdccba2_9675	53d3bbf89b9918dd925b65414f7c5dbe_1748
pgmB	beta-phosphoglucomutase	63	63	1	1	2708				671	671	671	6fb57a34ce60fa6ffcd6b0ada92302fc_3166	8ef1dc118ee4838f261237587ceee75e_11078	b188e6825fd590866a012d87fb7f95f5_10886	7bd4cf11b10471b8832be5f2215de049_8291	6f0ff4c9ed4b93c60fbeda700771d277_11643	5236776933e47f7ecc2f40e0170feeeb_11998	3f54067f0171de3b419324bfb7229574_10317	53cefd0047eff68b652358cc419cd0b6_11675	9b634048604e41ae55e5bd6c1afbf922_10989	733f00d86caeeda453a9fbbe11761790_11403	b24241dcc4b03c8a5da9ca26399408d4_11147	e5918ec09b46b1fc7fbbc9c91ab3b59b_6350	84f28b3b17a5fee02a8e30ce554821de_12045	8b22758a929e0accca08d9acf380c64d_11765	7054a9bb977e62c62a6366f8f3caac0f_11805	13c6043f1b8f9ffc4ffe02e70ab25516_10294	fd642ce5a8a990b3180bfee237b05c12_10081	68dc3cfa2550759daea660886eafbfcd_744	b0ae9ff660860b9cda0231005574687e_12403	6ad2ea7d64599eb7fb3ecabaa50bf1f8_8454	e7d37845e534701d64059ba75383e12d_7326	c7c40eda78cf130c966647755134e2de_744	4d33485a9d9d2f52003433b4dd3ebc1c_266	d33a8db5af35ed3dc3d2af65371b3b72_3187	dc78db1d62ada63fe6a2a44641ea38d6_2751	3851b3efc1b611b39602aff919a562f8_6268	6525475ee51ec9035b1b244328350443_232	55db69fc8e9cba77527471fcb23e1bfc_322	74e5e017befd937000dfc502ea46e1f1_2820	9a435902eae5ec4b24154c8031359700_1836	48bd6800f8e1fb6c26fcd679313e357f_1215	84ff823ae51f4f5f67dd715ef8a14b8d_12227	a48a2acd939ad90a842230d00e385fe5_10509	7647d9e74c990c8c2018aa14efe589ab_5123	9f4518d01b6996451f24dc955831b66a_10958	705c9af312180478b99221a87bdccba2_9679	53d3bbf89b9918dd925b65414f7c5dbe_1752
yxeI_1	choloylglycine hydrolase family protein	63	63	1	1	2718				959	1016	1014	6fb57a34ce60fa6ffcd6b0ada92302fc_3162	8ef1dc118ee4838f261237587ceee75e_11082	b188e6825fd590866a012d87fb7f95f5_10882	7bd4cf11b10471b8832be5f2215de049_8295	6f0ff4c9ed4b93c60fbeda700771d277_11647	5236776933e47f7ecc2f40e0170feeeb_11994	3f54067f0171de3b419324bfb7229574_10321	53cefd0047eff68b652358cc419cd0b6_11679	9b634048604e41ae55e5bd6c1afbf922_10993	733f00d86caeeda453a9fbbe11761790_11399	b24241dcc4b03c8a5da9ca26399408d4_11143	e5918ec09b46b1fc7fbbc9c91ab3b59b_6346	84f28b3b17a5fee02a8e30ce554821de_12041	8b22758a929e0accca08d9acf380c64d_11769	7054a9bb977e62c62a6366f8f3caac0f_11809	13c6043f1b8f9ffc4ffe02e70ab25516_10290	fd642ce5a8a990b3180bfee237b05c12_10085	68dc3cfa2550759daea660886eafbfcd_740	b0ae9ff660860b9cda0231005574687e_12407	6ad2ea7d64599eb7fb3ecabaa50bf1f8_8450	e7d37845e534701d64059ba75383e12d_7330	c7c40eda78cf130c966647755134e2de_740	4d33485a9d9d2f52003433b4dd3ebc1c_270	d33a8db5af35ed3dc3d2af65371b3b72_3183	dc78db1d62ada63fe6a2a44641ea38d6_2755	3851b3efc1b611b39602aff919a562f8_6264	6525475ee51ec9035b1b244328350443_236	55db69fc8e9cba77527471fcb23e1bfc_326	74e5e017befd937000dfc502ea46e1f1_2816	9a435902eae5ec4b24154c8031359700_1832	48bd6800f8e1fb6c26fcd679313e357f_1219	84ff823ae51f4f5f67dd715ef8a14b8d_12223	a48a2acd939ad90a842230d00e385fe5_10505	7647d9e74c990c8c2018aa14efe589ab_5127	9f4518d01b6996451f24dc955831b66a_10962	705c9af312180478b99221a87bdccba2_9683	53d3bbf89b9918dd925b65414f7c5dbe_1756
KSF55_RS00365	type 1 glutamine amidotransferase	63	63	1	1	2727				665	665	665	6fb57a34ce60fa6ffcd6b0ada92302fc_3144	8ef1dc118ee4838f261237587ceee75e_9715	b188e6825fd590866a012d87fb7f95f5_9795	7bd4cf11b10471b8832be5f2215de049_10056	6f0ff4c9ed4b93c60fbeda700771d277_11667	5236776933e47f7ecc2f40e0170feeeb_11975	3f54067f0171de3b419324bfb7229574_6329	53cefd0047eff68b652358cc419cd0b6_11698	9b634048604e41ae55e5bd6c1afbf922_11012	733f00d86caeeda453a9fbbe11761790_11380	b24241dcc4b03c8a5da9ca26399408d4_11123	e5918ec09b46b1fc7fbbc9c91ab3b59b_6327	84f28b3b17a5fee02a8e30ce554821de_12021	8b22758a929e0accca08d9acf380c64d_11789	7054a9bb977e62c62a6366f8f3caac0f_11829	13c6043f1b8f9ffc4ffe02e70ab25516_12191	fd642ce5a8a990b3180bfee237b05c12_9608	68dc3cfa2550759daea660886eafbfcd_720	b0ae9ff660860b9cda0231005574687e_12426	6ad2ea7d64599eb7fb3ecabaa50bf1f8_10128	e7d37845e534701d64059ba75383e12d_7041	c7c40eda78cf130c966647755134e2de_720	4d33485a9d9d2f52003433b4dd3ebc1c_290	d33a8db5af35ed3dc3d2af65371b3b72_3139	dc78db1d62ada63fe6a2a44641ea38d6_2775	3851b3efc1b611b39602aff919a562f8_6245	6525475ee51ec9035b1b244328350443_256	55db69fc8e9cba77527471fcb23e1bfc_370	74e5e017befd937000dfc502ea46e1f1_2796	9a435902eae5ec4b24154c8031359700_1788	48bd6800f8e1fb6c26fcd679313e357f_1267	84ff823ae51f4f5f67dd715ef8a14b8d_12199	a48a2acd939ad90a842230d00e385fe5_10481	7647d9e74c990c8c2018aa14efe589ab_5151	9f4518d01b6996451f24dc955831b66a_10985	705c9af312180478b99221a87bdccba2_9727	53d3bbf89b9918dd925b65414f7c5dbe_1800
hchA	type 1 glutamine amidotransferase domain-containing protein	63	63	1	1	2739				677	677	677	6fb57a34ce60fa6ffcd6b0ada92302fc_3119	8ef1dc118ee4838f261237587ceee75e_9731	b188e6825fd590866a012d87fb7f95f5_9779	7bd4cf11b10471b8832be5f2215de049_10072	6f0ff4c9ed4b93c60fbeda700771d277_11682	5236776933e47f7ecc2f40e0170feeeb_11959	3f54067f0171de3b419324bfb7229574_6315	53cefd0047eff68b652358cc419cd0b6_11714	9b634048604e41ae55e5bd6c1afbf922_11027	733f00d86caeeda453a9fbbe11761790_11364	b24241dcc4b03c8a5da9ca26399408d4_11107	e5918ec09b46b1fc7fbbc9c91ab3b59b_6311	84f28b3b17a5fee02a8e30ce554821de_12005	8b22758a929e0accca08d9acf380c64d_11805	7054a9bb977e62c62a6366f8f3caac0f_11844	13c6043f1b8f9ffc4ffe02e70ab25516_12209	fd642ce5a8a990b3180bfee237b05c12_9592	68dc3cfa2550759daea660886eafbfcd_698	b0ae9ff660860b9cda0231005574687e_12442	6ad2ea7d64599eb7fb3ecabaa50bf1f8_10112	e7d37845e534701d64059ba75383e12d_7006	c7c40eda78cf130c966647755134e2de_698	4d33485a9d9d2f52003433b4dd3ebc1c_336	d33a8db5af35ed3dc3d2af65371b3b72_3105	dc78db1d62ada63fe6a2a44641ea38d6_2789	3851b3efc1b611b39602aff919a562f8_6229	6525475ee51ec9035b1b244328350443_270	55db69fc8e9cba77527471fcb23e1bfc_404	74e5e017befd937000dfc502ea46e1f1_2780	9a435902eae5ec4b24154c8031359700_1754	48bd6800f8e1fb6c26fcd679313e357f_1299	84ff823ae51f4f5f67dd715ef8a14b8d_12165	a48a2acd939ad90a842230d00e385fe5_10462	7647d9e74c990c8c2018aa14efe589ab_5171	9f4518d01b6996451f24dc955831b66a_11022	705c9af312180478b99221a87bdccba2_9789	53d3bbf89b9918dd925b65414f7c5dbe_1824
KGF69_RS05160	NADP-dependent oxidoreductase	63	63	1	1	2740				1025	1025	1025	6fb57a34ce60fa6ffcd6b0ada92302fc_3115	8ef1dc118ee4838f261237587ceee75e_9735	b188e6825fd590866a012d87fb7f95f5_9775	7bd4cf11b10471b8832be5f2215de049_10076	6f0ff4c9ed4b93c60fbeda700771d277_11686	5236776933e47f7ecc2f40e0170feeeb_11955	3f54067f0171de3b419324bfb7229574_6311	53cefd0047eff68b652358cc419cd0b6_11718	9b634048604e41ae55e5bd6c1afbf922_11031	733f00d86caeeda453a9fbbe11761790_11360	b24241dcc4b03c8a5da9ca26399408d4_11103	e5918ec09b46b1fc7fbbc9c91ab3b59b_6307	84f28b3b17a5fee02a8e30ce554821de_12001	8b22758a929e0accca08d9acf380c64d_11809	7054a9bb977e62c62a6366f8f3caac0f_11848	13c6043f1b8f9ffc4ffe02e70ab25516_12213	fd642ce5a8a990b3180bfee237b05c12_9588	68dc3cfa2550759daea660886eafbfcd_694	b0ae9ff660860b9cda0231005574687e_12446	6ad2ea7d64599eb7fb3ecabaa50bf1f8_10108	e7d37845e534701d64059ba75383e12d_7002	c7c40eda78cf130c966647755134e2de_694	4d33485a9d9d2f52003433b4dd3ebc1c_340	d33a8db5af35ed3dc3d2af65371b3b72_3101	dc78db1d62ada63fe6a2a44641ea38d6_2793	3851b3efc1b611b39602aff919a562f8_6225	6525475ee51ec9035b1b244328350443_274	55db69fc8e9cba77527471fcb23e1bfc_408	74e5e017befd937000dfc502ea46e1f1_2776	9a435902eae5ec4b24154c8031359700_1750	48bd6800f8e1fb6c26fcd679313e357f_1303	84ff823ae51f4f5f67dd715ef8a14b8d_12161	a48a2acd939ad90a842230d00e385fe5_10458	7647d9e74c990c8c2018aa14efe589ab_5175	9f4518d01b6996451f24dc955831b66a_11026	705c9af312180478b99221a87bdccba2_9793	53d3bbf89b9918dd925b65414f7c5dbe_1828
KGF91_RS15020	metalloregulator ArsR/SmtB family transcription factor	63	63	1	1	2741				323	326	325	6fb57a34ce60fa6ffcd6b0ada92302fc_3111	8ef1dc118ee4838f261237587ceee75e_9739	b188e6825fd590866a012d87fb7f95f5_9771	7bd4cf11b10471b8832be5f2215de049_10080	6f0ff4c9ed4b93c60fbeda700771d277_11690	5236776933e47f7ecc2f40e0170feeeb_11951	3f54067f0171de3b419324bfb7229574_6307	53cefd0047eff68b652358cc419cd0b6_11722	9b634048604e41ae55e5bd6c1afbf922_11035	733f00d86caeeda453a9fbbe11761790_11356	b24241dcc4b03c8a5da9ca26399408d4_11099	e5918ec09b46b1fc7fbbc9c91ab3b59b_6303	84f28b3b17a5fee02a8e30ce554821de_11997	8b22758a929e0accca08d9acf380c64d_11813	7054a9bb977e62c62a6366f8f3caac0f_11852	13c6043f1b8f9ffc4ffe02e70ab25516_12217	fd642ce5a8a990b3180bfee237b05c12_9584	68dc3cfa2550759daea660886eafbfcd_690	b0ae9ff660860b9cda0231005574687e_12450	6ad2ea7d64599eb7fb3ecabaa50bf1f8_10104	e7d37845e534701d64059ba75383e12d_6998	c7c40eda78cf130c966647755134e2de_690	4d33485a9d9d2f52003433b4dd3ebc1c_344	d33a8db5af35ed3dc3d2af65371b3b72_3097	dc78db1d62ada63fe6a2a44641ea38d6_2797	3851b3efc1b611b39602aff919a562f8_6221	6525475ee51ec9035b1b244328350443_278	55db69fc8e9cba77527471fcb23e1bfc_412	74e5e017befd937000dfc502ea46e1f1_2772	9a435902eae5ec4b24154c8031359700_1746	48bd6800f8e1fb6c26fcd679313e357f_1307	84ff823ae51f4f5f67dd715ef8a14b8d_12157	a48a2acd939ad90a842230d00e385fe5_10454	7647d9e74c990c8c2018aa14efe589ab_5179	9f4518d01b6996451f24dc955831b66a_11030	705c9af312180478b99221a87bdccba2_9797	53d3bbf89b9918dd925b65414f7c5dbe_1832
C6Y08_RS03985	MATE family efflux transporter	63	63	1	1	2742				1328	1328	1328	6fb57a34ce60fa6ffcd6b0ada92302fc_3107	8ef1dc118ee4838f261237587ceee75e_9743	b188e6825fd590866a012d87fb7f95f5_9767	7bd4cf11b10471b8832be5f2215de049_10084	6f0ff4c9ed4b93c60fbeda700771d277_11694	5236776933e47f7ecc2f40e0170feeeb_11947	3f54067f0171de3b419324bfb7229574_6303	53cefd0047eff68b652358cc419cd0b6_11726	9b634048604e41ae55e5bd6c1afbf922_11039	733f00d86caeeda453a9fbbe11761790_11353	b24241dcc4b03c8a5da9ca26399408d4_11095	e5918ec09b46b1fc7fbbc9c91ab3b59b_6299	84f28b3b17a5fee02a8e30ce554821de_11993	8b22758a929e0accca08d9acf380c64d_11817	7054a9bb977e62c62a6366f8f3caac0f_11855	13c6043f1b8f9ffc4ffe02e70ab25516_12221	fd642ce5a8a990b3180bfee237b05c12_9580	68dc3cfa2550759daea660886eafbfcd_686	b0ae9ff660860b9cda0231005574687e_12454	6ad2ea7d64599eb7fb3ecabaa50bf1f8_10100	e7d37845e534701d64059ba75383e12d_6994	c7c40eda78cf130c966647755134e2de_686	4d33485a9d9d2f52003433b4dd3ebc1c_348	d33a8db5af35ed3dc3d2af65371b3b72_3093	dc78db1d62ada63fe6a2a44641ea38d6_2801	3851b3efc1b611b39602aff919a562f8_6217	6525475ee51ec9035b1b244328350443_282	55db69fc8e9cba77527471fcb23e1bfc_416	74e5e017befd937000dfc502ea46e1f1_2768	9a435902eae5ec4b24154c8031359700_1742	48bd6800f8e1fb6c26fcd679313e357f_1311	84ff823ae51f4f5f67dd715ef8a14b8d_12153	a48a2acd939ad90a842230d00e385fe5_10450	7647d9e74c990c8c2018aa14efe589ab_5183	9f4518d01b6996451f24dc955831b66a_11034	705c9af312180478b99221a87bdccba2_9801	53d3bbf89b9918dd925b65414f7c5dbe_1836
CFI14_RS11030	hypothetical protein	63	63	1	1	2752				434	434	434	6fb57a34ce60fa6ffcd6b0ada92302fc_3083	8ef1dc118ee4838f261237587ceee75e_1497	b188e6825fd590866a012d87fb7f95f5_10739	7bd4cf11b10471b8832be5f2215de049_9	6f0ff4c9ed4b93c60fbeda700771d277_11716	5236776933e47f7ecc2f40e0170feeeb_11923	3f54067f0171de3b419324bfb7229574_6279	53cefd0047eff68b652358cc419cd0b6_11750	9b634048604e41ae55e5bd6c1afbf922_11061	733f00d86caeeda453a9fbbe11761790_11329	b24241dcc4b03c8a5da9ca26399408d4_11071	e5918ec09b46b1fc7fbbc9c91ab3b59b_6275	84f28b3b17a5fee02a8e30ce554821de_11970	8b22758a929e0accca08d9acf380c64d_11841	7054a9bb977e62c62a6366f8f3caac0f_11877	13c6043f1b8f9ffc4ffe02e70ab25516_12244	fd642ce5a8a990b3180bfee237b05c12_11169	68dc3cfa2550759daea660886eafbfcd_662	b0ae9ff660860b9cda0231005574687e_12477	6ad2ea7d64599eb7fb3ecabaa50bf1f8_964	e7d37845e534701d64059ba75383e12d_6966	c7c40eda78cf130c966647755134e2de_662	4d33485a9d9d2f52003433b4dd3ebc1c_368	d33a8db5af35ed3dc3d2af65371b3b72_3069	dc78db1d62ada63fe6a2a44641ea38d6_2825	3851b3efc1b611b39602aff919a562f8_6185	6525475ee51ec9035b1b244328350443_306	55db69fc8e9cba77527471fcb23e1bfc_444	74e5e017befd937000dfc502ea46e1f1_2736	9a435902eae5ec4b24154c8031359700_1714	48bd6800f8e1fb6c26fcd679313e357f_1339	84ff823ae51f4f5f67dd715ef8a14b8d_12129	a48a2acd939ad90a842230d00e385fe5_10426	7647d9e74c990c8c2018aa14efe589ab_5207	9f4518d01b6996451f24dc955831b66a_11058	705c9af312180478b99221a87bdccba2_9825	53d3bbf89b9918dd925b65414f7c5dbe_1852
KSF55_RS00490	hypothetical protein	63	63	1	1	2767				749	776	749	6fb57a34ce60fa6ffcd6b0ada92302fc_3059	8ef1dc118ee4838f261237587ceee75e_1513	b188e6825fd590866a012d87fb7f95f5_10723	7bd4cf11b10471b8832be5f2215de049_25	6f0ff4c9ed4b93c60fbeda700771d277_11732	5236776933e47f7ecc2f40e0170feeeb_11907	3f54067f0171de3b419324bfb7229574_6263	53cefd0047eff68b652358cc419cd0b6_11766	9b634048604e41ae55e5bd6c1afbf922_11076	733f00d86caeeda453a9fbbe11761790_11313	b24241dcc4b03c8a5da9ca26399408d4_11056	e5918ec09b46b1fc7fbbc9c91ab3b59b_6259	84f28b3b17a5fee02a8e30ce554821de_11955	8b22758a929e0accca08d9acf380c64d_11857	7054a9bb977e62c62a6366f8f3caac0f_11892	13c6043f1b8f9ffc4ffe02e70ab25516_12267	fd642ce5a8a990b3180bfee237b05c12_11185	68dc3cfa2550759daea660886eafbfcd_646	b0ae9ff660860b9cda0231005574687e_12493	6ad2ea7d64599eb7fb3ecabaa50bf1f8_948	e7d37845e534701d64059ba75383e12d_6946	c7c40eda78cf130c966647755134e2de_646	4d33485a9d9d2f52003433b4dd3ebc1c_388	d33a8db5af35ed3dc3d2af65371b3b72_3049	dc78db1d62ada63fe6a2a44641ea38d6_2841	3851b3efc1b611b39602aff919a562f8_6169	6525475ee51ec9035b1b244328350443_322	55db69fc8e9cba77527471fcb23e1bfc_464	74e5e017befd937000dfc502ea46e1f1_2720	9a435902eae5ec4b24154c8031359700_1694	48bd6800f8e1fb6c26fcd679313e357f_1363	84ff823ae51f4f5f67dd715ef8a14b8d_12117	a48a2acd939ad90a842230d00e385fe5_10399	7647d9e74c990c8c2018aa14efe589ab_5235	9f4518d01b6996451f24dc955831b66a_11070	705c9af312180478b99221a87bdccba2_9848	53d3bbf89b9918dd925b65414f7c5dbe_1876
CFK27_RS13900	hypothetical protein	63	63	1	1	2768				233	233	233	6fb57a34ce60fa6ffcd6b0ada92302fc_3055	8ef1dc118ee4838f261237587ceee75e_1517	b188e6825fd590866a012d87fb7f95f5_10719	7bd4cf11b10471b8832be5f2215de049_29	6f0ff4c9ed4b93c60fbeda700771d277_11740	5236776933e47f7ecc2f40e0170feeeb_11901	3f54067f0171de3b419324bfb7229574_6255	53cefd0047eff68b652358cc419cd0b6_11773	9b634048604e41ae55e5bd6c1afbf922_11084	733f00d86caeeda453a9fbbe11761790_11305	b24241dcc4b03c8a5da9ca26399408d4_11049	e5918ec09b46b1fc7fbbc9c91ab3b59b_6251	84f28b3b17a5fee02a8e30ce554821de_11947	8b22758a929e0accca08d9acf380c64d_11864	7054a9bb977e62c62a6366f8f3caac0f_11900	13c6043f1b8f9ffc4ffe02e70ab25516_12271	fd642ce5a8a990b3180bfee237b05c12_11189	68dc3cfa2550759daea660886eafbfcd_642	b0ae9ff660860b9cda0231005574687e_12501	6ad2ea7d64599eb7fb3ecabaa50bf1f8_944	e7d37845e534701d64059ba75383e12d_6942	c7c40eda78cf130c966647755134e2de_642	4d33485a9d9d2f52003433b4dd3ebc1c_392	d33a8db5af35ed3dc3d2af65371b3b72_3045	dc78db1d62ada63fe6a2a44641ea38d6_2849	3851b3efc1b611b39602aff919a562f8_6166	6525475ee51ec9035b1b244328350443_330	55db69fc8e9cba77527471fcb23e1bfc_468	74e5e017befd937000dfc502ea46e1f1_2716	9a435902eae5ec4b24154c8031359700_1690	48bd6800f8e1fb6c26fcd679313e357f_1367	84ff823ae51f4f5f67dd715ef8a14b8d_12113	a48a2acd939ad90a842230d00e385fe5_10395	7647d9e74c990c8c2018aa14efe589ab_5239	9f4518d01b6996451f24dc955831b66a_11074	705c9af312180478b99221a87bdccba2_9852	53d3bbf89b9918dd925b65414f7c5dbe_1880
larO	energy-coupling factor ABC transporter ATP-binding protein	63	63	1	1	2769				725	731	728	6fb57a34ce60fa6ffcd6b0ada92302fc_3051	8ef1dc118ee4838f261237587ceee75e_1521	b188e6825fd590866a012d87fb7f95f5_10715	7bd4cf11b10471b8832be5f2215de049_33	6f0ff4c9ed4b93c60fbeda700771d277_11744	5236776933e47f7ecc2f40e0170feeeb_11898	3f54067f0171de3b419324bfb7229574_6251	53cefd0047eff68b652358cc419cd0b6_11777	9b634048604e41ae55e5bd6c1afbf922_11088	733f00d86caeeda453a9fbbe11761790_11301	b24241dcc4b03c8a5da9ca26399408d4_11045	e5918ec09b46b1fc7fbbc9c91ab3b59b_6247	84f28b3b17a5fee02a8e30ce554821de_11943	8b22758a929e0accca08d9acf380c64d_11867	7054a9bb977e62c62a6366f8f3caac0f_11904	13c6043f1b8f9ffc4ffe02e70ab25516_12275	fd642ce5a8a990b3180bfee237b05c12_11193	68dc3cfa2550759daea660886eafbfcd_638	b0ae9ff660860b9cda0231005574687e_12505	6ad2ea7d64599eb7fb3ecabaa50bf1f8_940	e7d37845e534701d64059ba75383e12d_6938	c7c40eda78cf130c966647755134e2de_638	4d33485a9d9d2f52003433b4dd3ebc1c_396	d33a8db5af35ed3dc3d2af65371b3b72_3041	dc78db1d62ada63fe6a2a44641ea38d6_2853	3851b3efc1b611b39602aff919a562f8_6162	6525475ee51ec9035b1b244328350443_334	55db69fc8e9cba77527471fcb23e1bfc_472	74e5e017befd937000dfc502ea46e1f1_2712	9a435902eae5ec4b24154c8031359700_1686	48bd6800f8e1fb6c26fcd679313e357f_1371	84ff823ae51f4f5f67dd715ef8a14b8d_12109	a48a2acd939ad90a842230d00e385fe5_10391	7647d9e74c990c8c2018aa14efe589ab_5243	9f4518d01b6996451f24dc955831b66a_11078	705c9af312180478b99221a87bdccba2_9856	53d3bbf89b9918dd925b65414f7c5dbe_1884
larQ	energy-coupling factor transporter transmembrane protein EcfT	63	63	1	1	2770				305	821	812	6fb57a34ce60fa6ffcd6b0ada92302fc_3047	8ef1dc118ee4838f261237587ceee75e_1525	b188e6825fd590866a012d87fb7f95f5_10711	7bd4cf11b10471b8832be5f2215de049_37	6f0ff4c9ed4b93c60fbeda700771d277_11748	5236776933e47f7ecc2f40e0170feeeb_11894	3f54067f0171de3b419324bfb7229574_6247	53cefd0047eff68b652358cc419cd0b6_11781	9b634048604e41ae55e5bd6c1afbf922_11092	733f00d86caeeda453a9fbbe11761790_11297	b24241dcc4b03c8a5da9ca26399408d4_11041	e5918ec09b46b1fc7fbbc9c91ab3b59b_6243	84f28b3b17a5fee02a8e30ce554821de_11939	8b22758a929e0accca08d9acf380c64d_11871	7054a9bb977e62c62a6366f8f3caac0f_11908	13c6043f1b8f9ffc4ffe02e70ab25516_12279	fd642ce5a8a990b3180bfee237b05c12_11197	68dc3cfa2550759daea660886eafbfcd_634	b0ae9ff660860b9cda0231005574687e_12509	6ad2ea7d64599eb7fb3ecabaa50bf1f8_936	e7d37845e534701d64059ba75383e12d_6934	c7c40eda78cf130c966647755134e2de_634	4d33485a9d9d2f52003433b4dd3ebc1c_400	d33a8db5af35ed3dc3d2af65371b3b72_3037	dc78db1d62ada63fe6a2a44641ea38d6_2857	3851b3efc1b611b39602aff919a562f8_6158	6525475ee51ec9035b1b244328350443_338	55db69fc8e9cba77527471fcb23e1bfc_476	74e5e017befd937000dfc502ea46e1f1_2708	9a435902eae5ec4b24154c8031359700_1682	48bd6800f8e1fb6c26fcd679313e357f_1375	84ff823ae51f4f5f67dd715ef8a14b8d_12105	a48a2acd939ad90a842230d00e385fe5_10387	7647d9e74c990c8c2018aa14efe589ab_5247	9f4518d01b6996451f24dc955831b66a_11082	705c9af312180478b99221a87bdccba2_9860	53d3bbf89b9918dd925b65414f7c5dbe_1888
cbiM	cobalt transporter CbiM	63	63	1	1	2771				929	986	962	6fb57a34ce60fa6ffcd6b0ada92302fc_3043	8ef1dc118ee4838f261237587ceee75e_1529	b188e6825fd590866a012d87fb7f95f5_10707	7bd4cf11b10471b8832be5f2215de049_41	6f0ff4c9ed4b93c60fbeda700771d277_11752	5236776933e47f7ecc2f40e0170feeeb_11890	3f54067f0171de3b419324bfb7229574_6243	53cefd0047eff68b652358cc419cd0b6_11785	9b634048604e41ae55e5bd6c1afbf922_11096	733f00d86caeeda453a9fbbe11761790_11293	b24241dcc4b03c8a5da9ca26399408d4_11037	e5918ec09b46b1fc7fbbc9c91ab3b59b_6239	84f28b3b17a5fee02a8e30ce554821de_11935	8b22758a929e0accca08d9acf380c64d_11875	7054a9bb977e62c62a6366f8f3caac0f_11912	13c6043f1b8f9ffc4ffe02e70ab25516_12283	fd642ce5a8a990b3180bfee237b05c12_11201	68dc3cfa2550759daea660886eafbfcd_630	b0ae9ff660860b9cda0231005574687e_12513	6ad2ea7d64599eb7fb3ecabaa50bf1f8_932	e7d37845e534701d64059ba75383e12d_6930	c7c40eda78cf130c966647755134e2de_630	4d33485a9d9d2f52003433b4dd3ebc1c_404	d33a8db5af35ed3dc3d2af65371b3b72_3033	dc78db1d62ada63fe6a2a44641ea38d6_2861	3851b3efc1b611b39602aff919a562f8_8863	6525475ee51ec9035b1b244328350443_342	55db69fc8e9cba77527471fcb23e1bfc_480	74e5e017befd937000dfc502ea46e1f1_2704	9a435902eae5ec4b24154c8031359700_1678	48bd6800f8e1fb6c26fcd679313e357f_1379	84ff823ae51f4f5f67dd715ef8a14b8d_12102	a48a2acd939ad90a842230d00e385fe5_10383	7647d9e74c990c8c2018aa14efe589ab_5251	9f4518d01b6996451f24dc955831b66a_11086	705c9af312180478b99221a87bdccba2_9864	53d3bbf89b9918dd925b65414f7c5dbe_1892
larB	nickel pincer cofactor biosynthesis protein LarB	63	63	1	1	2774				761	776	761	6fb57a34ce60fa6ffcd6b0ada92302fc_3031	8ef1dc118ee4838f261237587ceee75e_1541	b188e6825fd590866a012d87fb7f95f5_10695	7bd4cf11b10471b8832be5f2215de049_51	6f0ff4c9ed4b93c60fbeda700771d277_11763	5236776933e47f7ecc2f40e0170feeeb_11878	3f54067f0171de3b419324bfb7229574_6227	53cefd0047eff68b652358cc419cd0b6_11796	9b634048604e41ae55e5bd6c1afbf922_11108	733f00d86caeeda453a9fbbe11761790_11281	b24241dcc4b03c8a5da9ca26399408d4_11025	e5918ec09b46b1fc7fbbc9c91ab3b59b_6227	84f28b3b17a5fee02a8e30ce554821de_11924	8b22758a929e0accca08d9acf380c64d_11887	7054a9bb977e62c62a6366f8f3caac0f_11924	13c6043f1b8f9ffc4ffe02e70ab25516_12294	fd642ce5a8a990b3180bfee237b05c12_11213	68dc3cfa2550759daea660886eafbfcd_618	b0ae9ff660860b9cda0231005574687e_12525	6ad2ea7d64599eb7fb3ecabaa50bf1f8_922	e7d37845e534701d64059ba75383e12d_6918	c7c40eda78cf130c966647755134e2de_618	4d33485a9d9d2f52003433b4dd3ebc1c_416	d33a8db5af35ed3dc3d2af65371b3b72_3021	dc78db1d62ada63fe6a2a44641ea38d6_2873	3851b3efc1b611b39602aff919a562f8_8875	6525475ee51ec9035b1b244328350443_354	55db69fc8e9cba77527471fcb23e1bfc_492	74e5e017befd937000dfc502ea46e1f1_2692	9a435902eae5ec4b24154c8031359700_1666	48bd6800f8e1fb6c26fcd679313e357f_1391	84ff823ae51f4f5f67dd715ef8a14b8d_12091	a48a2acd939ad90a842230d00e385fe5_10371	7647d9e74c990c8c2018aa14efe589ab_5263	9f4518d01b6996451f24dc955831b66a_11098	705c9af312180478b99221a87bdccba2_9876	53d3bbf89b9918dd925b65414f7c5dbe_1904
LPEN_RS01075	aquaporin family protein	63	63	1	1	2778				689	716	715	6fb57a34ce60fa6ffcd6b0ada92302fc_3025	8ef1dc118ee4838f261237587ceee75e_1549	b188e6825fd590866a012d87fb7f95f5_10687	7bd4cf11b10471b8832be5f2215de049_59	6f0ff4c9ed4b93c60fbeda700771d277_11771	5236776933e47f7ecc2f40e0170feeeb_11866	3f54067f0171de3b419324bfb7229574_6221	53cefd0047eff68b652358cc419cd0b6_11802	9b634048604e41ae55e5bd6c1afbf922_11114	733f00d86caeeda453a9fbbe11761790_11269	b24241dcc4b03c8a5da9ca26399408d4_11014	e5918ec09b46b1fc7fbbc9c91ab3b59b_6215	84f28b3b17a5fee02a8e30ce554821de_11912	8b22758a929e0accca08d9acf380c64d_11893	7054a9bb977e62c62a6366f8f3caac0f_11929	13c6043f1b8f9ffc4ffe02e70ab25516_12306	fd642ce5a8a990b3180bfee237b05c12_11221	68dc3cfa2550759daea660886eafbfcd_606	b0ae9ff660860b9cda0231005574687e_12531	6ad2ea7d64599eb7fb3ecabaa50bf1f8_914	e7d37845e534701d64059ba75383e12d_6906	c7c40eda78cf130c966647755134e2de_606	4d33485a9d9d2f52003433b4dd3ebc1c_428	d33a8db5af35ed3dc3d2af65371b3b72_3015	dc78db1d62ada63fe6a2a44641ea38d6_2881	3851b3efc1b611b39602aff919a562f8_8883	6525475ee51ec9035b1b244328350443_366	55db69fc8e9cba77527471fcb23e1bfc_498	74e5e017befd937000dfc502ea46e1f1_2684	9a435902eae5ec4b24154c8031359700_1660	48bd6800f8e1fb6c26fcd679313e357f_1397	84ff823ae51f4f5f67dd715ef8a14b8d_12085	a48a2acd939ad90a842230d00e385fe5_10365	7647d9e74c990c8c2018aa14efe589ab_5269	9f4518d01b6996451f24dc955831b66a_11104	705c9af312180478b99221a87bdccba2_9882	53d3bbf89b9918dd925b65414f7c5dbe_1910
KPP77_RS04615	zinc-binding dehydrogenase	63	63	1	1	2780				158	971	932	6fb57a34ce60fa6ffcd6b0ada92302fc_3017	8ef1dc118ee4838f261237587ceee75e_1556	b188e6825fd590866a012d87fb7f95f5_10681	7bd4cf11b10471b8832be5f2215de049_68	6f0ff4c9ed4b93c60fbeda700771d277_11779	5236776933e47f7ecc2f40e0170feeeb_11858	3f54067f0171de3b419324bfb7229574_6213	53cefd0047eff68b652358cc419cd0b6_11811	9b634048604e41ae55e5bd6c1afbf922_11122	733f00d86caeeda453a9fbbe11761790_11261	b24241dcc4b03c8a5da9ca26399408d4_11006	e5918ec09b46b1fc7fbbc9c91ab3b59b_6207	84f28b3b17a5fee02a8e30ce554821de_11904	8b22758a929e0accca08d9acf380c64d_11902	7054a9bb977e62c62a6366f8f3caac0f_11937	13c6043f1b8f9ffc4ffe02e70ab25516_12314	fd642ce5a8a990b3180bfee237b05c12_11228	68dc3cfa2550759daea660886eafbfcd_598	b0ae9ff660860b9cda0231005574687e_12540	6ad2ea7d64599eb7fb3ecabaa50bf1f8_906	e7d37845e534701d64059ba75383e12d_6898	c7c40eda78cf130c966647755134e2de_598	4d33485a9d9d2f52003433b4dd3ebc1c_437	d33a8db5af35ed3dc3d2af65371b3b72_3007	dc78db1d62ada63fe6a2a44641ea38d6_2890	3851b3efc1b611b39602aff919a562f8_8892	6525475ee51ec9035b1b244328350443_375	55db69fc8e9cba77527471fcb23e1bfc_507	74e5e017befd937000dfc502ea46e1f1_2676	9a435902eae5ec4b24154c8031359700_1652	48bd6800f8e1fb6c26fcd679313e357f_1406	84ff823ae51f4f5f67dd715ef8a14b8d_12077	a48a2acd939ad90a842230d00e385fe5_10357	7647d9e74c990c8c2018aa14efe589ab_5278	9f4518d01b6996451f24dc955831b66a_11113	705c9af312180478b99221a87bdccba2_9891	53d3bbf89b9918dd925b65414f7c5dbe_1919
thiM	hydroxyethylthiazole kinase	63	63	1	1	2781				791	794	791	6fb57a34ce60fa6ffcd6b0ada92302fc_3013	8ef1dc118ee4838f261237587ceee75e_1560	b188e6825fd590866a012d87fb7f95f5_10677	7bd4cf11b10471b8832be5f2215de049_72	6f0ff4c9ed4b93c60fbeda700771d277_11783	5236776933e47f7ecc2f40e0170feeeb_11854	3f54067f0171de3b419324bfb7229574_6209	53cefd0047eff68b652358cc419cd0b6_11815	9b634048604e41ae55e5bd6c1afbf922_11126	733f00d86caeeda453a9fbbe11761790_11257	b24241dcc4b03c8a5da9ca26399408d4_11002	e5918ec09b46b1fc7fbbc9c91ab3b59b_6203	84f28b3b17a5fee02a8e30ce554821de_11900	8b22758a929e0accca08d9acf380c64d_11906	7054a9bb977e62c62a6366f8f3caac0f_11940	13c6043f1b8f9ffc4ffe02e70ab25516_12318	fd642ce5a8a990b3180bfee237b05c12_11232	68dc3cfa2550759daea660886eafbfcd_594	b0ae9ff660860b9cda0231005574687e_12544	6ad2ea7d64599eb7fb3ecabaa50bf1f8_902	e7d37845e534701d64059ba75383e12d_6894	c7c40eda78cf130c966647755134e2de_594	4d33485a9d9d2f52003433b4dd3ebc1c_441	d33a8db5af35ed3dc3d2af65371b3b72_3003	dc78db1d62ada63fe6a2a44641ea38d6_2894	3851b3efc1b611b39602aff919a562f8_8896	6525475ee51ec9035b1b244328350443_379	55db69fc8e9cba77527471fcb23e1bfc_511	74e5e017befd937000dfc502ea46e1f1_2672	9a435902eae5ec4b24154c8031359700_1648	48bd6800f8e1fb6c26fcd679313e357f_1410	84ff823ae51f4f5f67dd715ef8a14b8d_12073	a48a2acd939ad90a842230d00e385fe5_10353	7647d9e74c990c8c2018aa14efe589ab_5282	9f4518d01b6996451f24dc955831b66a_11116	705c9af312180478b99221a87bdccba2_9895	53d3bbf89b9918dd925b65414f7c5dbe_1923
thiD	bifunctional hydroxymethylpyrimidine kinase/phosphomethylpyrimidine kinase	63	63	1	1	2782				824	824	824	6fb57a34ce60fa6ffcd6b0ada92302fc_3008	8ef1dc118ee4838f261237587ceee75e_1564	b188e6825fd590866a012d87fb7f95f5_10672	7bd4cf11b10471b8832be5f2215de049_76	6f0ff4c9ed4b93c60fbeda700771d277_11787	5236776933e47f7ecc2f40e0170feeeb_11849	3f54067f0171de3b419324bfb7229574_6204	53cefd0047eff68b652358cc419cd0b6_11819	9b634048604e41ae55e5bd6c1afbf922_11129	733f00d86caeeda453a9fbbe11761790_11252	b24241dcc4b03c8a5da9ca26399408d4_10997	e5918ec09b46b1fc7fbbc9c91ab3b59b_6198	84f28b3b17a5fee02a8e30ce554821de_11895	8b22758a929e0accca08d9acf380c64d_11910	7054a9bb977e62c62a6366f8f3caac0f_11944	13c6043f1b8f9ffc4ffe02e70ab25516_12322	fd642ce5a8a990b3180bfee237b05c12_11236	68dc3cfa2550759daea660886eafbfcd_589	b0ae9ff660860b9cda0231005574687e_12548	6ad2ea7d64599eb7fb3ecabaa50bf1f8_897	e7d37845e534701d64059ba75383e12d_6889	c7c40eda78cf130c966647755134e2de_589	4d33485a9d9d2f52003433b4dd3ebc1c_445	d33a8db5af35ed3dc3d2af65371b3b72_2998	dc78db1d62ada63fe6a2a44641ea38d6_2898	3851b3efc1b611b39602aff919a562f8_8900	6525475ee51ec9035b1b244328350443_383	55db69fc8e9cba77527471fcb23e1bfc_515	74e5e017befd937000dfc502ea46e1f1_2667	9a435902eae5ec4b24154c8031359700_1643	48bd6800f8e1fb6c26fcd679313e357f_1414	84ff823ae51f4f5f67dd715ef8a14b8d_12068	a48a2acd939ad90a842230d00e385fe5_10348	7647d9e74c990c8c2018aa14efe589ab_5286	9f4518d01b6996451f24dc955831b66a_11120	705c9af312180478b99221a87bdccba2_9899	53d3bbf89b9918dd925b65414f7c5dbe_1927
thiE	thiamine phosphate synthase	63	63	1	1	2783				632	656	655	6fb57a34ce60fa6ffcd6b0ada92302fc_3004	8ef1dc118ee4838f261237587ceee75e_1568	b188e6825fd590866a012d87fb7f95f5_10669	7bd4cf11b10471b8832be5f2215de049_80	6f0ff4c9ed4b93c60fbeda700771d277_11791	5236776933e47f7ecc2f40e0170feeeb_11845	3f54067f0171de3b419324bfb7229574_6200	53cefd0047eff68b652358cc419cd0b6_11823	9b634048604e41ae55e5bd6c1afbf922_11133	733f00d86caeeda453a9fbbe11761790_11248	b24241dcc4b03c8a5da9ca26399408d4_10993	e5918ec09b46b1fc7fbbc9c91ab3b59b_6194	84f28b3b17a5fee02a8e30ce554821de_11891	8b22758a929e0accca08d9acf380c64d_11914	7054a9bb977e62c62a6366f8f3caac0f_11948	13c6043f1b8f9ffc4ffe02e70ab25516_12326	fd642ce5a8a990b3180bfee237b05c12_11240	68dc3cfa2550759daea660886eafbfcd_585	b0ae9ff660860b9cda0231005574687e_12552	6ad2ea7d64599eb7fb3ecabaa50bf1f8_893	e7d37845e534701d64059ba75383e12d_6885	c7c40eda78cf130c966647755134e2de_585	4d33485a9d9d2f52003433b4dd3ebc1c_449	d33a8db5af35ed3dc3d2af65371b3b72_2994	dc78db1d62ada63fe6a2a44641ea38d6_2902	3851b3efc1b611b39602aff919a562f8_8904	6525475ee51ec9035b1b244328350443_387	55db69fc8e9cba77527471fcb23e1bfc_519	74e5e017befd937000dfc502ea46e1f1_2663	9a435902eae5ec4b24154c8031359700_1639	48bd6800f8e1fb6c26fcd679313e357f_1418	84ff823ae51f4f5f67dd715ef8a14b8d_12064	a48a2acd939ad90a842230d00e385fe5_10344	7647d9e74c990c8c2018aa14efe589ab_5290	9f4518d01b6996451f24dc955831b66a_11124	705c9af312180478b99221a87bdccba2_9903	53d3bbf89b9918dd925b65414f7c5dbe_1931
cytX	putative hydroxymethylpyrimidine transporter CytX	63	63	1	1	2784				1199	1214	1199	6fb57a34ce60fa6ffcd6b0ada92302fc_3000	8ef1dc118ee4838f261237587ceee75e_1572	b188e6825fd590866a012d87fb7f95f5_10665	7bd4cf11b10471b8832be5f2215de049_84	6f0ff4c9ed4b93c60fbeda700771d277_11795	5236776933e47f7ecc2f40e0170feeeb_11841	3f54067f0171de3b419324bfb7229574_6196	53cefd0047eff68b652358cc419cd0b6_11827	9b634048604e41ae55e5bd6c1afbf922_11136	733f00d86caeeda453a9fbbe11761790_11244	b24241dcc4b03c8a5da9ca26399408d4_10989	e5918ec09b46b1fc7fbbc9c91ab3b59b_6190	84f28b3b17a5fee02a8e30ce554821de_11887	8b22758a929e0accca08d9acf380c64d_11918	7054a9bb977e62c62a6366f8f3caac0f_11952	13c6043f1b8f9ffc4ffe02e70ab25516_12330	fd642ce5a8a990b3180bfee237b05c12_11244	68dc3cfa2550759daea660886eafbfcd_581	b0ae9ff660860b9cda0231005574687e_12556	6ad2ea7d64599eb7fb3ecabaa50bf1f8_889	e7d37845e534701d64059ba75383e12d_6881	c7c40eda78cf130c966647755134e2de_581	4d33485a9d9d2f52003433b4dd3ebc1c_453	d33a8db5af35ed3dc3d2af65371b3b72_2990	dc78db1d62ada63fe6a2a44641ea38d6_2906	3851b3efc1b611b39602aff919a562f8_8908	6525475ee51ec9035b1b244328350443_391	55db69fc8e9cba77527471fcb23e1bfc_523	74e5e017befd937000dfc502ea46e1f1_2659	9a435902eae5ec4b24154c8031359700_1635	48bd6800f8e1fb6c26fcd679313e357f_1422	84ff823ae51f4f5f67dd715ef8a14b8d_12061	a48a2acd939ad90a842230d00e385fe5_10340	7647d9e74c990c8c2018aa14efe589ab_5294	9f4518d01b6996451f24dc955831b66a_11128	705c9af312180478b99221a87bdccba2_9907	53d3bbf89b9918dd925b65414f7c5dbe_1935
KGF63_RS05255	gamma-glutamyl-gamma-aminobutyrate hydrolase family protein	63	63	1	1	2785				728	728	728	6fb57a34ce60fa6ffcd6b0ada92302fc_2996	8ef1dc118ee4838f261237587ceee75e_1576	b188e6825fd590866a012d87fb7f95f5_10661	7bd4cf11b10471b8832be5f2215de049_88	6f0ff4c9ed4b93c60fbeda700771d277_11798	5236776933e47f7ecc2f40e0170feeeb_11837	3f54067f0171de3b419324bfb7229574_6192	53cefd0047eff68b652358cc419cd0b6_11831	9b634048604e41ae55e5bd6c1afbf922_11140	733f00d86caeeda453a9fbbe11761790_11240	b24241dcc4b03c8a5da9ca26399408d4_10985	e5918ec09b46b1fc7fbbc9c91ab3b59b_6186	84f28b3b17a5fee02a8e30ce554821de_11883	8b22758a929e0accca08d9acf380c64d_11922	7054a9bb977e62c62a6366f8f3caac0f_11956	13c6043f1b8f9ffc4ffe02e70ab25516_12334	fd642ce5a8a990b3180bfee237b05c12_11247	68dc3cfa2550759daea660886eafbfcd_577	b0ae9ff660860b9cda0231005574687e_12559	6ad2ea7d64599eb7fb3ecabaa50bf1f8_885	e7d37845e534701d64059ba75383e12d_6877	c7c40eda78cf130c966647755134e2de_577	4d33485a9d9d2f52003433b4dd3ebc1c_457	d33a8db5af35ed3dc3d2af65371b3b72_2986	dc78db1d62ada63fe6a2a44641ea38d6_2910	3851b3efc1b611b39602aff919a562f8_8912	6525475ee51ec9035b1b244328350443_395	55db69fc8e9cba77527471fcb23e1bfc_527	74e5e017befd937000dfc502ea46e1f1_2655	9a435902eae5ec4b24154c8031359700_1631	48bd6800f8e1fb6c26fcd679313e357f_1426	84ff823ae51f4f5f67dd715ef8a14b8d_12057	a48a2acd939ad90a842230d00e385fe5_10336	7647d9e74c990c8c2018aa14efe589ab_5298	9f4518d01b6996451f24dc955831b66a_11131	705c9af312180478b99221a87bdccba2_9911	53d3bbf89b9918dd925b65414f7c5dbe_1939
yybR	helix-turn-helix transcriptional regulator	63	63	1	1	2791				344	344	344	6fb57a34ce60fa6ffcd6b0ada92302fc_2968	8ef1dc118ee4838f261237587ceee75e_1584	b188e6825fd590866a012d87fb7f95f5_10653	7bd4cf11b10471b8832be5f2215de049_96	6f0ff4c9ed4b93c60fbeda700771d277_11804	5236776933e47f7ecc2f40e0170feeeb_11829	3f54067f0171de3b419324bfb7229574_6184	53cefd0047eff68b652358cc419cd0b6_11839	9b634048604e41ae55e5bd6c1afbf922_11148	733f00d86caeeda453a9fbbe11761790_11233	b24241dcc4b03c8a5da9ca26399408d4_10977	e5918ec09b46b1fc7fbbc9c91ab3b59b_6178	84f28b3b17a5fee02a8e30ce554821de_11875	8b22758a929e0accca08d9acf380c64d_11930	7054a9bb977e62c62a6366f8f3caac0f_11964	13c6043f1b8f9ffc4ffe02e70ab25516_12342	fd642ce5a8a990b3180bfee237b05c12_11255	68dc3cfa2550759daea660886eafbfcd_571	b0ae9ff660860b9cda0231005574687e_12567	6ad2ea7d64599eb7fb3ecabaa50bf1f8_877	e7d37845e534701d64059ba75383e12d_6861	c7c40eda78cf130c966647755134e2de_571	4d33485a9d9d2f52003433b4dd3ebc1c_485	d33a8db5af35ed3dc3d2af65371b3b72_2970	dc78db1d62ada63fe6a2a44641ea38d6_2918	3851b3efc1b611b39602aff919a562f8_8920	6525475ee51ec9035b1b244328350443_403	55db69fc8e9cba77527471fcb23e1bfc_543	74e5e017befd937000dfc502ea46e1f1_2647	9a435902eae5ec4b24154c8031359700_1615	48bd6800f8e1fb6c26fcd679313e357f_1434	84ff823ae51f4f5f67dd715ef8a14b8d_12032	a48a2acd939ad90a842230d00e385fe5_10328	7647d9e74c990c8c2018aa14efe589ab_5306	9f4518d01b6996451f24dc955831b66a_11162	705c9af312180478b99221a87bdccba2_9923	53d3bbf89b9918dd925b65414f7c5dbe_1947
yifK	amino acid permease	63	63	1	1	2794				1364	1364	1364	6fb57a34ce60fa6ffcd6b0ada92302fc_2956	8ef1dc118ee4838f261237587ceee75e_1600	b188e6825fd590866a012d87fb7f95f5_10637	7bd4cf11b10471b8832be5f2215de049_112	6f0ff4c9ed4b93c60fbeda700771d277_11814	5236776933e47f7ecc2f40e0170feeeb_11819	3f54067f0171de3b419324bfb7229574_6172	53cefd0047eff68b652358cc419cd0b6_11849	9b634048604e41ae55e5bd6c1afbf922_11159	733f00d86caeeda453a9fbbe11761790_11223	b24241dcc4b03c8a5da9ca26399408d4_10968	e5918ec09b46b1fc7fbbc9c91ab3b59b_6168	84f28b3b17a5fee02a8e30ce554821de_11866	8b22758a929e0accca08d9acf380c64d_11940	7054a9bb977e62c62a6366f8f3caac0f_11976	13c6043f1b8f9ffc4ffe02e70ab25516_12353	fd642ce5a8a990b3180bfee237b05c12_11271	68dc3cfa2550759daea660886eafbfcd_559	b0ae9ff660860b9cda0231005574687e_12577	6ad2ea7d64599eb7fb3ecabaa50bf1f8_861	e7d37845e534701d64059ba75383e12d_6849	c7c40eda78cf130c966647755134e2de_559	4d33485a9d9d2f52003433b4dd3ebc1c_497	d33a8db5af35ed3dc3d2af65371b3b72_2958	dc78db1d62ada63fe6a2a44641ea38d6_2930	3851b3efc1b611b39602aff919a562f8_8936	6525475ee51ec9035b1b244328350443_415	55db69fc8e9cba77527471fcb23e1bfc_555	74e5e017befd937000dfc502ea46e1f1_2631	9a435902eae5ec4b24154c8031359700_1603	48bd6800f8e1fb6c26fcd679313e357f_1446	84ff823ae51f4f5f67dd715ef8a14b8d_12021	a48a2acd939ad90a842230d00e385fe5_10316	7647d9e74c990c8c2018aa14efe589ab_5318	9f4518d01b6996451f24dc955831b66a_11174	705c9af312180478b99221a87bdccba2_9935	53d3bbf89b9918dd925b65414f7c5dbe_1963
KGI16_RS00690	hypothetical protein	63	63	1	1	2795				710	710	710	6fb57a34ce60fa6ffcd6b0ada92302fc_2952	8ef1dc118ee4838f261237587ceee75e_1604	b188e6825fd590866a012d87fb7f95f5_10633	7bd4cf11b10471b8832be5f2215de049_116	6f0ff4c9ed4b93c60fbeda700771d277_11818	5236776933e47f7ecc2f40e0170feeeb_11815	3f54067f0171de3b419324bfb7229574_6168	53cefd0047eff68b652358cc419cd0b6_11853	9b634048604e41ae55e5bd6c1afbf922_11163	733f00d86caeeda453a9fbbe11761790_11219	b24241dcc4b03c8a5da9ca26399408d4_10964	e5918ec09b46b1fc7fbbc9c91ab3b59b_6164	84f28b3b17a5fee02a8e30ce554821de_11862	8b22758a929e0accca08d9acf380c64d_11944	7054a9bb977e62c62a6366f8f3caac0f_11980	13c6043f1b8f9ffc4ffe02e70ab25516_12356	fd642ce5a8a990b3180bfee237b05c12_11275	68dc3cfa2550759daea660886eafbfcd_555	b0ae9ff660860b9cda0231005574687e_12580	6ad2ea7d64599eb7fb3ecabaa50bf1f8_857	e7d37845e534701d64059ba75383e12d_6845	c7c40eda78cf130c966647755134e2de_555	4d33485a9d9d2f52003433b4dd3ebc1c_501	d33a8db5af35ed3dc3d2af65371b3b72_2954	dc78db1d62ada63fe6a2a44641ea38d6_2934	3851b3efc1b611b39602aff919a562f8_8940	6525475ee51ec9035b1b244328350443_419	55db69fc8e9cba77527471fcb23e1bfc_559	74e5e017befd937000dfc502ea46e1f1_2627	9a435902eae5ec4b24154c8031359700_1599	48bd6800f8e1fb6c26fcd679313e357f_1450	84ff823ae51f4f5f67dd715ef8a14b8d_12017	a48a2acd939ad90a842230d00e385fe5_10312	7647d9e74c990c8c2018aa14efe589ab_5322	9f4518d01b6996451f24dc955831b66a_11178	705c9af312180478b99221a87bdccba2_9939	53d3bbf89b9918dd925b65414f7c5dbe_1967
ydjP	alpha/beta hydrolase	63	63	1	1	2796				782	788	782	6fb57a34ce60fa6ffcd6b0ada92302fc_2948	8ef1dc118ee4838f261237587ceee75e_1608	b188e6825fd590866a012d87fb7f95f5_10629	7bd4cf11b10471b8832be5f2215de049_120	6f0ff4c9ed4b93c60fbeda700771d277_11822	5236776933e47f7ecc2f40e0170feeeb_11811	3f54067f0171de3b419324bfb7229574_6164	53cefd0047eff68b652358cc419cd0b6_11857	9b634048604e41ae55e5bd6c1afbf922_11167	733f00d86caeeda453a9fbbe11761790_11215	b24241dcc4b03c8a5da9ca26399408d4_10960	e5918ec09b46b1fc7fbbc9c91ab3b59b_6161	84f28b3b17a5fee02a8e30ce554821de_11858	8b22758a929e0accca08d9acf380c64d_11948	7054a9bb977e62c62a6366f8f3caac0f_11984	13c6043f1b8f9ffc4ffe02e70ab25516_12360	fd642ce5a8a990b3180bfee237b05c12_11279	68dc3cfa2550759daea660886eafbfcd_551	b0ae9ff660860b9cda0231005574687e_12584	6ad2ea7d64599eb7fb3ecabaa50bf1f8_853	e7d37845e534701d64059ba75383e12d_6841	c7c40eda78cf130c966647755134e2de_551	4d33485a9d9d2f52003433b4dd3ebc1c_505	d33a8db5af35ed3dc3d2af65371b3b72_2950	dc78db1d62ada63fe6a2a44641ea38d6_2938	3851b3efc1b611b39602aff919a562f8_8944	6525475ee51ec9035b1b244328350443_423	55db69fc8e9cba77527471fcb23e1bfc_563	74e5e017befd937000dfc502ea46e1f1_2623	9a435902eae5ec4b24154c8031359700_1595	48bd6800f8e1fb6c26fcd679313e357f_1454	84ff823ae51f4f5f67dd715ef8a14b8d_12013	a48a2acd939ad90a842230d00e385fe5_10308	7647d9e74c990c8c2018aa14efe589ab_5326	9f4518d01b6996451f24dc955831b66a_11182	705c9af312180478b99221a87bdccba2_9943	53d3bbf89b9918dd925b65414f7c5dbe_1971
KPP76_RS08245	winged helix DNA-binding protein	63	63	1	1	2811				446	470	469	6fb57a34ce60fa6ffcd6b0ada92302fc_2925	8ef1dc118ee4838f261237587ceee75e_1640	b188e6825fd590866a012d87fb7f95f5_10596	7bd4cf11b10471b8832be5f2215de049_153	6f0ff4c9ed4b93c60fbeda700771d277_11854	5236776933e47f7ecc2f40e0170feeeb_11779	3f54067f0171de3b419324bfb7229574_9490	53cefd0047eff68b652358cc419cd0b6_11889	9b634048604e41ae55e5bd6c1afbf922_11198	733f00d86caeeda453a9fbbe11761790_11182	b24241dcc4b03c8a5da9ca26399408d4_10928	e5918ec09b46b1fc7fbbc9c91ab3b59b_6749	84f28b3b17a5fee02a8e30ce554821de_11825	8b22758a929e0accca08d9acf380c64d_11981	7054a9bb977e62c62a6366f8f3caac0f_12016	13c6043f1b8f9ffc4ffe02e70ab25516_12380	fd642ce5a8a990b3180bfee237b05c12_11310	68dc3cfa2550759daea660886eafbfcd_518	b0ae9ff660860b9cda0231005574687e_12616	6ad2ea7d64599eb7fb3ecabaa50bf1f8_820	e7d37845e534701d64059ba75383e12d_11023	c7c40eda78cf130c966647755134e2de_518	4d33485a9d9d2f52003433b4dd3ebc1c_542	d33a8db5af35ed3dc3d2af65371b3b72_2913	dc78db1d62ada63fe6a2a44641ea38d6_2971	3851b3efc1b611b39602aff919a562f8_8977	6525475ee51ec9035b1b244328350443_456	55db69fc8e9cba77527471fcb23e1bfc_600	74e5e017befd937000dfc502ea46e1f1_2590	9a435902eae5ec4b24154c8031359700_1554	48bd6800f8e1fb6c26fcd679313e357f_1474	84ff823ae51f4f5f67dd715ef8a14b8d_11982	a48a2acd939ad90a842230d00e385fe5_10271	7647d9e74c990c8c2018aa14efe589ab_5363	9f4518d01b6996451f24dc955831b66a_11215	705c9af312180478b99221a87bdccba2_9965	53d3bbf89b9918dd925b65414f7c5dbe_2008
CFI14_RS11210	Hsp20/alpha crystallin family protein	63	63	1	1	2812				422	422	422	6fb57a34ce60fa6ffcd6b0ada92302fc_2921	8ef1dc118ee4838f261237587ceee75e_1644	b188e6825fd590866a012d87fb7f95f5_10592	7bd4cf11b10471b8832be5f2215de049_157	6f0ff4c9ed4b93c60fbeda700771d277_11858	5236776933e47f7ecc2f40e0170feeeb_11775	3f54067f0171de3b419324bfb7229574_9494	53cefd0047eff68b652358cc419cd0b6_11893	9b634048604e41ae55e5bd6c1afbf922_11202	733f00d86caeeda453a9fbbe11761790_11178	b24241dcc4b03c8a5da9ca26399408d4_10924	e5918ec09b46b1fc7fbbc9c91ab3b59b_6753	84f28b3b17a5fee02a8e30ce554821de_11821	8b22758a929e0accca08d9acf380c64d_11985	7054a9bb977e62c62a6366f8f3caac0f_12020	13c6043f1b8f9ffc4ffe02e70ab25516_12384	fd642ce5a8a990b3180bfee237b05c12_11314	68dc3cfa2550759daea660886eafbfcd_514	b0ae9ff660860b9cda0231005574687e_12620	6ad2ea7d64599eb7fb3ecabaa50bf1f8_816	e7d37845e534701d64059ba75383e12d_11019	c7c40eda78cf130c966647755134e2de_514	4d33485a9d9d2f52003433b4dd3ebc1c_546	d33a8db5af35ed3dc3d2af65371b3b72_2909	dc78db1d62ada63fe6a2a44641ea38d6_2975	3851b3efc1b611b39602aff919a562f8_8981	6525475ee51ec9035b1b244328350443_460	55db69fc8e9cba77527471fcb23e1bfc_604	74e5e017befd937000dfc502ea46e1f1_2586	9a435902eae5ec4b24154c8031359700_1550	48bd6800f8e1fb6c26fcd679313e357f_1478	84ff823ae51f4f5f67dd715ef8a14b8d_11978	a48a2acd939ad90a842230d00e385fe5_10267	7647d9e74c990c8c2018aa14efe589ab_5367	9f4518d01b6996451f24dc955831b66a_11219	705c9af312180478b99221a87bdccba2_9969	53d3bbf89b9918dd925b65414f7c5dbe_2012
sbnD_1	MFS transporter	63	63	1	1	2813				1232	1241	1235	6fb57a34ce60fa6ffcd6b0ada92302fc_2917	8ef1dc118ee4838f261237587ceee75e_1648	b188e6825fd590866a012d87fb7f95f5_10588	7bd4cf11b10471b8832be5f2215de049_161	6f0ff4c9ed4b93c60fbeda700771d277_11862	5236776933e47f7ecc2f40e0170feeeb_11771	3f54067f0171de3b419324bfb7229574_9498	53cefd0047eff68b652358cc419cd0b6_11897	9b634048604e41ae55e5bd6c1afbf922_11206	733f00d86caeeda453a9fbbe11761790_11174	b24241dcc4b03c8a5da9ca26399408d4_10920	e5918ec09b46b1fc7fbbc9c91ab3b59b_6757	84f28b3b17a5fee02a8e30ce554821de_11817	8b22758a929e0accca08d9acf380c64d_11989	7054a9bb977e62c62a6366f8f3caac0f_12024	13c6043f1b8f9ffc4ffe02e70ab25516_12388	fd642ce5a8a990b3180bfee237b05c12_11318	68dc3cfa2550759daea660886eafbfcd_510	b0ae9ff660860b9cda0231005574687e_12624	6ad2ea7d64599eb7fb3ecabaa50bf1f8_812	e7d37845e534701d64059ba75383e12d_11015	c7c40eda78cf130c966647755134e2de_510	4d33485a9d9d2f52003433b4dd3ebc1c_550	d33a8db5af35ed3dc3d2af65371b3b72_2905	dc78db1d62ada63fe6a2a44641ea38d6_2979	3851b3efc1b611b39602aff919a562f8_8985	6525475ee51ec9035b1b244328350443_464	55db69fc8e9cba77527471fcb23e1bfc_608	74e5e017befd937000dfc502ea46e1f1_2582	9a435902eae5ec4b24154c8031359700_1546	48bd6800f8e1fb6c26fcd679313e357f_1482	84ff823ae51f4f5f67dd715ef8a14b8d_11974	a48a2acd939ad90a842230d00e385fe5_10263	7647d9e74c990c8c2018aa14efe589ab_5371	9f4518d01b6996451f24dc955831b66a_11223	705c9af312180478b99221a87bdccba2_9973	53d3bbf89b9918dd925b65414f7c5dbe_2016
LPEN_RS01225	metalloregulator ArsR/SmtB family transcription factor	63	63	1	1	2814				299	299	299	6fb57a34ce60fa6ffcd6b0ada92302fc_2913	8ef1dc118ee4838f261237587ceee75e_1652	b188e6825fd590866a012d87fb7f95f5_10584	7bd4cf11b10471b8832be5f2215de049_165	6f0ff4c9ed4b93c60fbeda700771d277_11866	5236776933e47f7ecc2f40e0170feeeb_11767	3f54067f0171de3b419324bfb7229574_9502	53cefd0047eff68b652358cc419cd0b6_11901	9b634048604e41ae55e5bd6c1afbf922_11210	733f00d86caeeda453a9fbbe11761790_11170	b24241dcc4b03c8a5da9ca26399408d4_10916	e5918ec09b46b1fc7fbbc9c91ab3b59b_6761	84f28b3b17a5fee02a8e30ce554821de_11813	8b22758a929e0accca08d9acf380c64d_11993	7054a9bb977e62c62a6366f8f3caac0f_12028	13c6043f1b8f9ffc4ffe02e70ab25516_12391	fd642ce5a8a990b3180bfee237b05c12_11321	68dc3cfa2550759daea660886eafbfcd_506	b0ae9ff660860b9cda0231005574687e_12627	6ad2ea7d64599eb7fb3ecabaa50bf1f8_808	e7d37845e534701d64059ba75383e12d_11011	c7c40eda78cf130c966647755134e2de_506	4d33485a9d9d2f52003433b4dd3ebc1c_554	d33a8db5af35ed3dc3d2af65371b3b72_2901	dc78db1d62ada63fe6a2a44641ea38d6_2983	3851b3efc1b611b39602aff919a562f8_8989	6525475ee51ec9035b1b244328350443_468	55db69fc8e9cba77527471fcb23e1bfc_612	74e5e017befd937000dfc502ea46e1f1_2578	9a435902eae5ec4b24154c8031359700_1542	48bd6800f8e1fb6c26fcd679313e357f_1486	84ff823ae51f4f5f67dd715ef8a14b8d_11970	a48a2acd939ad90a842230d00e385fe5_10259	7647d9e74c990c8c2018aa14efe589ab_5375	9f4518d01b6996451f24dc955831b66a_11227	705c9af312180478b99221a87bdccba2_9977	53d3bbf89b9918dd925b65414f7c5dbe_2020
pdxI	aldo/keto reductase	63	63	1	1	2818				872	872	872	6fb57a34ce60fa6ffcd6b0ada92302fc_2897	8ef1dc118ee4838f261237587ceee75e_1664	b188e6825fd590866a012d87fb7f95f5_10572	7bd4cf11b10471b8832be5f2215de049_177	6f0ff4c9ed4b93c60fbeda700771d277_11881	5236776933e47f7ecc2f40e0170feeeb_11751	3f54067f0171de3b419324bfb7229574_9517	53cefd0047eff68b652358cc419cd0b6_11917	9b634048604e41ae55e5bd6c1afbf922_11226	733f00d86caeeda453a9fbbe11761790_11154	b24241dcc4b03c8a5da9ca26399408d4_10900	e5918ec09b46b1fc7fbbc9c91ab3b59b_6777	84f28b3b17a5fee02a8e30ce554821de_11798	8b22758a929e0accca08d9acf380c64d_12009	7054a9bb977e62c62a6366f8f3caac0f_12043	13c6043f1b8f9ffc4ffe02e70ab25516_12406	fd642ce5a8a990b3180bfee237b05c12_11333	68dc3cfa2550759daea660886eafbfcd_490	b0ae9ff660860b9cda0231005574687e_12643	6ad2ea7d64599eb7fb3ecabaa50bf1f8_796	e7d37845e534701d64059ba75383e12d_10997	c7c40eda78cf130c966647755134e2de_490	4d33485a9d9d2f52003433b4dd3ebc1c_570	d33a8db5af35ed3dc3d2af65371b3b72_2885	dc78db1d62ada63fe6a2a44641ea38d6_2999	3851b3efc1b611b39602aff919a562f8_9000	6525475ee51ec9035b1b244328350443_484	55db69fc8e9cba77527471fcb23e1bfc_628	74e5e017befd937000dfc502ea46e1f1_2566	9a435902eae5ec4b24154c8031359700_1526	48bd6800f8e1fb6c26fcd679313e357f_1500	84ff823ae51f4f5f67dd715ef8a14b8d_11955	a48a2acd939ad90a842230d00e385fe5_10247	7647d9e74c990c8c2018aa14efe589ab_5387	9f4518d01b6996451f24dc955831b66a_11243	705c9af312180478b99221a87bdccba2_9989	53d3bbf89b9918dd925b65414f7c5dbe_2036
LPEN_RS01245	nucleoside 2-deoxyribosyltransferase	63	63	1	1	2819				305	455	452	6fb57a34ce60fa6ffcd6b0ada92302fc_2893	8ef1dc118ee4838f261237587ceee75e_1668	b188e6825fd590866a012d87fb7f95f5_10568	7bd4cf11b10471b8832be5f2215de049_181	6f0ff4c9ed4b93c60fbeda700771d277_11884	5236776933e47f7ecc2f40e0170feeeb_11747	3f54067f0171de3b419324bfb7229574_9521	53cefd0047eff68b652358cc419cd0b6_11921	9b634048604e41ae55e5bd6c1afbf922_11230	733f00d86caeeda453a9fbbe11761790_11150	b24241dcc4b03c8a5da9ca26399408d4_10896	e5918ec09b46b1fc7fbbc9c91ab3b59b_6781	84f28b3b17a5fee02a8e30ce554821de_11794	8b22758a929e0accca08d9acf380c64d_12013	7054a9bb977e62c62a6366f8f3caac0f_12047	13c6043f1b8f9ffc4ffe02e70ab25516_12410	fd642ce5a8a990b3180bfee237b05c12_11336	68dc3cfa2550759daea660886eafbfcd_486	b0ae9ff660860b9cda0231005574687e_12647	6ad2ea7d64599eb7fb3ecabaa50bf1f8_792	e7d37845e534701d64059ba75383e12d_10993	c7c40eda78cf130c966647755134e2de_486	4d33485a9d9d2f52003433b4dd3ebc1c_574	d33a8db5af35ed3dc3d2af65371b3b72_2881	dc78db1d62ada63fe6a2a44641ea38d6_3003	3851b3efc1b611b39602aff919a562f8_9004	6525475ee51ec9035b1b244328350443_488	55db69fc8e9cba77527471fcb23e1bfc_632	74e5e017befd937000dfc502ea46e1f1_2562	9a435902eae5ec4b24154c8031359700_1522	48bd6800f8e1fb6c26fcd679313e357f_1504	84ff823ae51f4f5f67dd715ef8a14b8d_11951	a48a2acd939ad90a842230d00e385fe5_10243	7647d9e74c990c8c2018aa14efe589ab_5391	9f4518d01b6996451f24dc955831b66a_11247	705c9af312180478b99221a87bdccba2_9993	53d3bbf89b9918dd925b65414f7c5dbe_2040
gldA	glycerol dehydrogenase	63	63	1	1	2820				1133	1136	1135	6fb57a34ce60fa6ffcd6b0ada92302fc_2889	8ef1dc118ee4838f261237587ceee75e_1672	b188e6825fd590866a012d87fb7f95f5_10564	7bd4cf11b10471b8832be5f2215de049_185	6f0ff4c9ed4b93c60fbeda700771d277_11888	5236776933e47f7ecc2f40e0170feeeb_11743	3f54067f0171de3b419324bfb7229574_9525	53cefd0047eff68b652358cc419cd0b6_11925	9b634048604e41ae55e5bd6c1afbf922_11234	733f00d86caeeda453a9fbbe11761790_11147	b24241dcc4b03c8a5da9ca26399408d4_10892	e5918ec09b46b1fc7fbbc9c91ab3b59b_6785	84f28b3b17a5fee02a8e30ce554821de_11791	8b22758a929e0accca08d9acf380c64d_12017	7054a9bb977e62c62a6366f8f3caac0f_12051	13c6043f1b8f9ffc4ffe02e70ab25516_12414	fd642ce5a8a990b3180bfee237b05c12_11340	68dc3cfa2550759daea660886eafbfcd_482	b0ae9ff660860b9cda0231005574687e_12651	6ad2ea7d64599eb7fb3ecabaa50bf1f8_788	e7d37845e534701d64059ba75383e12d_10989	c7c40eda78cf130c966647755134e2de_482	4d33485a9d9d2f52003433b4dd3ebc1c_578	d33a8db5af35ed3dc3d2af65371b3b72_2877	dc78db1d62ada63fe6a2a44641ea38d6_3007	3851b3efc1b611b39602aff919a562f8_9008	6525475ee51ec9035b1b244328350443_492	55db69fc8e9cba77527471fcb23e1bfc_636	74e5e017befd937000dfc502ea46e1f1_2558	9a435902eae5ec4b24154c8031359700_1518	48bd6800f8e1fb6c26fcd679313e357f_1508	84ff823ae51f4f5f67dd715ef8a14b8d_11947	a48a2acd939ad90a842230d00e385fe5_10239	7647d9e74c990c8c2018aa14efe589ab_5395	9f4518d01b6996451f24dc955831b66a_11251	705c9af312180478b99221a87bdccba2_9997	53d3bbf89b9918dd925b65414f7c5dbe_2044
C6Y10_RS10680	oleate hydratase	63	63	1	1	2821				1694	1694	1694	6fb57a34ce60fa6ffcd6b0ada92302fc_2885	8ef1dc118ee4838f261237587ceee75e_1676	b188e6825fd590866a012d87fb7f95f5_10560	7bd4cf11b10471b8832be5f2215de049_189	6f0ff4c9ed4b93c60fbeda700771d277_11892	5236776933e47f7ecc2f40e0170feeeb_11739	3f54067f0171de3b419324bfb7229574_9529	53cefd0047eff68b652358cc419cd0b6_11928	9b634048604e41ae55e5bd6c1afbf922_11238	733f00d86caeeda453a9fbbe11761790_11143	b24241dcc4b03c8a5da9ca26399408d4_10888	e5918ec09b46b1fc7fbbc9c91ab3b59b_6789	84f28b3b17a5fee02a8e30ce554821de_11787	8b22758a929e0accca08d9acf380c64d_12020	7054a9bb977e62c62a6366f8f3caac0f_12055	13c6043f1b8f9ffc4ffe02e70ab25516_12417	fd642ce5a8a990b3180bfee237b05c12_11344	68dc3cfa2550759daea660886eafbfcd_478	b0ae9ff660860b9cda0231005574687e_12655	6ad2ea7d64599eb7fb3ecabaa50bf1f8_784	e7d37845e534701d64059ba75383e12d_10985	c7c40eda78cf130c966647755134e2de_478	4d33485a9d9d2f52003433b4dd3ebc1c_582	d33a8db5af35ed3dc3d2af65371b3b72_2873	dc78db1d62ada63fe6a2a44641ea38d6_3011	3851b3efc1b611b39602aff919a562f8_9012	6525475ee51ec9035b1b244328350443_496	55db69fc8e9cba77527471fcb23e1bfc_640	74e5e017befd937000dfc502ea46e1f1_2554	9a435902eae5ec4b24154c8031359700_1514	48bd6800f8e1fb6c26fcd679313e357f_1512	84ff823ae51f4f5f67dd715ef8a14b8d_11944	a48a2acd939ad90a842230d00e385fe5_10235	7647d9e74c990c8c2018aa14efe589ab_5399	9f4518d01b6996451f24dc955831b66a_11254	705c9af312180478b99221a87bdccba2_10001	53d3bbf89b9918dd925b65414f7c5dbe_2048
KGI21_RS04295	hypothetical protein	63	63	1	1	2824				1403	1556	1518	6fb57a34ce60fa6ffcd6b0ada92302fc_2877	8ef1dc118ee4838f261237587ceee75e_1688	b188e6825fd590866a012d87fb7f95f5_10548	7bd4cf11b10471b8832be5f2215de049_201	6f0ff4c9ed4b93c60fbeda700771d277_11899	5236776933e47f7ecc2f40e0170feeeb_11731	3f54067f0171de3b419324bfb7229574_9537	53cefd0047eff68b652358cc419cd0b6_11936	9b634048604e41ae55e5bd6c1afbf922_11246	733f00d86caeeda453a9fbbe11761790_11135	b24241dcc4b03c8a5da9ca26399408d4_10880	e5918ec09b46b1fc7fbbc9c91ab3b59b_6797	84f28b3b17a5fee02a8e30ce554821de_11779	8b22758a929e0accca08d9acf380c64d_12028	7054a9bb977e62c62a6366f8f3caac0f_12062	13c6043f1b8f9ffc4ffe02e70ab25516_12424	fd642ce5a8a990b3180bfee237b05c12_11356	68dc3cfa2550759daea660886eafbfcd_470	b0ae9ff660860b9cda0231005574687e_12663	6ad2ea7d64599eb7fb3ecabaa50bf1f8_772	e7d37845e534701d64059ba75383e12d_10978	c7c40eda78cf130c966647755134e2de_470	4d33485a9d9d2f52003433b4dd3ebc1c_590	d33a8db5af35ed3dc3d2af65371b3b72_2865	dc78db1d62ada63fe6a2a44641ea38d6_3019	3851b3efc1b611b39602aff919a562f8_9024	6525475ee51ec9035b1b244328350443_504	55db69fc8e9cba77527471fcb23e1bfc_648	74e5e017befd937000dfc502ea46e1f1_2542	9a435902eae5ec4b24154c8031359700_1506	48bd6800f8e1fb6c26fcd679313e357f_1520	84ff823ae51f4f5f67dd715ef8a14b8d_11936	a48a2acd939ad90a842230d00e385fe5_10227	7647d9e74c990c8c2018aa14efe589ab_5407	9f4518d01b6996451f24dc955831b66a_11262	705c9af312180478b99221a87bdccba2_10009	53d3bbf89b9918dd925b65414f7c5dbe_2056
KGI20_RS00580	NADH-dependent flavin oxidoreductase	63	63	1	1	2828				1049	1109	1083	6fb57a34ce60fa6ffcd6b0ada92302fc_7410	8ef1dc118ee4838f261237587ceee75e_1692	b188e6825fd590866a012d87fb7f95f5_10545	7bd4cf11b10471b8832be5f2215de049_205	6f0ff4c9ed4b93c60fbeda700771d277_11903	5236776933e47f7ecc2f40e0170feeeb_11727	3f54067f0171de3b419324bfb7229574_2274	53cefd0047eff68b652358cc419cd0b6_11940	9b634048604e41ae55e5bd6c1afbf922_11250	733f00d86caeeda453a9fbbe11761790_11131	b24241dcc4b03c8a5da9ca26399408d4_10876	e5918ec09b46b1fc7fbbc9c91ab3b59b_6801	84f28b3b17a5fee02a8e30ce554821de_11775	8b22758a929e0accca08d9acf380c64d_12032	7054a9bb977e62c62a6366f8f3caac0f_12066	13c6043f1b8f9ffc4ffe02e70ab25516_12428	fd642ce5a8a990b3180bfee237b05c12_11360	68dc3cfa2550759daea660886eafbfcd_466	b0ae9ff660860b9cda0231005574687e_12667	6ad2ea7d64599eb7fb3ecabaa50bf1f8_768	e7d37845e534701d64059ba75383e12d_10974	c7c40eda78cf130c966647755134e2de_466	4d33485a9d9d2f52003433b4dd3ebc1c_594	d33a8db5af35ed3dc3d2af65371b3b72_2861	dc78db1d62ada63fe6a2a44641ea38d6_3023	3851b3efc1b611b39602aff919a562f8_9028	6525475ee51ec9035b1b244328350443_512	55db69fc8e9cba77527471fcb23e1bfc_652	74e5e017befd937000dfc502ea46e1f1_2538	9a435902eae5ec4b24154c8031359700_1502	48bd6800f8e1fb6c26fcd679313e357f_1524	84ff823ae51f4f5f67dd715ef8a14b8d_11916	a48a2acd939ad90a842230d00e385fe5_10219	7647d9e74c990c8c2018aa14efe589ab_5415	9f4518d01b6996451f24dc955831b66a_6394	705c9af312180478b99221a87bdccba2_10033	53d3bbf89b9918dd925b65414f7c5dbe_2076
KGI18_RS04870	ECF-type riboflavin transporter substrate-binding protein	63	63	1	1	2836				560	560	560	6fb57a34ce60fa6ffcd6b0ada92302fc_7430	8ef1dc118ee4838f261237587ceee75e_1720	b188e6825fd590866a012d87fb7f95f5_10517	7bd4cf11b10471b8832be5f2215de049_233	6f0ff4c9ed4b93c60fbeda700771d277_11930	5236776933e47f7ecc2f40e0170feeeb_11700	3f54067f0171de3b419324bfb7229574_2248	53cefd0047eff68b652358cc419cd0b6_11967	9b634048604e41ae55e5bd6c1afbf922_11277	733f00d86caeeda453a9fbbe11761790_11103	b24241dcc4b03c8a5da9ca26399408d4_10848	e5918ec09b46b1fc7fbbc9c91ab3b59b_6829	84f28b3b17a5fee02a8e30ce554821de_11748	8b22758a929e0accca08d9acf380c64d_12059	7054a9bb977e62c62a6366f8f3caac0f_12094	13c6043f1b8f9ffc4ffe02e70ab25516_12443	fd642ce5a8a990b3180bfee237b05c12_11388	68dc3cfa2550759daea660886eafbfcd_442	b0ae9ff660860b9cda0231005574687e_12695	6ad2ea7d64599eb7fb3ecabaa50bf1f8_740	e7d37845e534701d64059ba75383e12d_10946	c7c40eda78cf130c966647755134e2de_442	4d33485a9d9d2f52003433b4dd3ebc1c_622	d33a8db5af35ed3dc3d2af65371b3b72_2833	dc78db1d62ada63fe6a2a44641ea38d6_3051	3851b3efc1b611b39602aff919a562f8_9056	6525475ee51ec9035b1b244328350443_538	55db69fc8e9cba77527471fcb23e1bfc_680	74e5e017befd937000dfc502ea46e1f1_2510	9a435902eae5ec4b24154c8031359700_1474	48bd6800f8e1fb6c26fcd679313e357f_1552	84ff823ae51f4f5f67dd715ef8a14b8d_11889	a48a2acd939ad90a842230d00e385fe5_10196	7647d9e74c990c8c2018aa14efe589ab_5439	9f4518d01b6996451f24dc955831b66a_6368	705c9af312180478b99221a87bdccba2_10057	53d3bbf89b9918dd925b65414f7c5dbe_2100
gmuR_1	GntR family transcriptional regulator	63	63	1	1	2837				716	716	716	6fb57a34ce60fa6ffcd6b0ada92302fc_7434	8ef1dc118ee4838f261237587ceee75e_1724	b188e6825fd590866a012d87fb7f95f5_10513	7bd4cf11b10471b8832be5f2215de049_237	6f0ff4c9ed4b93c60fbeda700771d277_11934	5236776933e47f7ecc2f40e0170feeeb_11696	3f54067f0171de3b419324bfb7229574_2244	53cefd0047eff68b652358cc419cd0b6_11971	9b634048604e41ae55e5bd6c1afbf922_11281	733f00d86caeeda453a9fbbe11761790_11099	b24241dcc4b03c8a5da9ca26399408d4_10844	e5918ec09b46b1fc7fbbc9c91ab3b59b_6833	84f28b3b17a5fee02a8e30ce554821de_11744	8b22758a929e0accca08d9acf380c64d_12063	7054a9bb977e62c62a6366f8f3caac0f_12098	13c6043f1b8f9ffc4ffe02e70ab25516_12447	fd642ce5a8a990b3180bfee237b05c12_11392	68dc3cfa2550759daea660886eafbfcd_438	b0ae9ff660860b9cda0231005574687e_12699	6ad2ea7d64599eb7fb3ecabaa50bf1f8_736	e7d37845e534701d64059ba75383e12d_10942	c7c40eda78cf130c966647755134e2de_438	4d33485a9d9d2f52003433b4dd3ebc1c_626	d33a8db5af35ed3dc3d2af65371b3b72_2829	dc78db1d62ada63fe6a2a44641ea38d6_3055	3851b3efc1b611b39602aff919a562f8_9060	6525475ee51ec9035b1b244328350443_542	55db69fc8e9cba77527471fcb23e1bfc_684	74e5e017befd937000dfc502ea46e1f1_2506	9a435902eae5ec4b24154c8031359700_1470	48bd6800f8e1fb6c26fcd679313e357f_1556	84ff823ae51f4f5f67dd715ef8a14b8d_11885	a48a2acd939ad90a842230d00e385fe5_10192	7647d9e74c990c8c2018aa14efe589ab_5443	9f4518d01b6996451f24dc955831b66a_6364	705c9af312180478b99221a87bdccba2_10061	53d3bbf89b9918dd925b65414f7c5dbe_2104
KGF91_RS05560	helix-turn-helix transcriptional regulator	63	63	1	1	2838				329	332	331	6fb57a34ce60fa6ffcd6b0ada92302fc_7438	8ef1dc118ee4838f261237587ceee75e_1728	b188e6825fd590866a012d87fb7f95f5_10509	7bd4cf11b10471b8832be5f2215de049_241	6f0ff4c9ed4b93c60fbeda700771d277_11938	5236776933e47f7ecc2f40e0170feeeb_11693	3f54067f0171de3b419324bfb7229574_2240	53cefd0047eff68b652358cc419cd0b6_11975	9b634048604e41ae55e5bd6c1afbf922_11285	733f00d86caeeda453a9fbbe11761790_11095	b24241dcc4b03c8a5da9ca26399408d4_10841	e5918ec09b46b1fc7fbbc9c91ab3b59b_6837	84f28b3b17a5fee02a8e30ce554821de_11740	8b22758a929e0accca08d9acf380c64d_12066	7054a9bb977e62c62a6366f8f3caac0f_12101	13c6043f1b8f9ffc4ffe02e70ab25516_12451	fd642ce5a8a990b3180bfee237b05c12_11396	68dc3cfa2550759daea660886eafbfcd_434	b0ae9ff660860b9cda0231005574687e_12703	6ad2ea7d64599eb7fb3ecabaa50bf1f8_732	e7d37845e534701d64059ba75383e12d_10938	c7c40eda78cf130c966647755134e2de_434	4d33485a9d9d2f52003433b4dd3ebc1c_630	d33a8db5af35ed3dc3d2af65371b3b72_2825	dc78db1d62ada63fe6a2a44641ea38d6_3059	3851b3efc1b611b39602aff919a562f8_9064	6525475ee51ec9035b1b244328350443_546	55db69fc8e9cba77527471fcb23e1bfc_688	74e5e017befd937000dfc502ea46e1f1_2502	9a435902eae5ec4b24154c8031359700_1466	48bd6800f8e1fb6c26fcd679313e357f_1560	84ff823ae51f4f5f67dd715ef8a14b8d_11881	a48a2acd939ad90a842230d00e385fe5_10188	7647d9e74c990c8c2018aa14efe589ab_5447	9f4518d01b6996451f24dc955831b66a_6360	705c9af312180478b99221a87bdccba2_10065	53d3bbf89b9918dd925b65414f7c5dbe_2108
C6Y12_RS04670	hypothetical protein	63	63	1	1	2843				491	491	491	6fb57a34ce60fa6ffcd6b0ada92302fc_7450	8ef1dc118ee4838f261237587ceee75e_1740	b188e6825fd590866a012d87fb7f95f5_10497	7bd4cf11b10471b8832be5f2215de049_253	6f0ff4c9ed4b93c60fbeda700771d277_11950	5236776933e47f7ecc2f40e0170feeeb_11682	3f54067f0171de3b419324bfb7229574_2224	53cefd0047eff68b652358cc419cd0b6_11986	9b634048604e41ae55e5bd6c1afbf922_9393	733f00d86caeeda453a9fbbe11761790_11083	b24241dcc4b03c8a5da9ca26399408d4_10829	e5918ec09b46b1fc7fbbc9c91ab3b59b_6849	84f28b3b17a5fee02a8e30ce554821de_11728	8b22758a929e0accca08d9acf380c64d_12078	7054a9bb977e62c62a6366f8f3caac0f_9376	13c6043f1b8f9ffc4ffe02e70ab25516_12462	fd642ce5a8a990b3180bfee237b05c12_11408	68dc3cfa2550759daea660886eafbfcd_422	b0ae9ff660860b9cda0231005574687e_12715	6ad2ea7d64599eb7fb3ecabaa50bf1f8_720	e7d37845e534701d64059ba75383e12d_10926	c7c40eda78cf130c966647755134e2de_422	4d33485a9d9d2f52003433b4dd3ebc1c_642	d33a8db5af35ed3dc3d2af65371b3b72_2814	dc78db1d62ada63fe6a2a44641ea38d6_3071	3851b3efc1b611b39602aff919a562f8_9076	6525475ee51ec9035b1b244328350443_558	55db69fc8e9cba77527471fcb23e1bfc_700	74e5e017befd937000dfc502ea46e1f1_2490	9a435902eae5ec4b24154c8031359700_1454	48bd6800f8e1fb6c26fcd679313e357f_1572	84ff823ae51f4f5f67dd715ef8a14b8d_11869	a48a2acd939ad90a842230d00e385fe5_10176	7647d9e74c990c8c2018aa14efe589ab_5459	9f4518d01b6996451f24dc955831b66a_6348	705c9af312180478b99221a87bdccba2_10077	53d3bbf89b9918dd925b65414f7c5dbe_2120
KGF72_RS09225	ABC transporter ATP-binding protein	63	63	1	1	2846				917	917	917	6fb57a34ce60fa6ffcd6b0ada92302fc_7454	8ef1dc118ee4838f261237587ceee75e_1744	b188e6825fd590866a012d87fb7f95f5_10493	7bd4cf11b10471b8832be5f2215de049_257	6f0ff4c9ed4b93c60fbeda700771d277_11954	5236776933e47f7ecc2f40e0170feeeb_11678	3f54067f0171de3b419324bfb7229574_2220	53cefd0047eff68b652358cc419cd0b6_11990	9b634048604e41ae55e5bd6c1afbf922_9389	733f00d86caeeda453a9fbbe11761790_11079	b24241dcc4b03c8a5da9ca26399408d4_10825	e5918ec09b46b1fc7fbbc9c91ab3b59b_6853	84f28b3b17a5fee02a8e30ce554821de_11724	8b22758a929e0accca08d9acf380c64d_12082	7054a9bb977e62c62a6366f8f3caac0f_9380	13c6043f1b8f9ffc4ffe02e70ab25516_12466	fd642ce5a8a990b3180bfee237b05c12_11412	68dc3cfa2550759daea660886eafbfcd_418	b0ae9ff660860b9cda0231005574687e_12718	6ad2ea7d64599eb7fb3ecabaa50bf1f8_716	e7d37845e534701d64059ba75383e12d_10922	c7c40eda78cf130c966647755134e2de_418	4d33485a9d9d2f52003433b4dd3ebc1c_646	d33a8db5af35ed3dc3d2af65371b3b72_2810	dc78db1d62ada63fe6a2a44641ea38d6_3075	3851b3efc1b611b39602aff919a562f8_9080	6525475ee51ec9035b1b244328350443_562	55db69fc8e9cba77527471fcb23e1bfc_704	74e5e017befd937000dfc502ea46e1f1_2486	9a435902eae5ec4b24154c8031359700_1450	48bd6800f8e1fb6c26fcd679313e357f_1576	84ff823ae51f4f5f67dd715ef8a14b8d_11865	a48a2acd939ad90a842230d00e385fe5_10173	7647d9e74c990c8c2018aa14efe589ab_5463	9f4518d01b6996451f24dc955831b66a_6344	705c9af312180478b99221a87bdccba2_10081	53d3bbf89b9918dd925b65414f7c5dbe_2124
J7R14_RS03895	FAD-binding protein	63	63	1	1	2849				1043	1541	1533	6fb57a34ce60fa6ffcd6b0ada92302fc_7466	8ef1dc118ee4838f261237587ceee75e_1756	b188e6825fd590866a012d87fb7f95f5_10481	7bd4cf11b10471b8832be5f2215de049_269	6f0ff4c9ed4b93c60fbeda700771d277_11966	5236776933e47f7ecc2f40e0170feeeb_11666	3f54067f0171de3b419324bfb7229574_2208	53cefd0047eff68b652358cc419cd0b6_12002	9b634048604e41ae55e5bd6c1afbf922_9377	733f00d86caeeda453a9fbbe11761790_11067	b24241dcc4b03c8a5da9ca26399408d4_10813	e5918ec09b46b1fc7fbbc9c91ab3b59b_6864	84f28b3b17a5fee02a8e30ce554821de_11712	8b22758a929e0accca08d9acf380c64d_12094	7054a9bb977e62c62a6366f8f3caac0f_9392	13c6043f1b8f9ffc4ffe02e70ab25516_2161	fd642ce5a8a990b3180bfee237b05c12_11424	68dc3cfa2550759daea660886eafbfcd_406	b0ae9ff660860b9cda0231005574687e_12730	6ad2ea7d64599eb7fb3ecabaa50bf1f8_704	e7d37845e534701d64059ba75383e12d_10910	c7c40eda78cf130c966647755134e2de_406	4d33485a9d9d2f52003433b4dd3ebc1c_658	d33a8db5af35ed3dc3d2af65371b3b72_2798	dc78db1d62ada63fe6a2a44641ea38d6_3091	3851b3efc1b611b39602aff919a562f8_9090	6525475ee51ec9035b1b244328350443_574	55db69fc8e9cba77527471fcb23e1bfc_716	74e5e017befd937000dfc502ea46e1f1_2474	9a435902eae5ec4b24154c8031359700_1438	48bd6800f8e1fb6c26fcd679313e357f_1588	84ff823ae51f4f5f67dd715ef8a14b8d_11853	a48a2acd939ad90a842230d00e385fe5_10161	7647d9e74c990c8c2018aa14efe589ab_5475	9f4518d01b6996451f24dc955831b66a_6332	705c9af312180478b99221a87bdccba2_10092	53d3bbf89b9918dd925b65414f7c5dbe_2136
folT	folate family ECF transporter S component	63	63	1	1	2850				518	518	518	6fb57a34ce60fa6ffcd6b0ada92302fc_7470	8ef1dc118ee4838f261237587ceee75e_1760	b188e6825fd590866a012d87fb7f95f5_10477	7bd4cf11b10471b8832be5f2215de049_273	6f0ff4c9ed4b93c60fbeda700771d277_11970	5236776933e47f7ecc2f40e0170feeeb_11662	3f54067f0171de3b419324bfb7229574_2204	53cefd0047eff68b652358cc419cd0b6_12006	9b634048604e41ae55e5bd6c1afbf922_9373	733f00d86caeeda453a9fbbe11761790_11063	b24241dcc4b03c8a5da9ca26399408d4_10809	e5918ec09b46b1fc7fbbc9c91ab3b59b_6868	84f28b3b17a5fee02a8e30ce554821de_11708	8b22758a929e0accca08d9acf380c64d_12098	7054a9bb977e62c62a6366f8f3caac0f_9396	13c6043f1b8f9ffc4ffe02e70ab25516_2157	fd642ce5a8a990b3180bfee237b05c12_11428	68dc3cfa2550759daea660886eafbfcd_402	b0ae9ff660860b9cda0231005574687e_12734	6ad2ea7d64599eb7fb3ecabaa50bf1f8_700	e7d37845e534701d64059ba75383e12d_10906	c7c40eda78cf130c966647755134e2de_402	4d33485a9d9d2f52003433b4dd3ebc1c_662	d33a8db5af35ed3dc3d2af65371b3b72_2794	dc78db1d62ada63fe6a2a44641ea38d6_3095	3851b3efc1b611b39602aff919a562f8_9094	6525475ee51ec9035b1b244328350443_578	55db69fc8e9cba77527471fcb23e1bfc_720	74e5e017befd937000dfc502ea46e1f1_2470	9a435902eae5ec4b24154c8031359700_1434	48bd6800f8e1fb6c26fcd679313e357f_1592	84ff823ae51f4f5f67dd715ef8a14b8d_11849	a48a2acd939ad90a842230d00e385fe5_10157	7647d9e74c990c8c2018aa14efe589ab_5479	9f4518d01b6996451f24dc955831b66a_6328	705c9af312180478b99221a87bdccba2_10096	53d3bbf89b9918dd925b65414f7c5dbe_2140
dhaL	dihydroxyacetone kinase subunit DhaL	63	63	1	1	2855				581	581	581	6fb57a34ce60fa6ffcd6b0ada92302fc_7486	8ef1dc118ee4838f261237587ceee75e_1776	b188e6825fd590866a012d87fb7f95f5_10461	7bd4cf11b10471b8832be5f2215de049_289	6f0ff4c9ed4b93c60fbeda700771d277_11984	5236776933e47f7ecc2f40e0170feeeb_11648	3f54067f0171de3b419324bfb7229574_2188	53cefd0047eff68b652358cc419cd0b6_12020	9b634048604e41ae55e5bd6c1afbf922_9359	733f00d86caeeda453a9fbbe11761790_11049	b24241dcc4b03c8a5da9ca26399408d4_10795	e5918ec09b46b1fc7fbbc9c91ab3b59b_6882	84f28b3b17a5fee02a8e30ce554821de_11695	8b22758a929e0accca08d9acf380c64d_12112	7054a9bb977e62c62a6366f8f3caac0f_9409	13c6043f1b8f9ffc4ffe02e70ab25516_2141	fd642ce5a8a990b3180bfee237b05c12_11444	68dc3cfa2550759daea660886eafbfcd_386	b0ae9ff660860b9cda0231005574687e_12748	6ad2ea7d64599eb7fb3ecabaa50bf1f8_684	e7d37845e534701d64059ba75383e12d_10892	c7c40eda78cf130c966647755134e2de_386	4d33485a9d9d2f52003433b4dd3ebc1c_678	d33a8db5af35ed3dc3d2af65371b3b72_2780	dc78db1d62ada63fe6a2a44641ea38d6_3111	3851b3efc1b611b39602aff919a562f8_9110	6525475ee51ec9035b1b244328350443_594	55db69fc8e9cba77527471fcb23e1bfc_734	74e5e017befd937000dfc502ea46e1f1_2454	9a435902eae5ec4b24154c8031359700_1418	48bd6800f8e1fb6c26fcd679313e357f_1608	84ff823ae51f4f5f67dd715ef8a14b8d_11834	a48a2acd939ad90a842230d00e385fe5_10141	7647d9e74c990c8c2018aa14efe589ab_5495	9f4518d01b6996451f24dc955831b66a_6312	705c9af312180478b99221a87bdccba2_10112	53d3bbf89b9918dd925b65414f7c5dbe_2156
dhaM	dihydroxyacetone kinase phosphoryl donor subunit DhaM	63	63	1	1	2857				368	368	368	6fb57a34ce60fa6ffcd6b0ada92302fc_7490	8ef1dc118ee4838f261237587ceee75e_1780	b188e6825fd590866a012d87fb7f95f5_10457	7bd4cf11b10471b8832be5f2215de049_293	6f0ff4c9ed4b93c60fbeda700771d277_11988	5236776933e47f7ecc2f40e0170feeeb_11644	3f54067f0171de3b419324bfb7229574_2184	53cefd0047eff68b652358cc419cd0b6_12024	9b634048604e41ae55e5bd6c1afbf922_9356	733f00d86caeeda453a9fbbe11761790_11045	b24241dcc4b03c8a5da9ca26399408d4_10791	e5918ec09b46b1fc7fbbc9c91ab3b59b_6886	84f28b3b17a5fee02a8e30ce554821de_11692	8b22758a929e0accca08d9acf380c64d_12116	7054a9bb977e62c62a6366f8f3caac0f_9413	13c6043f1b8f9ffc4ffe02e70ab25516_2138	fd642ce5a8a990b3180bfee237b05c12_11447	68dc3cfa2550759daea660886eafbfcd_382	b0ae9ff660860b9cda0231005574687e_12752	6ad2ea7d64599eb7fb3ecabaa50bf1f8_680	e7d37845e534701d64059ba75383e12d_10888	c7c40eda78cf130c966647755134e2de_382	4d33485a9d9d2f52003433b4dd3ebc1c_682	d33a8db5af35ed3dc3d2af65371b3b72_2776	dc78db1d62ada63fe6a2a44641ea38d6_3115	3851b3efc1b611b39602aff919a562f8_9114	6525475ee51ec9035b1b244328350443_598	55db69fc8e9cba77527471fcb23e1bfc_738	74e5e017befd937000dfc502ea46e1f1_2450	9a435902eae5ec4b24154c8031359700_1414	48bd6800f8e1fb6c26fcd679313e357f_1612	84ff823ae51f4f5f67dd715ef8a14b8d_11830	a48a2acd939ad90a842230d00e385fe5_10137	7647d9e74c990c8c2018aa14efe589ab_5499	9f4518d01b6996451f24dc955831b66a_6308	705c9af312180478b99221a87bdccba2_10116	53d3bbf89b9918dd925b65414f7c5dbe_2160
D6U21_RS05930	glycoside hydrolase family 65 protein	63	63	1	1	2879				2270	2270	2270	6fb57a34ce60fa6ffcd6b0ada92302fc_7530	8ef1dc118ee4838f261237587ceee75e_1819	b188e6825fd590866a012d87fb7f95f5_10417	7bd4cf11b10471b8832be5f2215de049_333	6f0ff4c9ed4b93c60fbeda700771d277_12030	5236776933e47f7ecc2f40e0170feeeb_11601	3f54067f0171de3b419324bfb7229574_2143	53cefd0047eff68b652358cc419cd0b6_12068	9b634048604e41ae55e5bd6c1afbf922_9313	733f00d86caeeda453a9fbbe11761790_11002	b24241dcc4b03c8a5da9ca26399408d4_10748	e5918ec09b46b1fc7fbbc9c91ab3b59b_6930	84f28b3b17a5fee02a8e30ce554821de_11651	8b22758a929e0accca08d9acf380c64d_12160	7054a9bb977e62c62a6366f8f3caac0f_9455	13c6043f1b8f9ffc4ffe02e70ab25516_2098	fd642ce5a8a990b3180bfee237b05c12_11484	68dc3cfa2550759daea660886eafbfcd_342	b0ae9ff660860b9cda0231005574687e_12795	6ad2ea7d64599eb7fb3ecabaa50bf1f8_640	e7d37845e534701d64059ba75383e12d_10850	c7c40eda78cf130c966647755134e2de_342	4d33485a9d9d2f52003433b4dd3ebc1c_722	d33a8db5af35ed3dc3d2af65371b3b72_2736	dc78db1d62ada63fe6a2a44641ea38d6_3157	3851b3efc1b611b39602aff919a562f8_9154	6525475ee51ec9035b1b244328350443_640	55db69fc8e9cba77527471fcb23e1bfc_778	74e5e017befd937000dfc502ea46e1f1_2410	9a435902eae5ec4b24154c8031359700_1374	48bd6800f8e1fb6c26fcd679313e357f_1656	84ff823ae51f4f5f67dd715ef8a14b8d_11790	a48a2acd939ad90a842230d00e385fe5_10098	7647d9e74c990c8c2018aa14efe589ab_5539	9f4518d01b6996451f24dc955831b66a_6268	705c9af312180478b99221a87bdccba2_10158	53d3bbf89b9918dd925b65414f7c5dbe_2204
gmuE_1	ROK family protein	63	63	1	1	2883				527	866	860	6fb57a34ce60fa6ffcd6b0ada92302fc_7546	8ef1dc118ee4838f261237587ceee75e_1835	b188e6825fd590866a012d87fb7f95f5_10401	7bd4cf11b10471b8832be5f2215de049_349	6f0ff4c9ed4b93c60fbeda700771d277_3846	5236776933e47f7ecc2f40e0170feeeb_4654	3f54067f0171de3b419324bfb7229574_2131	53cefd0047eff68b652358cc419cd0b6_4147	9b634048604e41ae55e5bd6c1afbf922_6115	733f00d86caeeda453a9fbbe11761790_3368	b24241dcc4b03c8a5da9ca26399408d4_10702	e5918ec09b46b1fc7fbbc9c91ab3b59b_4373	84f28b3b17a5fee02a8e30ce554821de_3681	8b22758a929e0accca08d9acf380c64d_4138	7054a9bb977e62c62a6366f8f3caac0f_5922	13c6043f1b8f9ffc4ffe02e70ab25516_2078	fd642ce5a8a990b3180bfee237b05c12_11499	68dc3cfa2550759daea660886eafbfcd_326	b0ae9ff660860b9cda0231005574687e_4403	6ad2ea7d64599eb7fb3ecabaa50bf1f8_624	e7d37845e534701d64059ba75383e12d_10834	c7c40eda78cf130c966647755134e2de_326	4d33485a9d9d2f52003433b4dd3ebc1c_738	d33a8db5af35ed3dc3d2af65371b3b72_2724	dc78db1d62ada63fe6a2a44641ea38d6_3169	3851b3efc1b611b39602aff919a562f8_9170	6525475ee51ec9035b1b244328350443_656	55db69fc8e9cba77527471fcb23e1bfc_790	74e5e017befd937000dfc502ea46e1f1_2394	9a435902eae5ec4b24154c8031359700_1362	48bd6800f8e1fb6c26fcd679313e357f_1672	84ff823ae51f4f5f67dd715ef8a14b8d_1051	a48a2acd939ad90a842230d00e385fe5_10086	7647d9e74c990c8c2018aa14efe589ab_5551	9f4518d01b6996451f24dc955831b66a_6252	705c9af312180478b99221a87bdccba2_10170	53d3bbf89b9918dd925b65414f7c5dbe_2216
scrB	sucrose-6-phosphate hydrolase	63	63	1	1	2885				1508	1511	1510	6fb57a34ce60fa6ffcd6b0ada92302fc_7552	8ef1dc118ee4838f261237587ceee75e_1843	b188e6825fd590866a012d87fb7f95f5_10394	7bd4cf11b10471b8832be5f2215de049_357	6f0ff4c9ed4b93c60fbeda700771d277_3854	5236776933e47f7ecc2f40e0170feeeb_4646	3f54067f0171de3b419324bfb7229574_2123	53cefd0047eff68b652358cc419cd0b6_4139	9b634048604e41ae55e5bd6c1afbf922_6107	733f00d86caeeda453a9fbbe11761790_3376	b24241dcc4b03c8a5da9ca26399408d4_4366	e5918ec09b46b1fc7fbbc9c91ab3b59b_4365	84f28b3b17a5fee02a8e30ce554821de_3689	8b22758a929e0accca08d9acf380c64d_4130	7054a9bb977e62c62a6366f8f3caac0f_5929	13c6043f1b8f9ffc4ffe02e70ab25516_2070	fd642ce5a8a990b3180bfee237b05c12_11507	68dc3cfa2550759daea660886eafbfcd_318	b0ae9ff660860b9cda0231005574687e_4395	6ad2ea7d64599eb7fb3ecabaa50bf1f8_616	e7d37845e534701d64059ba75383e12d_10826	c7c40eda78cf130c966647755134e2de_318	4d33485a9d9d2f52003433b4dd3ebc1c_746	d33a8db5af35ed3dc3d2af65371b3b72_2716	dc78db1d62ada63fe6a2a44641ea38d6_3177	3851b3efc1b611b39602aff919a562f8_9178	6525475ee51ec9035b1b244328350443_664	55db69fc8e9cba77527471fcb23e1bfc_798	74e5e017befd937000dfc502ea46e1f1_2386	9a435902eae5ec4b24154c8031359700_1354	48bd6800f8e1fb6c26fcd679313e357f_1680	84ff823ae51f4f5f67dd715ef8a14b8d_1059	a48a2acd939ad90a842230d00e385fe5_10078	7647d9e74c990c8c2018aa14efe589ab_5559	9f4518d01b6996451f24dc955831b66a_6244	705c9af312180478b99221a87bdccba2_10178	53d3bbf89b9918dd925b65414f7c5dbe_2224
degA	LacI family DNA-binding transcriptional regulator	63	63	1	1	2886				980	980	980	6fb57a34ce60fa6ffcd6b0ada92302fc_7556	8ef1dc118ee4838f261237587ceee75e_1847	b188e6825fd590866a012d87fb7f95f5_10390	7bd4cf11b10471b8832be5f2215de049_361	6f0ff4c9ed4b93c60fbeda700771d277_3858	5236776933e47f7ecc2f40e0170feeeb_4642	3f54067f0171de3b419324bfb7229574_2119	53cefd0047eff68b652358cc419cd0b6_4135	9b634048604e41ae55e5bd6c1afbf922_6103	733f00d86caeeda453a9fbbe11761790_3380	b24241dcc4b03c8a5da9ca26399408d4_4370	e5918ec09b46b1fc7fbbc9c91ab3b59b_4361	84f28b3b17a5fee02a8e30ce554821de_3693	8b22758a929e0accca08d9acf380c64d_4126	7054a9bb977e62c62a6366f8f3caac0f_5933	13c6043f1b8f9ffc4ffe02e70ab25516_2066	fd642ce5a8a990b3180bfee237b05c12_11511	68dc3cfa2550759daea660886eafbfcd_314	b0ae9ff660860b9cda0231005574687e_4391	6ad2ea7d64599eb7fb3ecabaa50bf1f8_612	e7d37845e534701d64059ba75383e12d_10822	c7c40eda78cf130c966647755134e2de_314	4d33485a9d9d2f52003433b4dd3ebc1c_750	d33a8db5af35ed3dc3d2af65371b3b72_2712	dc78db1d62ada63fe6a2a44641ea38d6_3181	3851b3efc1b611b39602aff919a562f8_9182	6525475ee51ec9035b1b244328350443_668	55db69fc8e9cba77527471fcb23e1bfc_802	74e5e017befd937000dfc502ea46e1f1_2382	9a435902eae5ec4b24154c8031359700_1350	48bd6800f8e1fb6c26fcd679313e357f_1684	84ff823ae51f4f5f67dd715ef8a14b8d_1063	a48a2acd939ad90a842230d00e385fe5_10074	7647d9e74c990c8c2018aa14efe589ab_5563	9f4518d01b6996451f24dc955831b66a_6240	705c9af312180478b99221a87bdccba2_10182	53d3bbf89b9918dd925b65414f7c5dbe_2228
GA516_RS00575	NADP-dependent oxidoreductase	63	63	1	1	2888				911	914	913	6fb57a34ce60fa6ffcd6b0ada92302fc_7564	8ef1dc118ee4838f261237587ceee75e_8688	b188e6825fd590866a012d87fb7f95f5_10382	7bd4cf11b10471b8832be5f2215de049_369	6f0ff4c9ed4b93c60fbeda700771d277_3866	5236776933e47f7ecc2f40e0170feeeb_4635	3f54067f0171de3b419324bfb7229574_2111	53cefd0047eff68b652358cc419cd0b6_4127	9b634048604e41ae55e5bd6c1afbf922_6095	733f00d86caeeda453a9fbbe11761790_3388	b24241dcc4b03c8a5da9ca26399408d4_4378	e5918ec09b46b1fc7fbbc9c91ab3b59b_4353	84f28b3b17a5fee02a8e30ce554821de_3701	8b22758a929e0accca08d9acf380c64d_4118	7054a9bb977e62c62a6366f8f3caac0f_5941	13c6043f1b8f9ffc4ffe02e70ab25516_2058	fd642ce5a8a990b3180bfee237b05c12_11519	68dc3cfa2550759daea660886eafbfcd_306	b0ae9ff660860b9cda0231005574687e_4383	6ad2ea7d64599eb7fb3ecabaa50bf1f8_604	e7d37845e534701d64059ba75383e12d_10814	c7c40eda78cf130c966647755134e2de_306	4d33485a9d9d2f52003433b4dd3ebc1c_758	d33a8db5af35ed3dc3d2af65371b3b72_2704	dc78db1d62ada63fe6a2a44641ea38d6_3187	3851b3efc1b611b39602aff919a562f8_9190	6525475ee51ec9035b1b244328350443_676	55db69fc8e9cba77527471fcb23e1bfc_810	74e5e017befd937000dfc502ea46e1f1_2374	9a435902eae5ec4b24154c8031359700_1342	48bd6800f8e1fb6c26fcd679313e357f_1692	84ff823ae51f4f5f67dd715ef8a14b8d_1071	a48a2acd939ad90a842230d00e385fe5_10066	7647d9e74c990c8c2018aa14efe589ab_5571	9f4518d01b6996451f24dc955831b66a_10376	705c9af312180478b99221a87bdccba2_10190	53d3bbf89b9918dd925b65414f7c5dbe_2236
nhaC	Na+/H+ antiporter NhaC	63	63	1	1	2889				1400	1400	1400	6fb57a34ce60fa6ffcd6b0ada92302fc_7568	8ef1dc118ee4838f261237587ceee75e_8684	b188e6825fd590866a012d87fb7f95f5_10378	7bd4cf11b10471b8832be5f2215de049_373	6f0ff4c9ed4b93c60fbeda700771d277_3870	5236776933e47f7ecc2f40e0170feeeb_4631	3f54067f0171de3b419324bfb7229574_2107	53cefd0047eff68b652358cc419cd0b6_4123	9b634048604e41ae55e5bd6c1afbf922_6091	733f00d86caeeda453a9fbbe11761790_3392	b24241dcc4b03c8a5da9ca26399408d4_4382	e5918ec09b46b1fc7fbbc9c91ab3b59b_4349	84f28b3b17a5fee02a8e30ce554821de_3705	8b22758a929e0accca08d9acf380c64d_4114	7054a9bb977e62c62a6366f8f3caac0f_5945	13c6043f1b8f9ffc4ffe02e70ab25516_2054	fd642ce5a8a990b3180bfee237b05c12_11523	68dc3cfa2550759daea660886eafbfcd_302	b0ae9ff660860b9cda0231005574687e_4379	6ad2ea7d64599eb7fb3ecabaa50bf1f8_600	e7d37845e534701d64059ba75383e12d_10810	c7c40eda78cf130c966647755134e2de_302	4d33485a9d9d2f52003433b4dd3ebc1c_762	d33a8db5af35ed3dc3d2af65371b3b72_2700	dc78db1d62ada63fe6a2a44641ea38d6_3191	3851b3efc1b611b39602aff919a562f8_9194	6525475ee51ec9035b1b244328350443_680	55db69fc8e9cba77527471fcb23e1bfc_814	74e5e017befd937000dfc502ea46e1f1_2370	9a435902eae5ec4b24154c8031359700_1338	48bd6800f8e1fb6c26fcd679313e357f_1696	84ff823ae51f4f5f67dd715ef8a14b8d_1075	a48a2acd939ad90a842230d00e385fe5_10062	7647d9e74c990c8c2018aa14efe589ab_5575	9f4518d01b6996451f24dc955831b66a_10380	705c9af312180478b99221a87bdccba2_10194	53d3bbf89b9918dd925b65414f7c5dbe_2240
KJS39_RS04040	helix-turn-helix domain-containing protein	63	63	1	1	2892				842	842	842	6fb57a34ce60fa6ffcd6b0ada92302fc_7579	8ef1dc118ee4838f261237587ceee75e_8672	b188e6825fd590866a012d87fb7f95f5_10366	7bd4cf11b10471b8832be5f2215de049_385	6f0ff4c9ed4b93c60fbeda700771d277_3882	5236776933e47f7ecc2f40e0170feeeb_4619	3f54067f0171de3b419324bfb7229574_2095	53cefd0047eff68b652358cc419cd0b6_4111	9b634048604e41ae55e5bd6c1afbf922_6079	733f00d86caeeda453a9fbbe11761790_3404	b24241dcc4b03c8a5da9ca26399408d4_4394	e5918ec09b46b1fc7fbbc9c91ab3b59b_4337	84f28b3b17a5fee02a8e30ce554821de_3717	8b22758a929e0accca08d9acf380c64d_4102	7054a9bb977e62c62a6366f8f3caac0f_5956	13c6043f1b8f9ffc4ffe02e70ab25516_2042	fd642ce5a8a990b3180bfee237b05c12_11534	68dc3cfa2550759daea660886eafbfcd_288	b0ae9ff660860b9cda0231005574687e_4367	6ad2ea7d64599eb7fb3ecabaa50bf1f8_588	e7d37845e534701d64059ba75383e12d_10798	c7c40eda78cf130c966647755134e2de_288	4d33485a9d9d2f52003433b4dd3ebc1c_778	d33a8db5af35ed3dc3d2af65371b3b72_2688	dc78db1d62ada63fe6a2a44641ea38d6_3203	3851b3efc1b611b39602aff919a562f8_9206	6525475ee51ec9035b1b244328350443_696	55db69fc8e9cba77527471fcb23e1bfc_826	74e5e017befd937000dfc502ea46e1f1_2358	9a435902eae5ec4b24154c8031359700_1326	48bd6800f8e1fb6c26fcd679313e357f_1712	84ff823ae51f4f5f67dd715ef8a14b8d_1087	a48a2acd939ad90a842230d00e385fe5_10050	7647d9e74c990c8c2018aa14efe589ab_5587	9f4518d01b6996451f24dc955831b66a_4032	705c9af312180478b99221a87bdccba2_10206	53d3bbf89b9918dd925b65414f7c5dbe_2256
serC	3-phosphoserine/phosphohydroxythreonine transaminase	63	63	1	1	2897				1076	1076	1076	6fb57a34ce60fa6ffcd6b0ada92302fc_7593	8ef1dc118ee4838f261237587ceee75e_8656	b188e6825fd590866a012d87fb7f95f5_10352	7bd4cf11b10471b8832be5f2215de049_401	6f0ff4c9ed4b93c60fbeda700771d277_3898	5236776933e47f7ecc2f40e0170feeeb_4603	3f54067f0171de3b419324bfb7229574_2079	53cefd0047eff68b652358cc419cd0b6_4095	9b634048604e41ae55e5bd6c1afbf922_6063	733f00d86caeeda453a9fbbe11761790_3420	b24241dcc4b03c8a5da9ca26399408d4_4410	e5918ec09b46b1fc7fbbc9c91ab3b59b_4321	84f28b3b17a5fee02a8e30ce554821de_3733	8b22758a929e0accca08d9acf380c64d_4086	7054a9bb977e62c62a6366f8f3caac0f_5972	13c6043f1b8f9ffc4ffe02e70ab25516_2026	fd642ce5a8a990b3180bfee237b05c12_11550	68dc3cfa2550759daea660886eafbfcd_272	b0ae9ff660860b9cda0231005574687e_4351	6ad2ea7d64599eb7fb3ecabaa50bf1f8_572	e7d37845e534701d64059ba75383e12d_10783	c7c40eda78cf130c966647755134e2de_272	4d33485a9d9d2f52003433b4dd3ebc1c_794	d33a8db5af35ed3dc3d2af65371b3b72_2674	dc78db1d62ada63fe6a2a44641ea38d6_3219	3851b3efc1b611b39602aff919a562f8_9222	6525475ee51ec9035b1b244328350443_712	55db69fc8e9cba77527471fcb23e1bfc_840	74e5e017befd937000dfc502ea46e1f1_2342	9a435902eae5ec4b24154c8031359700_1310	48bd6800f8e1fb6c26fcd679313e357f_1728	84ff823ae51f4f5f67dd715ef8a14b8d_1103	a48a2acd939ad90a842230d00e385fe5_10034	7647d9e74c990c8c2018aa14efe589ab_5603	9f4518d01b6996451f24dc955831b66a_4016	705c9af312180478b99221a87bdccba2_10221	53d3bbf89b9918dd925b65414f7c5dbe_2272
pspA_1	histidine phosphatase family protein	63	63	1	1	2898				623	623	623	6fb57a34ce60fa6ffcd6b0ada92302fc_7597	8ef1dc118ee4838f261237587ceee75e_8652	b188e6825fd590866a012d87fb7f95f5_10348	7bd4cf11b10471b8832be5f2215de049_405	6f0ff4c9ed4b93c60fbeda700771d277_3902	5236776933e47f7ecc2f40e0170feeeb_4599	3f54067f0171de3b419324bfb7229574_2075	53cefd0047eff68b652358cc419cd0b6_4092	9b634048604e41ae55e5bd6c1afbf922_6059	733f00d86caeeda453a9fbbe11761790_3423	b24241dcc4b03c8a5da9ca26399408d4_4414	e5918ec09b46b1fc7fbbc9c91ab3b59b_4317	84f28b3b17a5fee02a8e30ce554821de_3737	8b22758a929e0accca08d9acf380c64d_4082	7054a9bb977e62c62a6366f8f3caac0f_5976	13c6043f1b8f9ffc4ffe02e70ab25516_2022	fd642ce5a8a990b3180bfee237b05c12_11554	68dc3cfa2550759daea660886eafbfcd_268	b0ae9ff660860b9cda0231005574687e_4347	6ad2ea7d64599eb7fb3ecabaa50bf1f8_568	e7d37845e534701d64059ba75383e12d_10779	c7c40eda78cf130c966647755134e2de_268	4d33485a9d9d2f52003433b4dd3ebc1c_798	d33a8db5af35ed3dc3d2af65371b3b72_2670	dc78db1d62ada63fe6a2a44641ea38d6_3223	3851b3efc1b611b39602aff919a562f8_9226	6525475ee51ec9035b1b244328350443_716	55db69fc8e9cba77527471fcb23e1bfc_844	74e5e017befd937000dfc502ea46e1f1_2338	9a435902eae5ec4b24154c8031359700_1306	48bd6800f8e1fb6c26fcd679313e357f_1732	84ff823ae51f4f5f67dd715ef8a14b8d_1107	a48a2acd939ad90a842230d00e385fe5_10030	7647d9e74c990c8c2018aa14efe589ab_5607	9f4518d01b6996451f24dc955831b66a_4012	705c9af312180478b99221a87bdccba2_10225	53d3bbf89b9918dd925b65414f7c5dbe_2276
gpr_1	aldo/keto reductase	63	63	1	1	2905				989	989	989	6fb57a34ce60fa6ffcd6b0ada92302fc_7609	8ef1dc118ee4838f261237587ceee75e_8640	b188e6825fd590866a012d87fb7f95f5_10336	7bd4cf11b10471b8832be5f2215de049_417	6f0ff4c9ed4b93c60fbeda700771d277_3912	5236776933e47f7ecc2f40e0170feeeb_4589	3f54067f0171de3b419324bfb7229574_2063	53cefd0047eff68b652358cc419cd0b6_4082	9b634048604e41ae55e5bd6c1afbf922_6050	733f00d86caeeda453a9fbbe11761790_3433	b24241dcc4b03c8a5da9ca26399408d4_4424	e5918ec09b46b1fc7fbbc9c91ab3b59b_4307	84f28b3b17a5fee02a8e30ce554821de_3747	8b22758a929e0accca08d9acf380c64d_4072	7054a9bb977e62c62a6366f8f3caac0f_5986	13c6043f1b8f9ffc4ffe02e70ab25516_2010	fd642ce5a8a990b3180bfee237b05c12_11565	68dc3cfa2550759daea660886eafbfcd_256	b0ae9ff660860b9cda0231005574687e_4337	6ad2ea7d64599eb7fb3ecabaa50bf1f8_556	e7d37845e534701d64059ba75383e12d_10767	c7c40eda78cf130c966647755134e2de_256	4d33485a9d9d2f52003433b4dd3ebc1c_810	d33a8db5af35ed3dc3d2af65371b3b72_2658	dc78db1d62ada63fe6a2a44641ea38d6_3235	3851b3efc1b611b39602aff919a562f8_9238	6525475ee51ec9035b1b244328350443_728	55db69fc8e9cba77527471fcb23e1bfc_856	74e5e017befd937000dfc502ea46e1f1_2322	9a435902eae5ec4b24154c8031359700_1294	48bd6800f8e1fb6c26fcd679313e357f_8353	84ff823ae51f4f5f67dd715ef8a14b8d_1123	a48a2acd939ad90a842230d00e385fe5_10018	7647d9e74c990c8c2018aa14efe589ab_5619	9f4518d01b6996451f24dc955831b66a_5702	705c9af312180478b99221a87bdccba2_10237	53d3bbf89b9918dd925b65414f7c5dbe_2288
CFI14_RS11550	hypothetical protein	63	63	1	1	2906				221	221	221	6fb57a34ce60fa6ffcd6b0ada92302fc_7613	8ef1dc118ee4838f261237587ceee75e_8636	b188e6825fd590866a012d87fb7f95f5_10332	7bd4cf11b10471b8832be5f2215de049_421	6f0ff4c9ed4b93c60fbeda700771d277_3916	5236776933e47f7ecc2f40e0170feeeb_4585	3f54067f0171de3b419324bfb7229574_2059	53cefd0047eff68b652358cc419cd0b6_4078	9b634048604e41ae55e5bd6c1afbf922_6046	733f00d86caeeda453a9fbbe11761790_3437	b24241dcc4b03c8a5da9ca26399408d4_4428	e5918ec09b46b1fc7fbbc9c91ab3b59b_4303	84f28b3b17a5fee02a8e30ce554821de_3751	8b22758a929e0accca08d9acf380c64d_4068	7054a9bb977e62c62a6366f8f3caac0f_5990	13c6043f1b8f9ffc4ffe02e70ab25516_2006	fd642ce5a8a990b3180bfee237b05c12_11568	68dc3cfa2550759daea660886eafbfcd_252	b0ae9ff660860b9cda0231005574687e_4333	6ad2ea7d64599eb7fb3ecabaa50bf1f8_552	e7d37845e534701d64059ba75383e12d_10763	c7c40eda78cf130c966647755134e2de_252	4d33485a9d9d2f52003433b4dd3ebc1c_814	d33a8db5af35ed3dc3d2af65371b3b72_2654	dc78db1d62ada63fe6a2a44641ea38d6_3239	3851b3efc1b611b39602aff919a562f8_9242	6525475ee51ec9035b1b244328350443_732	55db69fc8e9cba77527471fcb23e1bfc_860	74e5e017befd937000dfc502ea46e1f1_2318	9a435902eae5ec4b24154c8031359700_1290	48bd6800f8e1fb6c26fcd679313e357f_8349	84ff823ae51f4f5f67dd715ef8a14b8d_1127	a48a2acd939ad90a842230d00e385fe5_10014	7647d9e74c990c8c2018aa14efe589ab_5623	9f4518d01b6996451f24dc955831b66a_5706	705c9af312180478b99221a87bdccba2_10241	53d3bbf89b9918dd925b65414f7c5dbe_2292
KGF63_RS10305	DUF1801 domain-containing protein	63	63	1	1	2907				287	371	340	6fb57a34ce60fa6ffcd6b0ada92302fc_7617	8ef1dc118ee4838f261237587ceee75e_8632	b188e6825fd590866a012d87fb7f95f5_10328	7bd4cf11b10471b8832be5f2215de049_425	6f0ff4c9ed4b93c60fbeda700771d277_3920	5236776933e47f7ecc2f40e0170feeeb_4581	3f54067f0171de3b419324bfb7229574_2055	53cefd0047eff68b652358cc419cd0b6_4074	9b634048604e41ae55e5bd6c1afbf922_6042	733f00d86caeeda453a9fbbe11761790_3441	b24241dcc4b03c8a5da9ca26399408d4_4432	e5918ec09b46b1fc7fbbc9c91ab3b59b_4299	84f28b3b17a5fee02a8e30ce554821de_3755	8b22758a929e0accca08d9acf380c64d_4064	7054a9bb977e62c62a6366f8f3caac0f_5994	13c6043f1b8f9ffc4ffe02e70ab25516_2002	fd642ce5a8a990b3180bfee237b05c12_11572	68dc3cfa2550759daea660886eafbfcd_248	b0ae9ff660860b9cda0231005574687e_4329	6ad2ea7d64599eb7fb3ecabaa50bf1f8_548	e7d37845e534701d64059ba75383e12d_10759	c7c40eda78cf130c966647755134e2de_248	4d33485a9d9d2f52003433b4dd3ebc1c_818	d33a8db5af35ed3dc3d2af65371b3b72_2650	dc78db1d62ada63fe6a2a44641ea38d6_3243	3851b3efc1b611b39602aff919a562f8_9246	6525475ee51ec9035b1b244328350443_736	55db69fc8e9cba77527471fcb23e1bfc_864	74e5e017befd937000dfc502ea46e1f1_2314	9a435902eae5ec4b24154c8031359700_1286	48bd6800f8e1fb6c26fcd679313e357f_8345	84ff823ae51f4f5f67dd715ef8a14b8d_1131	a48a2acd939ad90a842230d00e385fe5_10010	7647d9e74c990c8c2018aa14efe589ab_5627	9f4518d01b6996451f24dc955831b66a_5710	705c9af312180478b99221a87bdccba2_10245	53d3bbf89b9918dd925b65414f7c5dbe_2296
LPEN_RS01535	NFACT family protein	63	63	1	1	2908				881	881	881	6fb57a34ce60fa6ffcd6b0ada92302fc_7621	8ef1dc118ee4838f261237587ceee75e_8628	b188e6825fd590866a012d87fb7f95f5_10324	7bd4cf11b10471b8832be5f2215de049_429	6f0ff4c9ed4b93c60fbeda700771d277_3924	5236776933e47f7ecc2f40e0170feeeb_4577	3f54067f0171de3b419324bfb7229574_2051	53cefd0047eff68b652358cc419cd0b6_4070	9b634048604e41ae55e5bd6c1afbf922_6038	733f00d86caeeda453a9fbbe11761790_3445	b24241dcc4b03c8a5da9ca26399408d4_4436	e5918ec09b46b1fc7fbbc9c91ab3b59b_4295	84f28b3b17a5fee02a8e30ce554821de_3759	8b22758a929e0accca08d9acf380c64d_4060	7054a9bb977e62c62a6366f8f3caac0f_5998	13c6043f1b8f9ffc4ffe02e70ab25516_1998	fd642ce5a8a990b3180bfee237b05c12_11575	68dc3cfa2550759daea660886eafbfcd_244	b0ae9ff660860b9cda0231005574687e_4325	6ad2ea7d64599eb7fb3ecabaa50bf1f8_544	e7d37845e534701d64059ba75383e12d_10755	c7c40eda78cf130c966647755134e2de_244	4d33485a9d9d2f52003433b4dd3ebc1c_822	d33a8db5af35ed3dc3d2af65371b3b72_2646	dc78db1d62ada63fe6a2a44641ea38d6_3247	3851b3efc1b611b39602aff919a562f8_9250	6525475ee51ec9035b1b244328350443_740	55db69fc8e9cba77527471fcb23e1bfc_868	74e5e017befd937000dfc502ea46e1f1_2310	9a435902eae5ec4b24154c8031359700_1282	48bd6800f8e1fb6c26fcd679313e357f_8341	84ff823ae51f4f5f67dd715ef8a14b8d_1135	a48a2acd939ad90a842230d00e385fe5_10006	7647d9e74c990c8c2018aa14efe589ab_5631	9f4518d01b6996451f24dc955831b66a_5713	705c9af312180478b99221a87bdccba2_10248	53d3bbf89b9918dd925b65414f7c5dbe_2300
KGF74_RS11050	small multidrug resistance protein	63	63	1	1	2910				179	191	179	6fb57a34ce60fa6ffcd6b0ada92302fc_7629	8ef1dc118ee4838f261237587ceee75e_8620	b188e6825fd590866a012d87fb7f95f5_10317	7bd4cf11b10471b8832be5f2215de049_437	6f0ff4c9ed4b93c60fbeda700771d277_3932	5236776933e47f7ecc2f40e0170feeeb_4569	3f54067f0171de3b419324bfb7229574_2043	53cefd0047eff68b652358cc419cd0b6_4062	9b634048604e41ae55e5bd6c1afbf922_6030	733f00d86caeeda453a9fbbe11761790_3453	b24241dcc4b03c8a5da9ca26399408d4_4444	e5918ec09b46b1fc7fbbc9c91ab3b59b_4287	84f28b3b17a5fee02a8e30ce554821de_3767	8b22758a929e0accca08d9acf380c64d_4052	7054a9bb977e62c62a6366f8f3caac0f_6006	13c6043f1b8f9ffc4ffe02e70ab25516_1990	fd642ce5a8a990b3180bfee237b05c12_11583	68dc3cfa2550759daea660886eafbfcd_236	b0ae9ff660860b9cda0231005574687e_4319	6ad2ea7d64599eb7fb3ecabaa50bf1f8_536	e7d37845e534701d64059ba75383e12d_10748	c7c40eda78cf130c966647755134e2de_236	4d33485a9d9d2f52003433b4dd3ebc1c_830	d33a8db5af35ed3dc3d2af65371b3b72_2638	dc78db1d62ada63fe6a2a44641ea38d6_3255	3851b3efc1b611b39602aff919a562f8_9257	6525475ee51ec9035b1b244328350443_748	55db69fc8e9cba77527471fcb23e1bfc_876	74e5e017befd937000dfc502ea46e1f1_2302	9a435902eae5ec4b24154c8031359700_1274	48bd6800f8e1fb6c26fcd679313e357f_8333	84ff823ae51f4f5f67dd715ef8a14b8d_1142	a48a2acd939ad90a842230d00e385fe5_9998	7647d9e74c990c8c2018aa14efe589ab_5639	9f4518d01b6996451f24dc955831b66a_5721	705c9af312180478b99221a87bdccba2_10256	53d3bbf89b9918dd925b65414f7c5dbe_2308
D6U17_RS12365	CrcB family protein	63	63	1	1	2911				344	353	352	6fb57a34ce60fa6ffcd6b0ada92302fc_7633	8ef1dc118ee4838f261237587ceee75e_11937	b188e6825fd590866a012d87fb7f95f5_10313	7bd4cf11b10471b8832be5f2215de049_441	6f0ff4c9ed4b93c60fbeda700771d277_3936	5236776933e47f7ecc2f40e0170feeeb_4565	3f54067f0171de3b419324bfb7229574_2039	53cefd0047eff68b652358cc419cd0b6_4058	9b634048604e41ae55e5bd6c1afbf922_6026	733f00d86caeeda453a9fbbe11761790_3456	b24241dcc4b03c8a5da9ca26399408d4_4448	e5918ec09b46b1fc7fbbc9c91ab3b59b_4283	84f28b3b17a5fee02a8e30ce554821de_3771	8b22758a929e0accca08d9acf380c64d_4048	7054a9bb977e62c62a6366f8f3caac0f_6010	13c6043f1b8f9ffc4ffe02e70ab25516_1986	fd642ce5a8a990b3180bfee237b05c12_11587	68dc3cfa2550759daea660886eafbfcd_232	b0ae9ff660860b9cda0231005574687e_4315	6ad2ea7d64599eb7fb3ecabaa50bf1f8_532	e7d37845e534701d64059ba75383e12d_10744	c7c40eda78cf130c966647755134e2de_232	4d33485a9d9d2f52003433b4dd3ebc1c_834	d33a8db5af35ed3dc3d2af65371b3b72_2634	dc78db1d62ada63fe6a2a44641ea38d6_11954	3851b3efc1b611b39602aff919a562f8_9261	6525475ee51ec9035b1b244328350443_752	55db69fc8e9cba77527471fcb23e1bfc_880	74e5e017befd937000dfc502ea46e1f1_2298	9a435902eae5ec4b24154c8031359700_1270	48bd6800f8e1fb6c26fcd679313e357f_9755	84ff823ae51f4f5f67dd715ef8a14b8d_1146	a48a2acd939ad90a842230d00e385fe5_9994	7647d9e74c990c8c2018aa14efe589ab_5643	9f4518d01b6996451f24dc955831b66a_620	705c9af312180478b99221a87bdccba2_10264	53d3bbf89b9918dd925b65414f7c5dbe_2312
KGI15_RS03840	CrcB family protein	63	63	1	1	2912				383	392	383	6fb57a34ce60fa6ffcd6b0ada92302fc_7637	8ef1dc118ee4838f261237587ceee75e_11941	b188e6825fd590866a012d87fb7f95f5_10309	7bd4cf11b10471b8832be5f2215de049_445	6f0ff4c9ed4b93c60fbeda700771d277_3940	5236776933e47f7ecc2f40e0170feeeb_4561	3f54067f0171de3b419324bfb7229574_2035	53cefd0047eff68b652358cc419cd0b6_4054	9b634048604e41ae55e5bd6c1afbf922_6022	733f00d86caeeda453a9fbbe11761790_3460	b24241dcc4b03c8a5da9ca26399408d4_4452	e5918ec09b46b1fc7fbbc9c91ab3b59b_4279	84f28b3b17a5fee02a8e30ce554821de_3775	8b22758a929e0accca08d9acf380c64d_4044	7054a9bb977e62c62a6366f8f3caac0f_6014	13c6043f1b8f9ffc4ffe02e70ab25516_1982	fd642ce5a8a990b3180bfee237b05c12_11591	68dc3cfa2550759daea660886eafbfcd_228	b0ae9ff660860b9cda0231005574687e_4311	6ad2ea7d64599eb7fb3ecabaa50bf1f8_528	e7d37845e534701d64059ba75383e12d_10740	c7c40eda78cf130c966647755134e2de_228	4d33485a9d9d2f52003433b4dd3ebc1c_838	d33a8db5af35ed3dc3d2af65371b3b72_2630	dc78db1d62ada63fe6a2a44641ea38d6_11950	3851b3efc1b611b39602aff919a562f8_9265	6525475ee51ec9035b1b244328350443_756	55db69fc8e9cba77527471fcb23e1bfc_884	74e5e017befd937000dfc502ea46e1f1_2294	9a435902eae5ec4b24154c8031359700_1266	48bd6800f8e1fb6c26fcd679313e357f_9751	84ff823ae51f4f5f67dd715ef8a14b8d_1150	a48a2acd939ad90a842230d00e385fe5_9990	7647d9e74c990c8c2018aa14efe589ab_5647	9f4518d01b6996451f24dc955831b66a_616	705c9af312180478b99221a87bdccba2_10268	53d3bbf89b9918dd925b65414f7c5dbe_2316
ykoE	ECF transporter S component	63	63	1	1	2918				569	569	569	6fb57a34ce60fa6ffcd6b0ada92302fc_7658	8ef1dc118ee4838f261237587ceee75e_11958	b188e6825fd590866a012d87fb7f95f5_10293	7bd4cf11b10471b8832be5f2215de049_462	6f0ff4c9ed4b93c60fbeda700771d277_3956	5236776933e47f7ecc2f40e0170feeeb_4545	3f54067f0171de3b419324bfb7229574_2019	53cefd0047eff68b652358cc419cd0b6_4039	9b634048604e41ae55e5bd6c1afbf922_6006	733f00d86caeeda453a9fbbe11761790_3477	b24241dcc4b03c8a5da9ca26399408d4_4469	e5918ec09b46b1fc7fbbc9c91ab3b59b_4263	84f28b3b17a5fee02a8e30ce554821de_3792	8b22758a929e0accca08d9acf380c64d_4028	7054a9bb977e62c62a6366f8f3caac0f_6030	13c6043f1b8f9ffc4ffe02e70ab25516_1966	fd642ce5a8a990b3180bfee237b05c12_11608	68dc3cfa2550759daea660886eafbfcd_212	b0ae9ff660860b9cda0231005574687e_4296	6ad2ea7d64599eb7fb3ecabaa50bf1f8_512	e7d37845e534701d64059ba75383e12d_10724	c7c40eda78cf130c966647755134e2de_212	4d33485a9d9d2f52003433b4dd3ebc1c_859	d33a8db5af35ed3dc3d2af65371b3b72_2614	dc78db1d62ada63fe6a2a44641ea38d6_11935	3851b3efc1b611b39602aff919a562f8_9282	6525475ee51ec9035b1b244328350443_773	55db69fc8e9cba77527471fcb23e1bfc_901	74e5e017befd937000dfc502ea46e1f1_2278	9a435902eae5ec4b24154c8031359700_1250	48bd6800f8e1fb6c26fcd679313e357f_9735	84ff823ae51f4f5f67dd715ef8a14b8d_10115	a48a2acd939ad90a842230d00e385fe5_9974	7647d9e74c990c8c2018aa14efe589ab_5664	9f4518d01b6996451f24dc955831b66a_600	705c9af312180478b99221a87bdccba2_10285	53d3bbf89b9918dd925b65414f7c5dbe_2333
bsaA	glutathione peroxidase	63	63	1	1	2919				485	485	485	6fb57a34ce60fa6ffcd6b0ada92302fc_7662	8ef1dc118ee4838f261237587ceee75e_11962	b188e6825fd590866a012d87fb7f95f5_10289	7bd4cf11b10471b8832be5f2215de049_466	6f0ff4c9ed4b93c60fbeda700771d277_3960	5236776933e47f7ecc2f40e0170feeeb_4541	3f54067f0171de3b419324bfb7229574_2015	53cefd0047eff68b652358cc419cd0b6_4035	9b634048604e41ae55e5bd6c1afbf922_6002	733f00d86caeeda453a9fbbe11761790_3481	b24241dcc4b03c8a5da9ca26399408d4_4473	e5918ec09b46b1fc7fbbc9c91ab3b59b_4259	84f28b3b17a5fee02a8e30ce554821de_3796	8b22758a929e0accca08d9acf380c64d_4024	7054a9bb977e62c62a6366f8f3caac0f_6034	13c6043f1b8f9ffc4ffe02e70ab25516_1962	fd642ce5a8a990b3180bfee237b05c12_11612	68dc3cfa2550759daea660886eafbfcd_208	b0ae9ff660860b9cda0231005574687e_4292	6ad2ea7d64599eb7fb3ecabaa50bf1f8_508	e7d37845e534701d64059ba75383e12d_10720	c7c40eda78cf130c966647755134e2de_208	4d33485a9d9d2f52003433b4dd3ebc1c_863	d33a8db5af35ed3dc3d2af65371b3b72_2610	dc78db1d62ada63fe6a2a44641ea38d6_11931	3851b3efc1b611b39602aff919a562f8_9286	6525475ee51ec9035b1b244328350443_777	55db69fc8e9cba77527471fcb23e1bfc_905	74e5e017befd937000dfc502ea46e1f1_2274	9a435902eae5ec4b24154c8031359700_1246	48bd6800f8e1fb6c26fcd679313e357f_9731	84ff823ae51f4f5f67dd715ef8a14b8d_10119	a48a2acd939ad90a842230d00e385fe5_9970	7647d9e74c990c8c2018aa14efe589ab_5668	9f4518d01b6996451f24dc955831b66a_596	705c9af312180478b99221a87bdccba2_10289	53d3bbf89b9918dd925b65414f7c5dbe_2337
dkgB	aldo/keto reductase	63	63	1	1	2954				830	833	830	6fb57a34ce60fa6ffcd6b0ada92302fc_7666	8ef1dc118ee4838f261237587ceee75e_11965	b188e6825fd590866a012d87fb7f95f5_10284	7bd4cf11b10471b8832be5f2215de049_470	6f0ff4c9ed4b93c60fbeda700771d277_3964	5236776933e47f7ecc2f40e0170feeeb_4536	3f54067f0171de3b419324bfb7229574_2010	53cefd0047eff68b652358cc419cd0b6_4030	9b634048604e41ae55e5bd6c1afbf922_5997	733f00d86caeeda453a9fbbe11761790_3485	b24241dcc4b03c8a5da9ca26399408d4_4477	e5918ec09b46b1fc7fbbc9c91ab3b59b_4254	84f28b3b17a5fee02a8e30ce554821de_3800	8b22758a929e0accca08d9acf380c64d_4019	7054a9bb977e62c62a6366f8f3caac0f_6038	13c6043f1b8f9ffc4ffe02e70ab25516_1957	fd642ce5a8a990b3180bfee237b05c12_11616	68dc3cfa2550759daea660886eafbfcd_203	b0ae9ff660860b9cda0231005574687e_4287	6ad2ea7d64599eb7fb3ecabaa50bf1f8_503	e7d37845e534701d64059ba75383e12d_10715	c7c40eda78cf130c966647755134e2de_203	4d33485a9d9d2f52003433b4dd3ebc1c_867	d33a8db5af35ed3dc3d2af65371b3b72_2605	dc78db1d62ada63fe6a2a44641ea38d6_11926	3851b3efc1b611b39602aff919a562f8_9290	6525475ee51ec9035b1b244328350443_781	55db69fc8e9cba77527471fcb23e1bfc_909	74e5e017befd937000dfc502ea46e1f1_2269	9a435902eae5ec4b24154c8031359700_1241	48bd6800f8e1fb6c26fcd679313e357f_9726	84ff823ae51f4f5f67dd715ef8a14b8d_10123	a48a2acd939ad90a842230d00e385fe5_9965	7647d9e74c990c8c2018aa14efe589ab_5672	9f4518d01b6996451f24dc955831b66a_591	705c9af312180478b99221a87bdccba2_10293	53d3bbf89b9918dd925b65414f7c5dbe_2341
LPKW2_01480	hypothetical protein	63	63	1	1	2960				407	419	418	6fb57a34ce60fa6ffcd6b0ada92302fc_7678	8ef1dc118ee4838f261237587ceee75e_1423	b188e6825fd590866a012d87fb7f95f5_2877	7bd4cf11b10471b8832be5f2215de049_482	6f0ff4c9ed4b93c60fbeda700771d277_3990	5236776933e47f7ecc2f40e0170feeeb_4510	3f54067f0171de3b419324bfb7229574_4637	53cefd0047eff68b652358cc419cd0b6_4004	9b634048604e41ae55e5bd6c1afbf922_9485	733f00d86caeeda453a9fbbe11761790_3510	b24241dcc4b03c8a5da9ca26399408d4_4503	e5918ec09b46b1fc7fbbc9c91ab3b59b_4228	84f28b3b17a5fee02a8e30ce554821de_3826	8b22758a929e0accca08d9acf380c64d_3993	7054a9bb977e62c62a6366f8f3caac0f_8364	13c6043f1b8f9ffc4ffe02e70ab25516_1937	fd642ce5a8a990b3180bfee237b05c12_4831	68dc3cfa2550759daea660886eafbfcd_193	b0ae9ff660860b9cda0231005574687e_4261	6ad2ea7d64599eb7fb3ecabaa50bf1f8_491	e7d37845e534701d64059ba75383e12d_10703	c7c40eda78cf130c966647755134e2de_193	4d33485a9d9d2f52003433b4dd3ebc1c_879	d33a8db5af35ed3dc3d2af65371b3b72_2593	dc78db1d62ada63fe6a2a44641ea38d6_11901	3851b3efc1b611b39602aff919a562f8_9302	6525475ee51ec9035b1b244328350443_815	55db69fc8e9cba77527471fcb23e1bfc_921	74e5e017befd937000dfc502ea46e1f1_2251	9a435902eae5ec4b24154c8031359700_1229	48bd6800f8e1fb6c26fcd679313e357f_9714	84ff823ae51f4f5f67dd715ef8a14b8d_10131	a48a2acd939ad90a842230d00e385fe5_12574	7647d9e74c990c8c2018aa14efe589ab_11630	9f4518d01b6996451f24dc955831b66a_583	705c9af312180478b99221a87bdccba2_10305	53d3bbf89b9918dd925b65414f7c5dbe_2353
nagB	glucosamine-6-phosphate deaminase	63	63	1	1	2963				713	713	713	6fb57a34ce60fa6ffcd6b0ada92302fc_7686	8ef1dc118ee4838f261237587ceee75e_1415	b188e6825fd590866a012d87fb7f95f5_2885	7bd4cf11b10471b8832be5f2215de049_490	6f0ff4c9ed4b93c60fbeda700771d277_3998	5236776933e47f7ecc2f40e0170feeeb_4502	3f54067f0171de3b419324bfb7229574_4629	53cefd0047eff68b652358cc419cd0b6_3996	9b634048604e41ae55e5bd6c1afbf922_9477	733f00d86caeeda453a9fbbe11761790_3518	b24241dcc4b03c8a5da9ca26399408d4_4511	e5918ec09b46b1fc7fbbc9c91ab3b59b_4220	84f28b3b17a5fee02a8e30ce554821de_3834	8b22758a929e0accca08d9acf380c64d_3985	7054a9bb977e62c62a6366f8f3caac0f_8356	13c6043f1b8f9ffc4ffe02e70ab25516_1929	fd642ce5a8a990b3180bfee237b05c12_4823	68dc3cfa2550759daea660886eafbfcd_187	b0ae9ff660860b9cda0231005574687e_4253	6ad2ea7d64599eb7fb3ecabaa50bf1f8_483	e7d37845e534701d64059ba75383e12d_10695	c7c40eda78cf130c966647755134e2de_187	4d33485a9d9d2f52003433b4dd3ebc1c_887	d33a8db5af35ed3dc3d2af65371b3b72_2585	dc78db1d62ada63fe6a2a44641ea38d6_11893	3851b3efc1b611b39602aff919a562f8_9310	6525475ee51ec9035b1b244328350443_823	55db69fc8e9cba77527471fcb23e1bfc_929	74e5e017befd937000dfc502ea46e1f1_2243	9a435902eae5ec4b24154c8031359700_1221	48bd6800f8e1fb6c26fcd679313e357f_9706	84ff823ae51f4f5f67dd715ef8a14b8d_10139	a48a2acd939ad90a842230d00e385fe5_12582	7647d9e74c990c8c2018aa14efe589ab_11622	9f4518d01b6996451f24dc955831b66a_575	705c9af312180478b99221a87bdccba2_10313	53d3bbf89b9918dd925b65414f7c5dbe_2361
cetB	VOC family protein	63	63	1	1	2973				158	461	437	6fb57a34ce60fa6ffcd6b0ada92302fc_7694	8ef1dc118ee4838f261237587ceee75e_1395	b188e6825fd590866a012d87fb7f95f5_2908	7bd4cf11b10471b8832be5f2215de049_510	6f0ff4c9ed4b93c60fbeda700771d277_4018	5236776933e47f7ecc2f40e0170feeeb_4482	3f54067f0171de3b419324bfb7229574_4609	53cefd0047eff68b652358cc419cd0b6_3976	9b634048604e41ae55e5bd6c1afbf922_9457	733f00d86caeeda453a9fbbe11761790_3537	b24241dcc4b03c8a5da9ca26399408d4_4531	e5918ec09b46b1fc7fbbc9c91ab3b59b_4200	84f28b3b17a5fee02a8e30ce554821de_3854	8b22758a929e0accca08d9acf380c64d_3966	7054a9bb977e62c62a6366f8f3caac0f_8336	13c6043f1b8f9ffc4ffe02e70ab25516_12603	fd642ce5a8a990b3180bfee237b05c12_4803	68dc3cfa2550759daea660886eafbfcd_167	b0ae9ff660860b9cda0231005574687e_4233	6ad2ea7d64599eb7fb3ecabaa50bf1f8_463	e7d37845e534701d64059ba75383e12d_10675	c7c40eda78cf130c966647755134e2de_167	4d33485a9d9d2f52003433b4dd3ebc1c_907	d33a8db5af35ed3dc3d2af65371b3b72_2565	dc78db1d62ada63fe6a2a44641ea38d6_11874	3851b3efc1b611b39602aff919a562f8_9328	6525475ee51ec9035b1b244328350443_843	55db69fc8e9cba77527471fcb23e1bfc_949	74e5e017befd937000dfc502ea46e1f1_2223	9a435902eae5ec4b24154c8031359700_1201	48bd6800f8e1fb6c26fcd679313e357f_9686	84ff823ae51f4f5f67dd715ef8a14b8d_10159	a48a2acd939ad90a842230d00e385fe5_12602	7647d9e74c990c8c2018aa14efe589ab_11602	9f4518d01b6996451f24dc955831b66a_556	705c9af312180478b99221a87bdccba2_10332	53d3bbf89b9918dd925b65414f7c5dbe_2381
pepD	C69 family dipeptidase	63	63	1	1	2974				1364	1415	1414	6fb57a34ce60fa6ffcd6b0ada92302fc_7714	8ef1dc118ee4838f261237587ceee75e_1379	b188e6825fd590866a012d87fb7f95f5_2924	7bd4cf11b10471b8832be5f2215de049_526	6f0ff4c9ed4b93c60fbeda700771d277_4022	5236776933e47f7ecc2f40e0170feeeb_4478	3f54067f0171de3b419324bfb7229574_4605	53cefd0047eff68b652358cc419cd0b6_3972	9b634048604e41ae55e5bd6c1afbf922_9453	733f00d86caeeda453a9fbbe11761790_3541	b24241dcc4b03c8a5da9ca26399408d4_4535	e5918ec09b46b1fc7fbbc9c91ab3b59b_4196	84f28b3b17a5fee02a8e30ce554821de_3858	8b22758a929e0accca08d9acf380c64d_3962	7054a9bb977e62c62a6366f8f3caac0f_8332	13c6043f1b8f9ffc4ffe02e70ab25516_12607	fd642ce5a8a990b3180bfee237b05c12_4787	68dc3cfa2550759daea660886eafbfcd_163	b0ae9ff660860b9cda0231005574687e_4229	6ad2ea7d64599eb7fb3ecabaa50bf1f8_447	e7d37845e534701d64059ba75383e12d_10655	c7c40eda78cf130c966647755134e2de_163	4d33485a9d9d2f52003433b4dd3ebc1c_923	d33a8db5af35ed3dc3d2af65371b3b72_13237	dc78db1d62ada63fe6a2a44641ea38d6_11870	3851b3efc1b611b39602aff919a562f8_9343	6525475ee51ec9035b1b244328350443_847	55db69fc8e9cba77527471fcb23e1bfc_977	74e5e017befd937000dfc502ea46e1f1_2207	9a435902eae5ec4b24154c8031359700_1181	48bd6800f8e1fb6c26fcd679313e357f_9682	84ff823ae51f4f5f67dd715ef8a14b8d_10163	a48a2acd939ad90a842230d00e385fe5_12606	7647d9e74c990c8c2018aa14efe589ab_11598	9f4518d01b6996451f24dc955831b66a_552	705c9af312180478b99221a87bdccba2_10348	53d3bbf89b9918dd925b65414f7c5dbe_2385
mtlR	helix-turn-helix domain-containing protein	63	63	1	1	2976				2075	2075	2075	6fb57a34ce60fa6ffcd6b0ada92302fc_7722	8ef1dc118ee4838f261237587ceee75e_1371	b188e6825fd590866a012d87fb7f95f5_2932	7bd4cf11b10471b8832be5f2215de049_534	6f0ff4c9ed4b93c60fbeda700771d277_4028	5236776933e47f7ecc2f40e0170feeeb_4472	3f54067f0171de3b419324bfb7229574_4597	53cefd0047eff68b652358cc419cd0b6_3966	9b634048604e41ae55e5bd6c1afbf922_9447	733f00d86caeeda453a9fbbe11761790_3547	b24241dcc4b03c8a5da9ca26399408d4_4541	e5918ec09b46b1fc7fbbc9c91ab3b59b_4190	84f28b3b17a5fee02a8e30ce554821de_3864	8b22758a929e0accca08d9acf380c64d_3956	7054a9bb977e62c62a6366f8f3caac0f_8326	13c6043f1b8f9ffc4ffe02e70ab25516_12615	fd642ce5a8a990b3180bfee237b05c12_4779	68dc3cfa2550759daea660886eafbfcd_155	b0ae9ff660860b9cda0231005574687e_4223	6ad2ea7d64599eb7fb3ecabaa50bf1f8_439	e7d37845e534701d64059ba75383e12d_10647	c7c40eda78cf130c966647755134e2de_155	4d33485a9d9d2f52003433b4dd3ebc1c_931	d33a8db5af35ed3dc3d2af65371b3b72_13229	dc78db1d62ada63fe6a2a44641ea38d6_11862	3851b3efc1b611b39602aff919a562f8_9351	6525475ee51ec9035b1b244328350443_855	55db69fc8e9cba77527471fcb23e1bfc_985	74e5e017befd937000dfc502ea46e1f1_2199	9a435902eae5ec4b24154c8031359700_1173	48bd6800f8e1fb6c26fcd679313e357f_9674	84ff823ae51f4f5f67dd715ef8a14b8d_10171	a48a2acd939ad90a842230d00e385fe5_12614	7647d9e74c990c8c2018aa14efe589ab_11590	9f4518d01b6996451f24dc955831b66a_544	705c9af312180478b99221a87bdccba2_10356	53d3bbf89b9918dd925b65414f7c5dbe_2393
mtlF	PTS sugar transporter subunit IIA	63	63	1	1	2977				449	449	449	6fb57a34ce60fa6ffcd6b0ada92302fc_7726	8ef1dc118ee4838f261237587ceee75e_1367	b188e6825fd590866a012d87fb7f95f5_2936	7bd4cf11b10471b8832be5f2215de049_538	6f0ff4c9ed4b93c60fbeda700771d277_4032	5236776933e47f7ecc2f40e0170feeeb_4468	3f54067f0171de3b419324bfb7229574_4593	53cefd0047eff68b652358cc419cd0b6_3962	9b634048604e41ae55e5bd6c1afbf922_9443	733f00d86caeeda453a9fbbe11761790_3551	b24241dcc4b03c8a5da9ca26399408d4_4545	e5918ec09b46b1fc7fbbc9c91ab3b59b_4186	84f28b3b17a5fee02a8e30ce554821de_3868	8b22758a929e0accca08d9acf380c64d_3953	7054a9bb977e62c62a6366f8f3caac0f_8322	13c6043f1b8f9ffc4ffe02e70ab25516_12619	fd642ce5a8a990b3180bfee237b05c12_4775	68dc3cfa2550759daea660886eafbfcd_151	b0ae9ff660860b9cda0231005574687e_4219	6ad2ea7d64599eb7fb3ecabaa50bf1f8_435	e7d37845e534701d64059ba75383e12d_10643	c7c40eda78cf130c966647755134e2de_151	4d33485a9d9d2f52003433b4dd3ebc1c_935	d33a8db5af35ed3dc3d2af65371b3b72_13225	dc78db1d62ada63fe6a2a44641ea38d6_11858	3851b3efc1b611b39602aff919a562f8_9355	6525475ee51ec9035b1b244328350443_859	55db69fc8e9cba77527471fcb23e1bfc_989	74e5e017befd937000dfc502ea46e1f1_2195	9a435902eae5ec4b24154c8031359700_1169	48bd6800f8e1fb6c26fcd679313e357f_9670	84ff823ae51f4f5f67dd715ef8a14b8d_10175	a48a2acd939ad90a842230d00e385fe5_12618	7647d9e74c990c8c2018aa14efe589ab_11586	9f4518d01b6996451f24dc955831b66a_540	705c9af312180478b99221a87bdccba2_10360	53d3bbf89b9918dd925b65414f7c5dbe_2397
mtlD	mannitol-1-phosphate 5-dehydrogenase	63	63	1	1	2979				1157	1157	1157	6fb57a34ce60fa6ffcd6b0ada92302fc_7730	8ef1dc118ee4838f261237587ceee75e_1363	b188e6825fd590866a012d87fb7f95f5_2940	7bd4cf11b10471b8832be5f2215de049_542	6f0ff4c9ed4b93c60fbeda700771d277_4036	5236776933e47f7ecc2f40e0170feeeb_4464	3f54067f0171de3b419324bfb7229574_4589	53cefd0047eff68b652358cc419cd0b6_3958	9b634048604e41ae55e5bd6c1afbf922_9439	733f00d86caeeda453a9fbbe11761790_3555	b24241dcc4b03c8a5da9ca26399408d4_4549	e5918ec09b46b1fc7fbbc9c91ab3b59b_4182	84f28b3b17a5fee02a8e30ce554821de_3872	8b22758a929e0accca08d9acf380c64d_3949	7054a9bb977e62c62a6366f8f3caac0f_8318	13c6043f1b8f9ffc4ffe02e70ab25516_12623	fd642ce5a8a990b3180bfee237b05c12_4771	68dc3cfa2550759daea660886eafbfcd_147	b0ae9ff660860b9cda0231005574687e_4215	6ad2ea7d64599eb7fb3ecabaa50bf1f8_431	e7d37845e534701d64059ba75383e12d_10639	c7c40eda78cf130c966647755134e2de_147	4d33485a9d9d2f52003433b4dd3ebc1c_939	d33a8db5af35ed3dc3d2af65371b3b72_13221	dc78db1d62ada63fe6a2a44641ea38d6_11854	3851b3efc1b611b39602aff919a562f8_9359	6525475ee51ec9035b1b244328350443_863	55db69fc8e9cba77527471fcb23e1bfc_993	74e5e017befd937000dfc502ea46e1f1_2191	9a435902eae5ec4b24154c8031359700_1165	48bd6800f8e1fb6c26fcd679313e357f_9666	84ff823ae51f4f5f67dd715ef8a14b8d_10179	a48a2acd939ad90a842230d00e385fe5_12622	7647d9e74c990c8c2018aa14efe589ab_11582	9f4518d01b6996451f24dc955831b66a_536	705c9af312180478b99221a87bdccba2_10364	53d3bbf89b9918dd925b65414f7c5dbe_2401
trxA	thioredoxin	63	63	1	1	2981				332	419	333	6fb57a34ce60fa6ffcd6b0ada92302fc_7738	8ef1dc118ee4838f261237587ceee75e_1355	b188e6825fd590866a012d87fb7f95f5_2948	7bd4cf11b10471b8832be5f2215de049_550	6f0ff4c9ed4b93c60fbeda700771d277_4044	5236776933e47f7ecc2f40e0170feeeb_4456	3f54067f0171de3b419324bfb7229574_4581	53cefd0047eff68b652358cc419cd0b6_3950	9b634048604e41ae55e5bd6c1afbf922_9431	733f00d86caeeda453a9fbbe11761790_3563	b24241dcc4b03c8a5da9ca26399408d4_4557	e5918ec09b46b1fc7fbbc9c91ab3b59b_4174	84f28b3b17a5fee02a8e30ce554821de_3880	8b22758a929e0accca08d9acf380c64d_3941	7054a9bb977e62c62a6366f8f3caac0f_8310	13c6043f1b8f9ffc4ffe02e70ab25516_12630	fd642ce5a8a990b3180bfee237b05c12_4763	68dc3cfa2550759daea660886eafbfcd_139	b0ae9ff660860b9cda0231005574687e_4207	6ad2ea7d64599eb7fb3ecabaa50bf1f8_423	e7d37845e534701d64059ba75383e12d_10631	c7c40eda78cf130c966647755134e2de_139	4d33485a9d9d2f52003433b4dd3ebc1c_947	d33a8db5af35ed3dc3d2af65371b3b72_13214	dc78db1d62ada63fe6a2a44641ea38d6_11846	3851b3efc1b611b39602aff919a562f8_9367	6525475ee51ec9035b1b244328350443_871	55db69fc8e9cba77527471fcb23e1bfc_1001	74e5e017befd937000dfc502ea46e1f1_2183	9a435902eae5ec4b24154c8031359700_1157	48bd6800f8e1fb6c26fcd679313e357f_9658	84ff823ae51f4f5f67dd715ef8a14b8d_10187	a48a2acd939ad90a842230d00e385fe5_12630	7647d9e74c990c8c2018aa14efe589ab_11574	9f4518d01b6996451f24dc955831b66a_528	705c9af312180478b99221a87bdccba2_10372	53d3bbf89b9918dd925b65414f7c5dbe_2409
MOO41_RS07375	hypothetical protein	63	63	1	1	2982				332	416	334	6fb57a34ce60fa6ffcd6b0ada92302fc_7742	8ef1dc118ee4838f261237587ceee75e_1351	b188e6825fd590866a012d87fb7f95f5_2952	7bd4cf11b10471b8832be5f2215de049_554	6f0ff4c9ed4b93c60fbeda700771d277_4048	5236776933e47f7ecc2f40e0170feeeb_4452	3f54067f0171de3b419324bfb7229574_4577	53cefd0047eff68b652358cc419cd0b6_3946	9b634048604e41ae55e5bd6c1afbf922_9427	733f00d86caeeda453a9fbbe11761790_3567	b24241dcc4b03c8a5da9ca26399408d4_4561	e5918ec09b46b1fc7fbbc9c91ab3b59b_4170	84f28b3b17a5fee02a8e30ce554821de_3884	8b22758a929e0accca08d9acf380c64d_3937	7054a9bb977e62c62a6366f8f3caac0f_8306	13c6043f1b8f9ffc4ffe02e70ab25516_12634	fd642ce5a8a990b3180bfee237b05c12_4759	68dc3cfa2550759daea660886eafbfcd_135	b0ae9ff660860b9cda0231005574687e_4203	6ad2ea7d64599eb7fb3ecabaa50bf1f8_419	e7d37845e534701d64059ba75383e12d_10627	c7c40eda78cf130c966647755134e2de_135	4d33485a9d9d2f52003433b4dd3ebc1c_951	d33a8db5af35ed3dc3d2af65371b3b72_13210	dc78db1d62ada63fe6a2a44641ea38d6_11842	3851b3efc1b611b39602aff919a562f8_9371	6525475ee51ec9035b1b244328350443_875	55db69fc8e9cba77527471fcb23e1bfc_1005	74e5e017befd937000dfc502ea46e1f1_2179	9a435902eae5ec4b24154c8031359700_1153	48bd6800f8e1fb6c26fcd679313e357f_9654	84ff823ae51f4f5f67dd715ef8a14b8d_10191	a48a2acd939ad90a842230d00e385fe5_12634	7647d9e74c990c8c2018aa14efe589ab_11570	9f4518d01b6996451f24dc955831b66a_524	705c9af312180478b99221a87bdccba2_10376	53d3bbf89b9918dd925b65414f7c5dbe_2413
KGI18_RS13130	hypothetical protein	63	63	1	1	2984				401	401	401	6fb57a34ce60fa6ffcd6b0ada92302fc_7750	8ef1dc118ee4838f261237587ceee75e_1343	b188e6825fd590866a012d87fb7f95f5_2960	7bd4cf11b10471b8832be5f2215de049_562	6f0ff4c9ed4b93c60fbeda700771d277_4056	5236776933e47f7ecc2f40e0170feeeb_4444	3f54067f0171de3b419324bfb7229574_4569	53cefd0047eff68b652358cc419cd0b6_3938	9b634048604e41ae55e5bd6c1afbf922_9419	733f00d86caeeda453a9fbbe11761790_3575	b24241dcc4b03c8a5da9ca26399408d4_4569	e5918ec09b46b1fc7fbbc9c91ab3b59b_4162	84f28b3b17a5fee02a8e30ce554821de_3892	8b22758a929e0accca08d9acf380c64d_3929	7054a9bb977e62c62a6366f8f3caac0f_8298	13c6043f1b8f9ffc4ffe02e70ab25516_5598	fd642ce5a8a990b3180bfee237b05c12_4751	68dc3cfa2550759daea660886eafbfcd_127	b0ae9ff660860b9cda0231005574687e_4195	6ad2ea7d64599eb7fb3ecabaa50bf1f8_411	e7d37845e534701d64059ba75383e12d_10620	c7c40eda78cf130c966647755134e2de_127	4d33485a9d9d2f52003433b4dd3ebc1c_959	d33a8db5af35ed3dc3d2af65371b3b72_13202	dc78db1d62ada63fe6a2a44641ea38d6_11834	3851b3efc1b611b39602aff919a562f8_9379	6525475ee51ec9035b1b244328350443_883	55db69fc8e9cba77527471fcb23e1bfc_1013	74e5e017befd937000dfc502ea46e1f1_2171	9a435902eae5ec4b24154c8031359700_1145	48bd6800f8e1fb6c26fcd679313e357f_9646	84ff823ae51f4f5f67dd715ef8a14b8d_10203	a48a2acd939ad90a842230d00e385fe5_12642	7647d9e74c990c8c2018aa14efe589ab_11562	9f4518d01b6996451f24dc955831b66a_12745	705c9af312180478b99221a87bdccba2_10384	53d3bbf89b9918dd925b65414f7c5dbe_2421
chrR	NAD(P)H-dependent oxidoreductase	63	63	1	1	2989				548	551	548	6fb57a34ce60fa6ffcd6b0ada92302fc_7762	8ef1dc118ee4838f261237587ceee75e_1331	b188e6825fd590866a012d87fb7f95f5_2972	7bd4cf11b10471b8832be5f2215de049_574	6f0ff4c9ed4b93c60fbeda700771d277_4068	5236776933e47f7ecc2f40e0170feeeb_4432	3f54067f0171de3b419324bfb7229574_4557	53cefd0047eff68b652358cc419cd0b6_3926	9b634048604e41ae55e5bd6c1afbf922_9407	733f00d86caeeda453a9fbbe11761790_3587	b24241dcc4b03c8a5da9ca26399408d4_4580	e5918ec09b46b1fc7fbbc9c91ab3b59b_4150	84f28b3b17a5fee02a8e30ce554821de_3904	8b22758a929e0accca08d9acf380c64d_3918	7054a9bb977e62c62a6366f8f3caac0f_8286	13c6043f1b8f9ffc4ffe02e70ab25516_5586	fd642ce5a8a990b3180bfee237b05c12_4739	68dc3cfa2550759daea660886eafbfcd_115	b0ae9ff660860b9cda0231005574687e_4183	6ad2ea7d64599eb7fb3ecabaa50bf1f8_399	e7d37845e534701d64059ba75383e12d_10608	c7c40eda78cf130c966647755134e2de_115	4d33485a9d9d2f52003433b4dd3ebc1c_971	d33a8db5af35ed3dc3d2af65371b3b72_13190	dc78db1d62ada63fe6a2a44641ea38d6_11822	3851b3efc1b611b39602aff919a562f8_9390	6525475ee51ec9035b1b244328350443_895	55db69fc8e9cba77527471fcb23e1bfc_1025	74e5e017befd937000dfc502ea46e1f1_2159	9a435902eae5ec4b24154c8031359700_1135	48bd6800f8e1fb6c26fcd679313e357f_9634	84ff823ae51f4f5f67dd715ef8a14b8d_10215	a48a2acd939ad90a842230d00e385fe5_12654	7647d9e74c990c8c2018aa14efe589ab_11550	9f4518d01b6996451f24dc955831b66a_12733	705c9af312180478b99221a87bdccba2_10396	53d3bbf89b9918dd925b65414f7c5dbe_2433
cysE	serine O-acetyltransferase	63	63	1	1	2993				521	566	533	6fb57a34ce60fa6ffcd6b0ada92302fc_7778	8ef1dc118ee4838f261237587ceee75e_1315	b188e6825fd590866a012d87fb7f95f5_2987	7bd4cf11b10471b8832be5f2215de049_590	6f0ff4c9ed4b93c60fbeda700771d277_4082	5236776933e47f7ecc2f40e0170feeeb_4418	3f54067f0171de3b419324bfb7229574_4543	53cefd0047eff68b652358cc419cd0b6_3912	9b634048604e41ae55e5bd6c1afbf922_12629	733f00d86caeeda453a9fbbe11761790_3601	b24241dcc4b03c8a5da9ca26399408d4_4594	e5918ec09b46b1fc7fbbc9c91ab3b59b_4136	84f28b3b17a5fee02a8e30ce554821de_3918	8b22758a929e0accca08d9acf380c64d_3904	7054a9bb977e62c62a6366f8f3caac0f_8272	13c6043f1b8f9ffc4ffe02e70ab25516_5570	fd642ce5a8a990b3180bfee237b05c12_4723	68dc3cfa2550759daea660886eafbfcd_99	b0ae9ff660860b9cda0231005574687e_4169	6ad2ea7d64599eb7fb3ecabaa50bf1f8_383	e7d37845e534701d64059ba75383e12d_10592	c7c40eda78cf130c966647755134e2de_99	4d33485a9d9d2f52003433b4dd3ebc1c_987	d33a8db5af35ed3dc3d2af65371b3b72_13175	dc78db1d62ada63fe6a2a44641ea38d6_4221	3851b3efc1b611b39602aff919a562f8_9405	6525475ee51ec9035b1b244328350443_909	55db69fc8e9cba77527471fcb23e1bfc_1041	74e5e017befd937000dfc502ea46e1f1_2143	9a435902eae5ec4b24154c8031359700_1119	48bd6800f8e1fb6c26fcd679313e357f_9618	84ff823ae51f4f5f67dd715ef8a14b8d_10231	a48a2acd939ad90a842230d00e385fe5_12670	7647d9e74c990c8c2018aa14efe589ab_11534	9f4518d01b6996451f24dc955831b66a_12717	705c9af312180478b99221a87bdccba2_10412	53d3bbf89b9918dd925b65414f7c5dbe_2449
cysM	cysteine synthase family protein	63	63	1	1	2996				911	911	911	6fb57a34ce60fa6ffcd6b0ada92302fc_7786	8ef1dc118ee4838f261237587ceee75e_1309	b188e6825fd590866a012d87fb7f95f5_2995	7bd4cf11b10471b8832be5f2215de049_598	6f0ff4c9ed4b93c60fbeda700771d277_4090	5236776933e47f7ecc2f40e0170feeeb_4410	3f54067f0171de3b419324bfb7229574_4535	53cefd0047eff68b652358cc419cd0b6_3904	9b634048604e41ae55e5bd6c1afbf922_12637	733f00d86caeeda453a9fbbe11761790_3609	b24241dcc4b03c8a5da9ca26399408d4_4602	e5918ec09b46b1fc7fbbc9c91ab3b59b_4128	84f28b3b17a5fee02a8e30ce554821de_3926	8b22758a929e0accca08d9acf380c64d_3896	7054a9bb977e62c62a6366f8f3caac0f_8264	13c6043f1b8f9ffc4ffe02e70ab25516_5563	fd642ce5a8a990b3180bfee237b05c12_4715	68dc3cfa2550759daea660886eafbfcd_91	b0ae9ff660860b9cda0231005574687e_4161	6ad2ea7d64599eb7fb3ecabaa50bf1f8_375	e7d37845e534701d64059ba75383e12d_10584	c7c40eda78cf130c966647755134e2de_91	4d33485a9d9d2f52003433b4dd3ebc1c_995	d33a8db5af35ed3dc3d2af65371b3b72_13167	dc78db1d62ada63fe6a2a44641ea38d6_4213	3851b3efc1b611b39602aff919a562f8_9413	6525475ee51ec9035b1b244328350443_917	55db69fc8e9cba77527471fcb23e1bfc_1049	74e5e017befd937000dfc502ea46e1f1_2135	9a435902eae5ec4b24154c8031359700_1111	48bd6800f8e1fb6c26fcd679313e357f_9611	84ff823ae51f4f5f67dd715ef8a14b8d_10239	a48a2acd939ad90a842230d00e385fe5_12678	7647d9e74c990c8c2018aa14efe589ab_11526	9f4518d01b6996451f24dc955831b66a_12710	705c9af312180478b99221a87bdccba2_10420	53d3bbf89b9918dd925b65414f7c5dbe_2457
map	type I methionyl aminopeptidase	63	63	1	1	2998				791	791	791	6fb57a34ce60fa6ffcd6b0ada92302fc_7790	8ef1dc118ee4838f261237587ceee75e_1305	b188e6825fd590866a012d87fb7f95f5_2999	7bd4cf11b10471b8832be5f2215de049_602	6f0ff4c9ed4b93c60fbeda700771d277_4102	5236776933e47f7ecc2f40e0170feeeb_4398	3f54067f0171de3b419324bfb7229574_4523	53cefd0047eff68b652358cc419cd0b6_3892	9b634048604e41ae55e5bd6c1afbf922_12649	733f00d86caeeda453a9fbbe11761790_3621	b24241dcc4b03c8a5da9ca26399408d4_4614	e5918ec09b46b1fc7fbbc9c91ab3b59b_4116	84f28b3b17a5fee02a8e30ce554821de_3938	8b22758a929e0accca08d9acf380c64d_3884	7054a9bb977e62c62a6366f8f3caac0f_8252	13c6043f1b8f9ffc4ffe02e70ab25516_5559	fd642ce5a8a990b3180bfee237b05c12_4711	68dc3cfa2550759daea660886eafbfcd_87	b0ae9ff660860b9cda0231005574687e_4149	6ad2ea7d64599eb7fb3ecabaa50bf1f8_371	e7d37845e534701d64059ba75383e12d_10580	c7c40eda78cf130c966647755134e2de_87	4d33485a9d9d2f52003433b4dd3ebc1c_999	d33a8db5af35ed3dc3d2af65371b3b72_13163	dc78db1d62ada63fe6a2a44641ea38d6_4201	3851b3efc1b611b39602aff919a562f8_9417	6525475ee51ec9035b1b244328350443_929	55db69fc8e9cba77527471fcb23e1bfc_1053	74e5e017befd937000dfc502ea46e1f1_2131	9a435902eae5ec4b24154c8031359700_1107	48bd6800f8e1fb6c26fcd679313e357f_9600	84ff823ae51f4f5f67dd715ef8a14b8d_11719	a48a2acd939ad90a842230d00e385fe5_12689	7647d9e74c990c8c2018aa14efe589ab_11514	9f4518d01b6996451f24dc955831b66a_6216	705c9af312180478b99221a87bdccba2_10431	53d3bbf89b9918dd925b65414f7c5dbe_2461
group_9694	nicotinamide riboside transporter PnuC	63	63	1	1	2999				782	788	787	6fb57a34ce60fa6ffcd6b0ada92302fc_7794	8ef1dc118ee4838f261237587ceee75e_1301	b188e6825fd590866a012d87fb7f95f5_3003	7bd4cf11b10471b8832be5f2215de049_606	6f0ff4c9ed4b93c60fbeda700771d277_4106	5236776933e47f7ecc2f40e0170feeeb_4394	3f54067f0171de3b419324bfb7229574_4519	53cefd0047eff68b652358cc419cd0b6_3888	9b634048604e41ae55e5bd6c1afbf922_12653	733f00d86caeeda453a9fbbe11761790_3625	b24241dcc4b03c8a5da9ca26399408d4_4618	e5918ec09b46b1fc7fbbc9c91ab3b59b_4112	84f28b3b17a5fee02a8e30ce554821de_3942	8b22758a929e0accca08d9acf380c64d_3880	7054a9bb977e62c62a6366f8f3caac0f_8248	13c6043f1b8f9ffc4ffe02e70ab25516_5555	fd642ce5a8a990b3180bfee237b05c12_4707	68dc3cfa2550759daea660886eafbfcd_83	b0ae9ff660860b9cda0231005574687e_4145	6ad2ea7d64599eb7fb3ecabaa50bf1f8_367	e7d37845e534701d64059ba75383e12d_10576	c7c40eda78cf130c966647755134e2de_83	4d33485a9d9d2f52003433b4dd3ebc1c_1003	d33a8db5af35ed3dc3d2af65371b3b72_13159	dc78db1d62ada63fe6a2a44641ea38d6_4197	3851b3efc1b611b39602aff919a562f8_9421	6525475ee51ec9035b1b244328350443_933	55db69fc8e9cba77527471fcb23e1bfc_1057	74e5e017befd937000dfc502ea46e1f1_2127	9a435902eae5ec4b24154c8031359700_1103	48bd6800f8e1fb6c26fcd679313e357f_9596	84ff823ae51f4f5f67dd715ef8a14b8d_11715	a48a2acd939ad90a842230d00e385fe5_12693	7647d9e74c990c8c2018aa14efe589ab_11510	9f4518d01b6996451f24dc955831b66a_6212	705c9af312180478b99221a87bdccba2_10435	53d3bbf89b9918dd925b65414f7c5dbe_2465
D6U18_RS05600	glucose PTS transporter subunit IIA	63	63	1	1	3006				1817	2108	2057	6fb57a34ce60fa6ffcd6b0ada92302fc_7814	8ef1dc118ee4838f261237587ceee75e_1281	b188e6825fd590866a012d87fb7f95f5_3023	7bd4cf11b10471b8832be5f2215de049_626	6f0ff4c9ed4b93c60fbeda700771d277_10741	5236776933e47f7ecc2f40e0170feeeb_10253	3f54067f0171de3b419324bfb7229574_4499	53cefd0047eff68b652358cc419cd0b6_10755	9b634048604e41ae55e5bd6c1afbf922_12340	733f00d86caeeda453a9fbbe11761790_10295	b24241dcc4b03c8a5da9ca26399408d4_2745	e5918ec09b46b1fc7fbbc9c91ab3b59b_10824	84f28b3b17a5fee02a8e30ce554821de_10814	8b22758a929e0accca08d9acf380c64d_10836	7054a9bb977e62c62a6366f8f3caac0f_12923	13c6043f1b8f9ffc4ffe02e70ab25516_5535	fd642ce5a8a990b3180bfee237b05c12_4687	68dc3cfa2550759daea660886eafbfcd_63	b0ae9ff660860b9cda0231005574687e_10346	6ad2ea7d64599eb7fb3ecabaa50bf1f8_347	e7d37845e534701d64059ba75383e12d_10556	c7c40eda78cf130c966647755134e2de_63	4d33485a9d9d2f52003433b4dd3ebc1c_1023	d33a8db5af35ed3dc3d2af65371b3b72_13139	dc78db1d62ada63fe6a2a44641ea38d6_4179	3851b3efc1b611b39602aff919a562f8_9440	6525475ee51ec9035b1b244328350443_953	55db69fc8e9cba77527471fcb23e1bfc_1077	74e5e017befd937000dfc502ea46e1f1_2103	9a435902eae5ec4b24154c8031359700_1083	48bd6800f8e1fb6c26fcd679313e357f_9576	84ff823ae51f4f5f67dd715ef8a14b8d_11695	a48a2acd939ad90a842230d00e385fe5_12713	7647d9e74c990c8c2018aa14efe589ab_11490	9f4518d01b6996451f24dc955831b66a_1528	705c9af312180478b99221a87bdccba2_10454	53d3bbf89b9918dd925b65414f7c5dbe_2493
D6U19_RS06405	hypothetical protein	63	63	1	1	3007				782	782	782	6fb57a34ce60fa6ffcd6b0ada92302fc_7818	8ef1dc118ee4838f261237587ceee75e_1277	b188e6825fd590866a012d87fb7f95f5_3027	7bd4cf11b10471b8832be5f2215de049_630	6f0ff4c9ed4b93c60fbeda700771d277_10738	5236776933e47f7ecc2f40e0170feeeb_10257	3f54067f0171de3b419324bfb7229574_4495	53cefd0047eff68b652358cc419cd0b6_10751	9b634048604e41ae55e5bd6c1afbf922_12344	733f00d86caeeda453a9fbbe11761790_10299	b24241dcc4b03c8a5da9ca26399408d4_2749	e5918ec09b46b1fc7fbbc9c91ab3b59b_10820	84f28b3b17a5fee02a8e30ce554821de_10810	8b22758a929e0accca08d9acf380c64d_10832	7054a9bb977e62c62a6366f8f3caac0f_12927	13c6043f1b8f9ffc4ffe02e70ab25516_5531	fd642ce5a8a990b3180bfee237b05c12_4683	68dc3cfa2550759daea660886eafbfcd_59	b0ae9ff660860b9cda0231005574687e_10350	6ad2ea7d64599eb7fb3ecabaa50bf1f8_343	e7d37845e534701d64059ba75383e12d_10552	c7c40eda78cf130c966647755134e2de_59	4d33485a9d9d2f52003433b4dd3ebc1c_1027	d33a8db5af35ed3dc3d2af65371b3b72_13135	dc78db1d62ada63fe6a2a44641ea38d6_4175	3851b3efc1b611b39602aff919a562f8_9444	6525475ee51ec9035b1b244328350443_957	55db69fc8e9cba77527471fcb23e1bfc_1081	74e5e017befd937000dfc502ea46e1f1_2099	9a435902eae5ec4b24154c8031359700_1079	48bd6800f8e1fb6c26fcd679313e357f_9572	84ff823ae51f4f5f67dd715ef8a14b8d_11691	a48a2acd939ad90a842230d00e385fe5_12717	7647d9e74c990c8c2018aa14efe589ab_11486	9f4518d01b6996451f24dc955831b66a_1532	705c9af312180478b99221a87bdccba2_10458	53d3bbf89b9918dd925b65414f7c5dbe_2497
tagD	glycerol-3-phosphate cytidylyltransferase	63	63	1	1	3008				386	410	408	6fb57a34ce60fa6ffcd6b0ada92302fc_7822	8ef1dc118ee4838f261237587ceee75e_1273	b188e6825fd590866a012d87fb7f95f5_3031	7bd4cf11b10471b8832be5f2215de049_634	6f0ff4c9ed4b93c60fbeda700771d277_10735	5236776933e47f7ecc2f40e0170feeeb_10261	3f54067f0171de3b419324bfb7229574_4491	53cefd0047eff68b652358cc419cd0b6_10747	9b634048604e41ae55e5bd6c1afbf922_12348	733f00d86caeeda453a9fbbe11761790_10303	b24241dcc4b03c8a5da9ca26399408d4_2753	e5918ec09b46b1fc7fbbc9c91ab3b59b_10816	84f28b3b17a5fee02a8e30ce554821de_10806	8b22758a929e0accca08d9acf380c64d_10828	7054a9bb977e62c62a6366f8f3caac0f_12931	13c6043f1b8f9ffc4ffe02e70ab25516_5527	fd642ce5a8a990b3180bfee237b05c12_4679	68dc3cfa2550759daea660886eafbfcd_55	b0ae9ff660860b9cda0231005574687e_10354	6ad2ea7d64599eb7fb3ecabaa50bf1f8_339	e7d37845e534701d64059ba75383e12d_10548	c7c40eda78cf130c966647755134e2de_55	4d33485a9d9d2f52003433b4dd3ebc1c_1031	d33a8db5af35ed3dc3d2af65371b3b72_13131	dc78db1d62ada63fe6a2a44641ea38d6_4171	3851b3efc1b611b39602aff919a562f8_9448	6525475ee51ec9035b1b244328350443_961	55db69fc8e9cba77527471fcb23e1bfc_1085	74e5e017befd937000dfc502ea46e1f1_2095	9a435902eae5ec4b24154c8031359700_1075	48bd6800f8e1fb6c26fcd679313e357f_9568	84ff823ae51f4f5f67dd715ef8a14b8d_11687	a48a2acd939ad90a842230d00e385fe5_12721	7647d9e74c990c8c2018aa14efe589ab_11482	9f4518d01b6996451f24dc955831b66a_1536	705c9af312180478b99221a87bdccba2_10462	53d3bbf89b9918dd925b65414f7c5dbe_2501
tagF	CDP-glycerol glycerophosphotransferase family protein	63	63	1	1	3009				1217	1226	1217	6fb57a34ce60fa6ffcd6b0ada92302fc_7826	8ef1dc118ee4838f261237587ceee75e_1269	b188e6825fd590866a012d87fb7f95f5_3035	7bd4cf11b10471b8832be5f2215de049_638	6f0ff4c9ed4b93c60fbeda700771d277_10731	5236776933e47f7ecc2f40e0170feeeb_10265	3f54067f0171de3b419324bfb7229574_4487	53cefd0047eff68b652358cc419cd0b6_10743	9b634048604e41ae55e5bd6c1afbf922_12352	733f00d86caeeda453a9fbbe11761790_10307	b24241dcc4b03c8a5da9ca26399408d4_2757	e5918ec09b46b1fc7fbbc9c91ab3b59b_10812	84f28b3b17a5fee02a8e30ce554821de_10802	8b22758a929e0accca08d9acf380c64d_10824	7054a9bb977e62c62a6366f8f3caac0f_12935	13c6043f1b8f9ffc4ffe02e70ab25516_5523	fd642ce5a8a990b3180bfee237b05c12_4675	68dc3cfa2550759daea660886eafbfcd_51	b0ae9ff660860b9cda0231005574687e_10358	6ad2ea7d64599eb7fb3ecabaa50bf1f8_335	e7d37845e534701d64059ba75383e12d_10544	c7c40eda78cf130c966647755134e2de_51	4d33485a9d9d2f52003433b4dd3ebc1c_1035	d33a8db5af35ed3dc3d2af65371b3b72_13127	dc78db1d62ada63fe6a2a44641ea38d6_4167	3851b3efc1b611b39602aff919a562f8_9452	6525475ee51ec9035b1b244328350443_965	55db69fc8e9cba77527471fcb23e1bfc_1089	74e5e017befd937000dfc502ea46e1f1_2091	9a435902eae5ec4b24154c8031359700_1071	48bd6800f8e1fb6c26fcd679313e357f_9564	84ff823ae51f4f5f67dd715ef8a14b8d_11683	a48a2acd939ad90a842230d00e385fe5_12725	7647d9e74c990c8c2018aa14efe589ab_11478	9f4518d01b6996451f24dc955831b66a_1540	705c9af312180478b99221a87bdccba2_10466	53d3bbf89b9918dd925b65414f7c5dbe_2505
vdcB	UbiX family flavin prenyltransferase	63	63	1	1	3015				563	563	563	6fb57a34ce60fa6ffcd6b0ada92302fc_7842	8ef1dc118ee4838f261237587ceee75e_1257	b188e6825fd590866a012d87fb7f95f5_3046	7bd4cf11b10471b8832be5f2215de049_650	6f0ff4c9ed4b93c60fbeda700771d277_10715	5236776933e47f7ecc2f40e0170feeeb_10281	3f54067f0171de3b419324bfb7229574_4471	53cefd0047eff68b652358cc419cd0b6_10727	9b634048604e41ae55e5bd6c1afbf922_12372	733f00d86caeeda453a9fbbe11761790_10322	b24241dcc4b03c8a5da9ca26399408d4_2773	e5918ec09b46b1fc7fbbc9c91ab3b59b_10796	84f28b3b17a5fee02a8e30ce554821de_10786	8b22758a929e0accca08d9acf380c64d_10808	7054a9bb977e62c62a6366f8f3caac0f_12955	13c6043f1b8f9ffc4ffe02e70ab25516_5512	fd642ce5a8a990b3180bfee237b05c12_4663	68dc3cfa2550759daea660886eafbfcd_35	b0ae9ff660860b9cda0231005574687e_10374	6ad2ea7d64599eb7fb3ecabaa50bf1f8_323	e7d37845e534701d64059ba75383e12d_10528	c7c40eda78cf130c966647755134e2de_35	4d33485a9d9d2f52003433b4dd3ebc1c_1051	d33a8db5af35ed3dc3d2af65371b3b72_13111	dc78db1d62ada63fe6a2a44641ea38d6_4151	3851b3efc1b611b39602aff919a562f8_9463	6525475ee51ec9035b1b244328350443_981	55db69fc8e9cba77527471fcb23e1bfc_1105	74e5e017befd937000dfc502ea46e1f1_2079	9a435902eae5ec4b24154c8031359700_1055	48bd6800f8e1fb6c26fcd679313e357f_9552	84ff823ae51f4f5f67dd715ef8a14b8d_11667	a48a2acd939ad90a842230d00e385fe5_12741	7647d9e74c990c8c2018aa14efe589ab_11462	9f4518d01b6996451f24dc955831b66a_1556	705c9af312180478b99221a87bdccba2_10482	53d3bbf89b9918dd925b65414f7c5dbe_2521
KGI31_RS05475	hypothetical protein	63	63	1	1	3016				410	410	410	6fb57a34ce60fa6ffcd6b0ada92302fc_7846	8ef1dc118ee4838f261237587ceee75e_1253	b188e6825fd590866a012d87fb7f95f5_3050	7bd4cf11b10471b8832be5f2215de049_654	6f0ff4c9ed4b93c60fbeda700771d277_10711	5236776933e47f7ecc2f40e0170feeeb_10285	3f54067f0171de3b419324bfb7229574_4467	53cefd0047eff68b652358cc419cd0b6_10723	9b634048604e41ae55e5bd6c1afbf922_12375	733f00d86caeeda453a9fbbe11761790_10326	b24241dcc4b03c8a5da9ca26399408d4_2777	e5918ec09b46b1fc7fbbc9c91ab3b59b_10792	84f28b3b17a5fee02a8e30ce554821de_10782	8b22758a929e0accca08d9acf380c64d_10804	7054a9bb977e62c62a6366f8f3caac0f_12958	13c6043f1b8f9ffc4ffe02e70ab25516_5508	fd642ce5a8a990b3180bfee237b05c12_4659	68dc3cfa2550759daea660886eafbfcd_31	b0ae9ff660860b9cda0231005574687e_10378	6ad2ea7d64599eb7fb3ecabaa50bf1f8_319	e7d37845e534701d64059ba75383e12d_10524	c7c40eda78cf130c966647755134e2de_31	4d33485a9d9d2f52003433b4dd3ebc1c_1055	d33a8db5af35ed3dc3d2af65371b3b72_13107	dc78db1d62ada63fe6a2a44641ea38d6_4147	3851b3efc1b611b39602aff919a562f8_9467	6525475ee51ec9035b1b244328350443_985	55db69fc8e9cba77527471fcb23e1bfc_1109	74e5e017befd937000dfc502ea46e1f1_2075	9a435902eae5ec4b24154c8031359700_1051	48bd6800f8e1fb6c26fcd679313e357f_9548	84ff823ae51f4f5f67dd715ef8a14b8d_11663	a48a2acd939ad90a842230d00e385fe5_12744	7647d9e74c990c8c2018aa14efe589ab_11458	9f4518d01b6996451f24dc955831b66a_1560	705c9af312180478b99221a87bdccba2_10486	53d3bbf89b9918dd925b65414f7c5dbe_2525
ywnA	Rrf2 family transcriptional regulator	63	63	1	1	3018				440	440	440	6fb57a34ce60fa6ffcd6b0ada92302fc_7854	8ef1dc118ee4838f261237587ceee75e_1245	b188e6825fd590866a012d87fb7f95f5_3058	7bd4cf11b10471b8832be5f2215de049_662	6f0ff4c9ed4b93c60fbeda700771d277_10703	5236776933e47f7ecc2f40e0170feeeb_10293	3f54067f0171de3b419324bfb7229574_4459	53cefd0047eff68b652358cc419cd0b6_10715	9b634048604e41ae55e5bd6c1afbf922_12383	733f00d86caeeda453a9fbbe11761790_10333	b24241dcc4b03c8a5da9ca26399408d4_2785	e5918ec09b46b1fc7fbbc9c91ab3b59b_10784	84f28b3b17a5fee02a8e30ce554821de_10775	8b22758a929e0accca08d9acf380c64d_10797	7054a9bb977e62c62a6366f8f3caac0f_12965	13c6043f1b8f9ffc4ffe02e70ab25516_5500	fd642ce5a8a990b3180bfee237b05c12_4651	68dc3cfa2550759daea660886eafbfcd_23	b0ae9ff660860b9cda0231005574687e_10386	6ad2ea7d64599eb7fb3ecabaa50bf1f8_311	e7d37845e534701d64059ba75383e12d_10516	c7c40eda78cf130c966647755134e2de_23	4d33485a9d9d2f52003433b4dd3ebc1c_1063	d33a8db5af35ed3dc3d2af65371b3b72_13099	dc78db1d62ada63fe6a2a44641ea38d6_4139	3851b3efc1b611b39602aff919a562f8_9475	6525475ee51ec9035b1b244328350443_993	55db69fc8e9cba77527471fcb23e1bfc_1117	74e5e017befd937000dfc502ea46e1f1_2067	9a435902eae5ec4b24154c8031359700_1043	48bd6800f8e1fb6c26fcd679313e357f_9540	84ff823ae51f4f5f67dd715ef8a14b8d_11655	a48a2acd939ad90a842230d00e385fe5_12752	7647d9e74c990c8c2018aa14efe589ab_11450	9f4518d01b6996451f24dc955831b66a_1568	705c9af312180478b99221a87bdccba2_10494	53d3bbf89b9918dd925b65414f7c5dbe_2533
KGI15_RS09085	TetR/AcrR family transcriptional regulator	63	63	1	1	3019				689	689	689	6fb57a34ce60fa6ffcd6b0ada92302fc_7858	8ef1dc118ee4838f261237587ceee75e_1241	b188e6825fd590866a012d87fb7f95f5_3062	7bd4cf11b10471b8832be5f2215de049_666	6f0ff4c9ed4b93c60fbeda700771d277_10699	5236776933e47f7ecc2f40e0170feeeb_10296	3f54067f0171de3b419324bfb7229574_4455	53cefd0047eff68b652358cc419cd0b6_10711	9b634048604e41ae55e5bd6c1afbf922_12387	733f00d86caeeda453a9fbbe11761790_10337	b24241dcc4b03c8a5da9ca26399408d4_2789	e5918ec09b46b1fc7fbbc9c91ab3b59b_10780	84f28b3b17a5fee02a8e30ce554821de_10771	8b22758a929e0accca08d9acf380c64d_10793	7054a9bb977e62c62a6366f8f3caac0f_12969	13c6043f1b8f9ffc4ffe02e70ab25516_5496	fd642ce5a8a990b3180bfee237b05c12_4647	68dc3cfa2550759daea660886eafbfcd_19	b0ae9ff660860b9cda0231005574687e_10390	6ad2ea7d64599eb7fb3ecabaa50bf1f8_307	e7d37845e534701d64059ba75383e12d_10512	c7c40eda78cf130c966647755134e2de_19	4d33485a9d9d2f52003433b4dd3ebc1c_1067	d33a8db5af35ed3dc3d2af65371b3b72_13095	dc78db1d62ada63fe6a2a44641ea38d6_4135	3851b3efc1b611b39602aff919a562f8_9479	6525475ee51ec9035b1b244328350443_997	55db69fc8e9cba77527471fcb23e1bfc_1121	74e5e017befd937000dfc502ea46e1f1_2063	9a435902eae5ec4b24154c8031359700_1039	48bd6800f8e1fb6c26fcd679313e357f_9536	84ff823ae51f4f5f67dd715ef8a14b8d_11651	a48a2acd939ad90a842230d00e385fe5_12755	7647d9e74c990c8c2018aa14efe589ab_11446	9f4518d01b6996451f24dc955831b66a_1572	705c9af312180478b99221a87bdccba2_10498	53d3bbf89b9918dd925b65414f7c5dbe_2537
KGI22_RS04445	hypothetical protein	63	63	1	1	3022				311	311	311	6fb57a34ce60fa6ffcd6b0ada92302fc_7870	8ef1dc118ee4838f261237587ceee75e_1229	b188e6825fd590866a012d87fb7f95f5_3074	7bd4cf11b10471b8832be5f2215de049_678	6f0ff4c9ed4b93c60fbeda700771d277_10688	5236776933e47f7ecc2f40e0170feeeb_10307	3f54067f0171de3b419324bfb7229574_4443	53cefd0047eff68b652358cc419cd0b6_10700	9b634048604e41ae55e5bd6c1afbf922_12399	733f00d86caeeda453a9fbbe11761790_10349	b24241dcc4b03c8a5da9ca26399408d4_2801	e5918ec09b46b1fc7fbbc9c91ab3b59b_10768	84f28b3b17a5fee02a8e30ce554821de_10759	8b22758a929e0accca08d9acf380c64d_10781	7054a9bb977e62c62a6366f8f3caac0f_12981	13c6043f1b8f9ffc4ffe02e70ab25516_5485	fd642ce5a8a990b3180bfee237b05c12_4635	68dc3cfa2550759daea660886eafbfcd_7	b0ae9ff660860b9cda0231005574687e_10402	6ad2ea7d64599eb7fb3ecabaa50bf1f8_295	e7d37845e534701d64059ba75383e12d_10500	c7c40eda78cf130c966647755134e2de_7	4d33485a9d9d2f52003433b4dd3ebc1c_1079	d33a8db5af35ed3dc3d2af65371b3b72_13085	dc78db1d62ada63fe6a2a44641ea38d6_4123	3851b3efc1b611b39602aff919a562f8_9491	6525475ee51ec9035b1b244328350443_1009	55db69fc8e9cba77527471fcb23e1bfc_1131	74e5e017befd937000dfc502ea46e1f1_2051	9a435902eae5ec4b24154c8031359700_1027	48bd6800f8e1fb6c26fcd679313e357f_9525	84ff823ae51f4f5f67dd715ef8a14b8d_11639	a48a2acd939ad90a842230d00e385fe5_12767	7647d9e74c990c8c2018aa14efe589ab_11434	9f4518d01b6996451f24dc955831b66a_1583	705c9af312180478b99221a87bdccba2_10510	53d3bbf89b9918dd925b65414f7c5dbe_2549
KGF90_RS03930	hypothetical protein	63	63	1	1	3023				251	251	251	6fb57a34ce60fa6ffcd6b0ada92302fc_7874	8ef1dc118ee4838f261237587ceee75e_1225	b188e6825fd590866a012d87fb7f95f5_3078	7bd4cf11b10471b8832be5f2215de049_682	6f0ff4c9ed4b93c60fbeda700771d277_10684	5236776933e47f7ecc2f40e0170feeeb_10311	3f54067f0171de3b419324bfb7229574_4439	53cefd0047eff68b652358cc419cd0b6_10696	9b634048604e41ae55e5bd6c1afbf922_12403	733f00d86caeeda453a9fbbe11761790_10353	b24241dcc4b03c8a5da9ca26399408d4_2805	e5918ec09b46b1fc7fbbc9c91ab3b59b_10764	84f28b3b17a5fee02a8e30ce554821de_10755	8b22758a929e0accca08d9acf380c64d_10777	7054a9bb977e62c62a6366f8f3caac0f_12985	13c6043f1b8f9ffc4ffe02e70ab25516_5481	fd642ce5a8a990b3180bfee237b05c12_4631	68dc3cfa2550759daea660886eafbfcd_3	b0ae9ff660860b9cda0231005574687e_10406	6ad2ea7d64599eb7fb3ecabaa50bf1f8_291	e7d37845e534701d64059ba75383e12d_10496	c7c40eda78cf130c966647755134e2de_3	4d33485a9d9d2f52003433b4dd3ebc1c_1083	d33a8db5af35ed3dc3d2af65371b3b72_13081	dc78db1d62ada63fe6a2a44641ea38d6_4119	3851b3efc1b611b39602aff919a562f8_9495	6525475ee51ec9035b1b244328350443_1013	55db69fc8e9cba77527471fcb23e1bfc_1135	74e5e017befd937000dfc502ea46e1f1_2047	9a435902eae5ec4b24154c8031359700_1023	48bd6800f8e1fb6c26fcd679313e357f_9521	84ff823ae51f4f5f67dd715ef8a14b8d_11635	a48a2acd939ad90a842230d00e385fe5_12770	7647d9e74c990c8c2018aa14efe589ab_11430	9f4518d01b6996451f24dc955831b66a_1587	705c9af312180478b99221a87bdccba2_10514	53d3bbf89b9918dd925b65414f7c5dbe_2553
KO565_RS03155	hypothetical protein	63	63	1	1	3034				155	311	306	6fb57a34ce60fa6ffcd6b0ada92302fc_7904	8ef1dc118ee4838f261237587ceee75e_1201	b188e6825fd590866a012d87fb7f95f5_3102	7bd4cf11b10471b8832be5f2215de049_706	6f0ff4c9ed4b93c60fbeda700771d277_10656	5236776933e47f7ecc2f40e0170feeeb_10339	3f54067f0171de3b419324bfb7229574_4411	53cefd0047eff68b652358cc419cd0b6_10668	9b634048604e41ae55e5bd6c1afbf922_12430	733f00d86caeeda453a9fbbe11761790_10381	b24241dcc4b03c8a5da9ca26399408d4_2833	e5918ec09b46b1fc7fbbc9c91ab3b59b_10738	84f28b3b17a5fee02a8e30ce554821de_10727	8b22758a929e0accca08d9acf380c64d_10749	7054a9bb977e62c62a6366f8f3caac0f_13012	13c6043f1b8f9ffc4ffe02e70ab25516_5453	fd642ce5a8a990b3180bfee237b05c12_4607	68dc3cfa2550759daea660886eafbfcd_7521	b0ae9ff660860b9cda0231005574687e_10434	6ad2ea7d64599eb7fb3ecabaa50bf1f8_267	e7d37845e534701d64059ba75383e12d_10468	c7c40eda78cf130c966647755134e2de_6595	4d33485a9d9d2f52003433b4dd3ebc1c_1141	d33a8db5af35ed3dc3d2af65371b3b72_13054	dc78db1d62ada63fe6a2a44641ea38d6_4089	3851b3efc1b611b39602aff919a562f8_9519	6525475ee51ec9035b1b244328350443_1045	55db69fc8e9cba77527471fcb23e1bfc_1163	74e5e017befd937000dfc502ea46e1f1_2019	9a435902eae5ec4b24154c8031359700_995	48bd6800f8e1fb6c26fcd679313e357f_9493	84ff823ae51f4f5f67dd715ef8a14b8d_11607	a48a2acd939ad90a842230d00e385fe5_12829	7647d9e74c990c8c2018aa14efe589ab_11370	9f4518d01b6996451f24dc955831b66a_1614	705c9af312180478b99221a87bdccba2_10542	53d3bbf89b9918dd925b65414f7c5dbe_2581
MOV06_RS02385	hypothetical protein	63	63	1	1	3036				254	257	256	6fb57a34ce60fa6ffcd6b0ada92302fc_7908	8ef1dc118ee4838f261237587ceee75e_1197	b188e6825fd590866a012d87fb7f95f5_3106	7bd4cf11b10471b8832be5f2215de049_710	6f0ff4c9ed4b93c60fbeda700771d277_10652	5236776933e47f7ecc2f40e0170feeeb_10343	3f54067f0171de3b419324bfb7229574_4407	53cefd0047eff68b652358cc419cd0b6_10664	9b634048604e41ae55e5bd6c1afbf922_12434	733f00d86caeeda453a9fbbe11761790_10385	b24241dcc4b03c8a5da9ca26399408d4_2837	e5918ec09b46b1fc7fbbc9c91ab3b59b_10734	84f28b3b17a5fee02a8e30ce554821de_10723	8b22758a929e0accca08d9acf380c64d_10745	7054a9bb977e62c62a6366f8f3caac0f_13016	13c6043f1b8f9ffc4ffe02e70ab25516_5449	fd642ce5a8a990b3180bfee237b05c12_4603	68dc3cfa2550759daea660886eafbfcd_7525	b0ae9ff660860b9cda0231005574687e_10438	6ad2ea7d64599eb7fb3ecabaa50bf1f8_263	e7d37845e534701d64059ba75383e12d_1425	c7c40eda78cf130c966647755134e2de_6599	4d33485a9d9d2f52003433b4dd3ebc1c_1145	d33a8db5af35ed3dc3d2af65371b3b72_13050	dc78db1d62ada63fe6a2a44641ea38d6_4085	3851b3efc1b611b39602aff919a562f8_9523	6525475ee51ec9035b1b244328350443_1049	55db69fc8e9cba77527471fcb23e1bfc_1167	74e5e017befd937000dfc502ea46e1f1_2015	9a435902eae5ec4b24154c8031359700_991	48bd6800f8e1fb6c26fcd679313e357f_9489	84ff823ae51f4f5f67dd715ef8a14b8d_11603	a48a2acd939ad90a842230d00e385fe5_12833	7647d9e74c990c8c2018aa14efe589ab_11366	9f4518d01b6996451f24dc955831b66a_1618	705c9af312180478b99221a87bdccba2_10546	53d3bbf89b9918dd925b65414f7c5dbe_2585
CFK27_RS14800	FAD-binding protein	63	63	1	1	3038				1376	1394	1393	6fb57a34ce60fa6ffcd6b0ada92302fc_7916	8ef1dc118ee4838f261237587ceee75e_1185	b188e6825fd590866a012d87fb7f95f5_3118	7bd4cf11b10471b8832be5f2215de049_722	6f0ff4c9ed4b93c60fbeda700771d277_10644	5236776933e47f7ecc2f40e0170feeeb_10351	3f54067f0171de3b419324bfb7229574_4399	53cefd0047eff68b652358cc419cd0b6_10656	9b634048604e41ae55e5bd6c1afbf922_12442	733f00d86caeeda453a9fbbe11761790_10392	b24241dcc4b03c8a5da9ca26399408d4_2845	e5918ec09b46b1fc7fbbc9c91ab3b59b_10726	84f28b3b17a5fee02a8e30ce554821de_10715	8b22758a929e0accca08d9acf380c64d_10737	7054a9bb977e62c62a6366f8f3caac0f_13024	13c6043f1b8f9ffc4ffe02e70ab25516_5442	fd642ce5a8a990b3180bfee237b05c12_4591	68dc3cfa2550759daea660886eafbfcd_7533	b0ae9ff660860b9cda0231005574687e_10446	6ad2ea7d64599eb7fb3ecabaa50bf1f8_251	e7d37845e534701d64059ba75383e12d_1433	c7c40eda78cf130c966647755134e2de_6607	4d33485a9d9d2f52003433b4dd3ebc1c_1153	d33a8db5af35ed3dc3d2af65371b3b72_13038	dc78db1d62ada63fe6a2a44641ea38d6_4077	3851b3efc1b611b39602aff919a562f8_10092	6525475ee51ec9035b1b244328350443_1057	55db69fc8e9cba77527471fcb23e1bfc_1175	74e5e017befd937000dfc502ea46e1f1_2003	9a435902eae5ec4b24154c8031359700_983	48bd6800f8e1fb6c26fcd679313e357f_9481	84ff823ae51f4f5f67dd715ef8a14b8d_11596	a48a2acd939ad90a842230d00e385fe5_12841	7647d9e74c990c8c2018aa14efe589ab_11358	9f4518d01b6996451f24dc955831b66a_14711	705c9af312180478b99221a87bdccba2_10554	53d3bbf89b9918dd925b65414f7c5dbe_2593
MOV07_RS07090	hypothetical protein	63	63	1	1	3039				284	284	284	6fb57a34ce60fa6ffcd6b0ada92302fc_7920	8ef1dc118ee4838f261237587ceee75e_1181	b188e6825fd590866a012d87fb7f95f5_3122	7bd4cf11b10471b8832be5f2215de049_726	6f0ff4c9ed4b93c60fbeda700771d277_10640	5236776933e47f7ecc2f40e0170feeeb_10355	3f54067f0171de3b419324bfb7229574_4395	53cefd0047eff68b652358cc419cd0b6_10652	9b634048604e41ae55e5bd6c1afbf922_12446	733f00d86caeeda453a9fbbe11761790_10396	b24241dcc4b03c8a5da9ca26399408d4_2849	e5918ec09b46b1fc7fbbc9c91ab3b59b_10722	84f28b3b17a5fee02a8e30ce554821de_10711	8b22758a929e0accca08d9acf380c64d_10733	7054a9bb977e62c62a6366f8f3caac0f_13028	13c6043f1b8f9ffc4ffe02e70ab25516_5438	fd642ce5a8a990b3180bfee237b05c12_4587	68dc3cfa2550759daea660886eafbfcd_7537	b0ae9ff660860b9cda0231005574687e_10450	6ad2ea7d64599eb7fb3ecabaa50bf1f8_247	e7d37845e534701d64059ba75383e12d_1437	c7c40eda78cf130c966647755134e2de_6611	4d33485a9d9d2f52003433b4dd3ebc1c_1157	d33a8db5af35ed3dc3d2af65371b3b72_13034	dc78db1d62ada63fe6a2a44641ea38d6_4073	3851b3efc1b611b39602aff919a562f8_10088	6525475ee51ec9035b1b244328350443_1061	55db69fc8e9cba77527471fcb23e1bfc_1179	74e5e017befd937000dfc502ea46e1f1_1999	9a435902eae5ec4b24154c8031359700_979	48bd6800f8e1fb6c26fcd679313e357f_9478	84ff823ae51f4f5f67dd715ef8a14b8d_11592	a48a2acd939ad90a842230d00e385fe5_12845	7647d9e74c990c8c2018aa14efe589ab_11354	9f4518d01b6996451f24dc955831b66a_14715	705c9af312180478b99221a87bdccba2_10558	53d3bbf89b9918dd925b65414f7c5dbe_2597
C5L29_RS06170	TetR/AcrR family transcriptional regulator	63	63	1	1	3043				539	575	540	6fb57a34ce60fa6ffcd6b0ada92302fc_7928	8ef1dc118ee4838f261237587ceee75e_1173	b188e6825fd590866a012d87fb7f95f5_3130	7bd4cf11b10471b8832be5f2215de049_734	6f0ff4c9ed4b93c60fbeda700771d277_10632	5236776933e47f7ecc2f40e0170feeeb_10363	3f54067f0171de3b419324bfb7229574_4387	53cefd0047eff68b652358cc419cd0b6_10644	9b634048604e41ae55e5bd6c1afbf922_12453	733f00d86caeeda453a9fbbe11761790_10404	b24241dcc4b03c8a5da9ca26399408d4_2857	e5918ec09b46b1fc7fbbc9c91ab3b59b_10714	84f28b3b17a5fee02a8e30ce554821de_10703	8b22758a929e0accca08d9acf380c64d_10725	7054a9bb977e62c62a6366f8f3caac0f_13036	13c6043f1b8f9ffc4ffe02e70ab25516_5430	fd642ce5a8a990b3180bfee237b05c12_4579	68dc3cfa2550759daea660886eafbfcd_7545	b0ae9ff660860b9cda0231005574687e_10458	6ad2ea7d64599eb7fb3ecabaa50bf1f8_239	e7d37845e534701d64059ba75383e12d_1445	c7c40eda78cf130c966647755134e2de_6619	4d33485a9d9d2f52003433b4dd3ebc1c_1165	d33a8db5af35ed3dc3d2af65371b3b72_13026	dc78db1d62ada63fe6a2a44641ea38d6_4065	3851b3efc1b611b39602aff919a562f8_10080	6525475ee51ec9035b1b244328350443_1069	55db69fc8e9cba77527471fcb23e1bfc_1187	74e5e017befd937000dfc502ea46e1f1_1987	9a435902eae5ec4b24154c8031359700_971	48bd6800f8e1fb6c26fcd679313e357f_9470	84ff823ae51f4f5f67dd715ef8a14b8d_11584	a48a2acd939ad90a842230d00e385fe5_12853	7647d9e74c990c8c2018aa14efe589ab_11346	9f4518d01b6996451f24dc955831b66a_14723	705c9af312180478b99221a87bdccba2_10566	53d3bbf89b9918dd925b65414f7c5dbe_2605
tag_1	DNA-3-methyladenine glycosylase I	63	63	1	1	3045				563	563	563	6fb57a34ce60fa6ffcd6b0ada92302fc_7936	8ef1dc118ee4838f261237587ceee75e_1165	b188e6825fd590866a012d87fb7f95f5_3138	7bd4cf11b10471b8832be5f2215de049_742	6f0ff4c9ed4b93c60fbeda700771d277_10624	5236776933e47f7ecc2f40e0170feeeb_10371	3f54067f0171de3b419324bfb7229574_4379	53cefd0047eff68b652358cc419cd0b6_10636	9b634048604e41ae55e5bd6c1afbf922_12461	733f00d86caeeda453a9fbbe11761790_10412	b24241dcc4b03c8a5da9ca26399408d4_2865	e5918ec09b46b1fc7fbbc9c91ab3b59b_10706	84f28b3b17a5fee02a8e30ce554821de_10695	8b22758a929e0accca08d9acf380c64d_10717	7054a9bb977e62c62a6366f8f3caac0f_13044	13c6043f1b8f9ffc4ffe02e70ab25516_2584	fd642ce5a8a990b3180bfee237b05c12_4571	68dc3cfa2550759daea660886eafbfcd_7553	b0ae9ff660860b9cda0231005574687e_10466	6ad2ea7d64599eb7fb3ecabaa50bf1f8_231	e7d37845e534701d64059ba75383e12d_1453	c7c40eda78cf130c966647755134e2de_6627	4d33485a9d9d2f52003433b4dd3ebc1c_1173	d33a8db5af35ed3dc3d2af65371b3b72_13018	dc78db1d62ada63fe6a2a44641ea38d6_4057	3851b3efc1b611b39602aff919a562f8_10072	6525475ee51ec9035b1b244328350443_1077	55db69fc8e9cba77527471fcb23e1bfc_1195	74e5e017befd937000dfc502ea46e1f1_1979	9a435902eae5ec4b24154c8031359700_963	48bd6800f8e1fb6c26fcd679313e357f_9462	84ff823ae51f4f5f67dd715ef8a14b8d_11577	a48a2acd939ad90a842230d00e385fe5_12860	7647d9e74c990c8c2018aa14efe589ab_11338	9f4518d01b6996451f24dc955831b66a_14730	705c9af312180478b99221a87bdccba2_10574	53d3bbf89b9918dd925b65414f7c5dbe_2613
CFK27_RS14850	LysM peptidoglycan-binding domain-containing protein	63	63	1	1	3058				776	833	815	6fb57a34ce60fa6ffcd6b0ada92302fc_7954	8ef1dc118ee4838f261237587ceee75e_1147	b188e6825fd590866a012d87fb7f95f5_12480	7bd4cf11b10471b8832be5f2215de049_758	6f0ff4c9ed4b93c60fbeda700771d277_10607	5236776933e47f7ecc2f40e0170feeeb_10389	3f54067f0171de3b419324bfb7229574_4359	53cefd0047eff68b652358cc419cd0b6_10618	9b634048604e41ae55e5bd6c1afbf922_12479	733f00d86caeeda453a9fbbe11761790_10429	b24241dcc4b03c8a5da9ca26399408d4_2883	e5918ec09b46b1fc7fbbc9c91ab3b59b_10689	84f28b3b17a5fee02a8e30ce554821de_10677	8b22758a929e0accca08d9acf380c64d_10699	7054a9bb977e62c62a6366f8f3caac0f_13061	13c6043f1b8f9ffc4ffe02e70ab25516_2566	fd642ce5a8a990b3180bfee237b05c12_4553	68dc3cfa2550759daea660886eafbfcd_7571	b0ae9ff660860b9cda0231005574687e_10484	6ad2ea7d64599eb7fb3ecabaa50bf1f8_215	e7d37845e534701d64059ba75383e12d_1475	c7c40eda78cf130c966647755134e2de_6645	4d33485a9d9d2f52003433b4dd3ebc1c_1193	d33a8db5af35ed3dc3d2af65371b3b72_12998	dc78db1d62ada63fe6a2a44641ea38d6_4037	3851b3efc1b611b39602aff919a562f8_10055	6525475ee51ec9035b1b244328350443_1097	55db69fc8e9cba77527471fcb23e1bfc_1215	74e5e017befd937000dfc502ea46e1f1_1959	9a435902eae5ec4b24154c8031359700_943	48bd6800f8e1fb6c26fcd679313e357f_9442	84ff823ae51f4f5f67dd715ef8a14b8d_11557	a48a2acd939ad90a842230d00e385fe5_12880	7647d9e74c990c8c2018aa14efe589ab_11318	9f4518d01b6996451f24dc955831b66a_14749	705c9af312180478b99221a87bdccba2_10594	53d3bbf89b9918dd925b65414f7c5dbe_2633
BB562_RS01420	LysM peptidoglycan-binding domain-containing protein	63	63	1	1	3059				602	668	656	6fb57a34ce60fa6ffcd6b0ada92302fc_7958	8ef1dc118ee4838f261237587ceee75e_1143	b188e6825fd590866a012d87fb7f95f5_12476	7bd4cf11b10471b8832be5f2215de049_762	6f0ff4c9ed4b93c60fbeda700771d277_10603	5236776933e47f7ecc2f40e0170feeeb_10393	3f54067f0171de3b419324bfb7229574_4355	53cefd0047eff68b652358cc419cd0b6_10614	9b634048604e41ae55e5bd6c1afbf922_12483	733f00d86caeeda453a9fbbe11761790_10433	b24241dcc4b03c8a5da9ca26399408d4_2887	e5918ec09b46b1fc7fbbc9c91ab3b59b_10685	84f28b3b17a5fee02a8e30ce554821de_10673	8b22758a929e0accca08d9acf380c64d_10695	7054a9bb977e62c62a6366f8f3caac0f_13064	13c6043f1b8f9ffc4ffe02e70ab25516_2562	fd642ce5a8a990b3180bfee237b05c12_4549	68dc3cfa2550759daea660886eafbfcd_7575	b0ae9ff660860b9cda0231005574687e_10488	6ad2ea7d64599eb7fb3ecabaa50bf1f8_211	e7d37845e534701d64059ba75383e12d_1479	c7c40eda78cf130c966647755134e2de_6649	4d33485a9d9d2f52003433b4dd3ebc1c_1197	d33a8db5af35ed3dc3d2af65371b3b72_12994	dc78db1d62ada63fe6a2a44641ea38d6_4033	3851b3efc1b611b39602aff919a562f8_6957	6525475ee51ec9035b1b244328350443_1101	55db69fc8e9cba77527471fcb23e1bfc_1219	74e5e017befd937000dfc502ea46e1f1_1951	9a435902eae5ec4b24154c8031359700_939	48bd6800f8e1fb6c26fcd679313e357f_9438	84ff823ae51f4f5f67dd715ef8a14b8d_11553	a48a2acd939ad90a842230d00e385fe5_12884	7647d9e74c990c8c2018aa14efe589ab_11314	9f4518d01b6996451f24dc955831b66a_420	705c9af312180478b99221a87bdccba2_10598	53d3bbf89b9918dd925b65414f7c5dbe_2637
gcvH_1	glycine cleavage system protein H	63	63	1	1	3060				194	374	342	6fb57a34ce60fa6ffcd6b0ada92302fc_7962	8ef1dc118ee4838f261237587ceee75e_1139	b188e6825fd590866a012d87fb7f95f5_12473	7bd4cf11b10471b8832be5f2215de049_766	6f0ff4c9ed4b93c60fbeda700771d277_10599	5236776933e47f7ecc2f40e0170feeeb_10397	3f54067f0171de3b419324bfb7229574_4351	53cefd0047eff68b652358cc419cd0b6_10610	9b634048604e41ae55e5bd6c1afbf922_12487	733f00d86caeeda453a9fbbe11761790_10437	b24241dcc4b03c8a5da9ca26399408d4_2891	e5918ec09b46b1fc7fbbc9c91ab3b59b_10681	84f28b3b17a5fee02a8e30ce554821de_10669	8b22758a929e0accca08d9acf380c64d_10691	7054a9bb977e62c62a6366f8f3caac0f_13068	13c6043f1b8f9ffc4ffe02e70ab25516_2558	fd642ce5a8a990b3180bfee237b05c12_4545	68dc3cfa2550759daea660886eafbfcd_7578	b0ae9ff660860b9cda0231005574687e_10492	6ad2ea7d64599eb7fb3ecabaa50bf1f8_207	e7d37845e534701d64059ba75383e12d_1483	c7c40eda78cf130c966647755134e2de_6653	4d33485a9d9d2f52003433b4dd3ebc1c_1201	d33a8db5af35ed3dc3d2af65371b3b72_12990	dc78db1d62ada63fe6a2a44641ea38d6_4029	3851b3efc1b611b39602aff919a562f8_6961	6525475ee51ec9035b1b244328350443_1105	55db69fc8e9cba77527471fcb23e1bfc_1223	74e5e017befd937000dfc502ea46e1f1_1947	9a435902eae5ec4b24154c8031359700_935	48bd6800f8e1fb6c26fcd679313e357f_9434	84ff823ae51f4f5f67dd715ef8a14b8d_11549	a48a2acd939ad90a842230d00e385fe5_12888	7647d9e74c990c8c2018aa14efe589ab_11310	9f4518d01b6996451f24dc955831b66a_424	705c9af312180478b99221a87bdccba2_10602	53d3bbf89b9918dd925b65414f7c5dbe_2641
KGF92_RS05655	hypothetical protein	63	63	1	1	3063				716	716	716	6fb57a34ce60fa6ffcd6b0ada92302fc_7970	8ef1dc118ee4838f261237587ceee75e_1131	b188e6825fd590866a012d87fb7f95f5_12465	7bd4cf11b10471b8832be5f2215de049_774	6f0ff4c9ed4b93c60fbeda700771d277_10591	5236776933e47f7ecc2f40e0170feeeb_10405	3f54067f0171de3b419324bfb7229574_4343	53cefd0047eff68b652358cc419cd0b6_10602	9b634048604e41ae55e5bd6c1afbf922_12495	733f00d86caeeda453a9fbbe11761790_10444	b24241dcc4b03c8a5da9ca26399408d4_2899	e5918ec09b46b1fc7fbbc9c91ab3b59b_10673	84f28b3b17a5fee02a8e30ce554821de_10661	8b22758a929e0accca08d9acf380c64d_10684	7054a9bb977e62c62a6366f8f3caac0f_13076	13c6043f1b8f9ffc4ffe02e70ab25516_2550	fd642ce5a8a990b3180bfee237b05c12_4537	68dc3cfa2550759daea660886eafbfcd_7586	b0ae9ff660860b9cda0231005574687e_10499	6ad2ea7d64599eb7fb3ecabaa50bf1f8_199	e7d37845e534701d64059ba75383e12d_1491	c7c40eda78cf130c966647755134e2de_6661	4d33485a9d9d2f52003433b4dd3ebc1c_1209	d33a8db5af35ed3dc3d2af65371b3b72_12982	dc78db1d62ada63fe6a2a44641ea38d6_4021	3851b3efc1b611b39602aff919a562f8_6969	6525475ee51ec9035b1b244328350443_1113	55db69fc8e9cba77527471fcb23e1bfc_1231	74e5e017befd937000dfc502ea46e1f1_1939	9a435902eae5ec4b24154c8031359700_927	48bd6800f8e1fb6c26fcd679313e357f_9426	84ff823ae51f4f5f67dd715ef8a14b8d_11542	a48a2acd939ad90a842230d00e385fe5_12896	7647d9e74c990c8c2018aa14efe589ab_11302	9f4518d01b6996451f24dc955831b66a_432	705c9af312180478b99221a87bdccba2_10610	53d3bbf89b9918dd925b65414f7c5dbe_2649
KGI21_RS05060	acetate kinase	63	63	1	1	3068				1196	1196	1196	6fb57a34ce60fa6ffcd6b0ada92302fc_7982	8ef1dc118ee4838f261237587ceee75e_1119	b188e6825fd590866a012d87fb7f95f5_12453	7bd4cf11b10471b8832be5f2215de049_786	6f0ff4c9ed4b93c60fbeda700771d277_10579	5236776933e47f7ecc2f40e0170feeeb_10417	3f54067f0171de3b419324bfb7229574_4331	53cefd0047eff68b652358cc419cd0b6_10590	9b634048604e41ae55e5bd6c1afbf922_12507	733f00d86caeeda453a9fbbe11761790_10456	b24241dcc4b03c8a5da9ca26399408d4_2911	e5918ec09b46b1fc7fbbc9c91ab3b59b_10661	84f28b3b17a5fee02a8e30ce554821de_10649	8b22758a929e0accca08d9acf380c64d_10673	7054a9bb977e62c62a6366f8f3caac0f_13087	13c6043f1b8f9ffc4ffe02e70ab25516_2538	fd642ce5a8a990b3180bfee237b05c12_4525	68dc3cfa2550759daea660886eafbfcd_7598	b0ae9ff660860b9cda0231005574687e_10511	6ad2ea7d64599eb7fb3ecabaa50bf1f8_187	e7d37845e534701d64059ba75383e12d_1503	c7c40eda78cf130c966647755134e2de_6673	4d33485a9d9d2f52003433b4dd3ebc1c_1225	d33a8db5af35ed3dc3d2af65371b3b72_12970	dc78db1d62ada63fe6a2a44641ea38d6_4009	3851b3efc1b611b39602aff919a562f8_6981	6525475ee51ec9035b1b244328350443_1125	55db69fc8e9cba77527471fcb23e1bfc_1243	74e5e017befd937000dfc502ea46e1f1_1927	9a435902eae5ec4b24154c8031359700_915	48bd6800f8e1fb6c26fcd679313e357f_9414	84ff823ae51f4f5f67dd715ef8a14b8d_11531	a48a2acd939ad90a842230d00e385fe5_12908	7647d9e74c990c8c2018aa14efe589ab_11290	9f4518d01b6996451f24dc955831b66a_6789	705c9af312180478b99221a87bdccba2_10622	53d3bbf89b9918dd925b65414f7c5dbe_2661
KPP76_RS15920	MarR family transcriptional regulator	63	63	1	1	3071				422	422	422	6fb57a34ce60fa6ffcd6b0ada92302fc_7990	8ef1dc118ee4838f261237587ceee75e_1111	b188e6825fd590866a012d87fb7f95f5_12445	7bd4cf11b10471b8832be5f2215de049_794	6f0ff4c9ed4b93c60fbeda700771d277_10571	5236776933e47f7ecc2f40e0170feeeb_10425	3f54067f0171de3b419324bfb7229574_4323	53cefd0047eff68b652358cc419cd0b6_10582	9b634048604e41ae55e5bd6c1afbf922_12515	733f00d86caeeda453a9fbbe11761790_10464	b24241dcc4b03c8a5da9ca26399408d4_2919	e5918ec09b46b1fc7fbbc9c91ab3b59b_10653	84f28b3b17a5fee02a8e30ce554821de_10641	8b22758a929e0accca08d9acf380c64d_10665	7054a9bb977e62c62a6366f8f3caac0f_13095	13c6043f1b8f9ffc4ffe02e70ab25516_2532	fd642ce5a8a990b3180bfee237b05c12_4517	68dc3cfa2550759daea660886eafbfcd_7606	b0ae9ff660860b9cda0231005574687e_10519	6ad2ea7d64599eb7fb3ecabaa50bf1f8_179	e7d37845e534701d64059ba75383e12d_1511	c7c40eda78cf130c966647755134e2de_6681	4d33485a9d9d2f52003433b4dd3ebc1c_1233	d33a8db5af35ed3dc3d2af65371b3b72_12962	dc78db1d62ada63fe6a2a44641ea38d6_4001	3851b3efc1b611b39602aff919a562f8_6989	6525475ee51ec9035b1b244328350443_1133	55db69fc8e9cba77527471fcb23e1bfc_1251	74e5e017befd937000dfc502ea46e1f1_1919	9a435902eae5ec4b24154c8031359700_907	48bd6800f8e1fb6c26fcd679313e357f_9402	84ff823ae51f4f5f67dd715ef8a14b8d_11523	a48a2acd939ad90a842230d00e385fe5_12916	7647d9e74c990c8c2018aa14efe589ab_11282	9f4518d01b6996451f24dc955831b66a_6781	705c9af312180478b99221a87bdccba2_10630	53d3bbf89b9918dd925b65414f7c5dbe_2669
KJS39_RS05040	NAD(P)/FAD-dependent oxidoreductase	63	63	1	1	3073				1202	1202	1202	6fb57a34ce60fa6ffcd6b0ada92302fc_7994	8ef1dc118ee4838f261237587ceee75e_1107	b188e6825fd590866a012d87fb7f95f5_12441	7bd4cf11b10471b8832be5f2215de049_798	6f0ff4c9ed4b93c60fbeda700771d277_10567	5236776933e47f7ecc2f40e0170feeeb_10429	3f54067f0171de3b419324bfb7229574_4319	53cefd0047eff68b652358cc419cd0b6_10578	9b634048604e41ae55e5bd6c1afbf922_12519	733f00d86caeeda453a9fbbe11761790_10468	b24241dcc4b03c8a5da9ca26399408d4_2923	e5918ec09b46b1fc7fbbc9c91ab3b59b_10650	84f28b3b17a5fee02a8e30ce554821de_10637	8b22758a929e0accca08d9acf380c64d_10661	7054a9bb977e62c62a6366f8f3caac0f_13099	13c6043f1b8f9ffc4ffe02e70ab25516_2528	fd642ce5a8a990b3180bfee237b05c12_4513	68dc3cfa2550759daea660886eafbfcd_7610	b0ae9ff660860b9cda0231005574687e_10523	6ad2ea7d64599eb7fb3ecabaa50bf1f8_175	e7d37845e534701d64059ba75383e12d_1515	c7c40eda78cf130c966647755134e2de_6685	4d33485a9d9d2f52003433b4dd3ebc1c_1237	d33a8db5af35ed3dc3d2af65371b3b72_12958	dc78db1d62ada63fe6a2a44641ea38d6_3997	3851b3efc1b611b39602aff919a562f8_6993	6525475ee51ec9035b1b244328350443_1137	55db69fc8e9cba77527471fcb23e1bfc_1255	74e5e017befd937000dfc502ea46e1f1_1915	9a435902eae5ec4b24154c8031359700_903	48bd6800f8e1fb6c26fcd679313e357f_9398	84ff823ae51f4f5f67dd715ef8a14b8d_11519	a48a2acd939ad90a842230d00e385fe5_12920	7647d9e74c990c8c2018aa14efe589ab_11278	9f4518d01b6996451f24dc955831b66a_6777	705c9af312180478b99221a87bdccba2_10634	53d3bbf89b9918dd925b65414f7c5dbe_2673
KGI20_RS12775	hypothetical protein	63	63	1	1	3076				551	551	551	6fb57a34ce60fa6ffcd6b0ada92302fc_8002	8ef1dc118ee4838f261237587ceee75e_1099	b188e6825fd590866a012d87fb7f95f5_12437	7bd4cf11b10471b8832be5f2215de049_806	6f0ff4c9ed4b93c60fbeda700771d277_10559	5236776933e47f7ecc2f40e0170feeeb_10437	3f54067f0171de3b419324bfb7229574_4311	53cefd0047eff68b652358cc419cd0b6_10570	9b634048604e41ae55e5bd6c1afbf922_12526	733f00d86caeeda453a9fbbe11761790_10476	b24241dcc4b03c8a5da9ca26399408d4_2931	e5918ec09b46b1fc7fbbc9c91ab3b59b_10642	84f28b3b17a5fee02a8e30ce554821de_10629	8b22758a929e0accca08d9acf380c64d_10653	7054a9bb977e62c62a6366f8f3caac0f_13107	13c6043f1b8f9ffc4ffe02e70ab25516_2520	fd642ce5a8a990b3180bfee237b05c12_4505	68dc3cfa2550759daea660886eafbfcd_7618	b0ae9ff660860b9cda0231005574687e_10531	6ad2ea7d64599eb7fb3ecabaa50bf1f8_167	e7d37845e534701d64059ba75383e12d_1523	c7c40eda78cf130c966647755134e2de_6692	4d33485a9d9d2f52003433b4dd3ebc1c_1245	d33a8db5af35ed3dc3d2af65371b3b72_12951	dc78db1d62ada63fe6a2a44641ea38d6_3989	3851b3efc1b611b39602aff919a562f8_6997	6525475ee51ec9035b1b244328350443_1145	55db69fc8e9cba77527471fcb23e1bfc_1263	74e5e017befd937000dfc502ea46e1f1_1907	9a435902eae5ec4b24154c8031359700_895	48bd6800f8e1fb6c26fcd679313e357f_9390	84ff823ae51f4f5f67dd715ef8a14b8d_11511	a48a2acd939ad90a842230d00e385fe5_12928	7647d9e74c990c8c2018aa14efe589ab_11270	9f4518d01b6996451f24dc955831b66a_6769	705c9af312180478b99221a87bdccba2_10642	53d3bbf89b9918dd925b65414f7c5dbe_2681
J7R14_RS04560	hypothetical protein	63	63	1	1	3077				269	269	269	6fb57a34ce60fa6ffcd6b0ada92302fc_8006	8ef1dc118ee4838f261237587ceee75e_1095	b188e6825fd590866a012d87fb7f95f5_12433	7bd4cf11b10471b8832be5f2215de049_810	6f0ff4c9ed4b93c60fbeda700771d277_10555	5236776933e47f7ecc2f40e0170feeeb_10441	3f54067f0171de3b419324bfb7229574_4307	53cefd0047eff68b652358cc419cd0b6_10566	9b634048604e41ae55e5bd6c1afbf922_12530	733f00d86caeeda453a9fbbe11761790_10480	b24241dcc4b03c8a5da9ca26399408d4_2935	e5918ec09b46b1fc7fbbc9c91ab3b59b_10638	84f28b3b17a5fee02a8e30ce554821de_10625	8b22758a929e0accca08d9acf380c64d_10649	7054a9bb977e62c62a6366f8f3caac0f_13111	13c6043f1b8f9ffc4ffe02e70ab25516_2516	fd642ce5a8a990b3180bfee237b05c12_4501	68dc3cfa2550759daea660886eafbfcd_7622	b0ae9ff660860b9cda0231005574687e_10535	6ad2ea7d64599eb7fb3ecabaa50bf1f8_163	e7d37845e534701d64059ba75383e12d_1527	c7c40eda78cf130c966647755134e2de_6695	4d33485a9d9d2f52003433b4dd3ebc1c_1249	d33a8db5af35ed3dc3d2af65371b3b72_12948	dc78db1d62ada63fe6a2a44641ea38d6_3985	3851b3efc1b611b39602aff919a562f8_7001	6525475ee51ec9035b1b244328350443_1149	55db69fc8e9cba77527471fcb23e1bfc_1267	74e5e017befd937000dfc502ea46e1f1_1903	9a435902eae5ec4b24154c8031359700_891	48bd6800f8e1fb6c26fcd679313e357f_9386	84ff823ae51f4f5f67dd715ef8a14b8d_11507	a48a2acd939ad90a842230d00e385fe5_12932	7647d9e74c990c8c2018aa14efe589ab_11266	9f4518d01b6996451f24dc955831b66a_6765	705c9af312180478b99221a87bdccba2_10645	53d3bbf89b9918dd925b65414f7c5dbe_2685
potD	ABC transporter substrate-binding protein	63	63	1	1	3078				1070	1070	1070	6fb57a34ce60fa6ffcd6b0ada92302fc_8010	8ef1dc118ee4838f261237587ceee75e_1091	b188e6825fd590866a012d87fb7f95f5_12429	7bd4cf11b10471b8832be5f2215de049_814	6f0ff4c9ed4b93c60fbeda700771d277_10551	5236776933e47f7ecc2f40e0170feeeb_10445	3f54067f0171de3b419324bfb7229574_4303	53cefd0047eff68b652358cc419cd0b6_10563	9b634048604e41ae55e5bd6c1afbf922_12534	733f00d86caeeda453a9fbbe11761790_10484	b24241dcc4b03c8a5da9ca26399408d4_2939	e5918ec09b46b1fc7fbbc9c91ab3b59b_10634	84f28b3b17a5fee02a8e30ce554821de_10621	8b22758a929e0accca08d9acf380c64d_10645	7054a9bb977e62c62a6366f8f3caac0f_13114	13c6043f1b8f9ffc4ffe02e70ab25516_2512	fd642ce5a8a990b3180bfee237b05c12_4497	68dc3cfa2550759daea660886eafbfcd_7626	b0ae9ff660860b9cda0231005574687e_10539	6ad2ea7d64599eb7fb3ecabaa50bf1f8_159	e7d37845e534701d64059ba75383e12d_1531	c7c40eda78cf130c966647755134e2de_6699	4d33485a9d9d2f52003433b4dd3ebc1c_1253	d33a8db5af35ed3dc3d2af65371b3b72_12944	dc78db1d62ada63fe6a2a44641ea38d6_3981	3851b3efc1b611b39602aff919a562f8_7004	6525475ee51ec9035b1b244328350443_1153	55db69fc8e9cba77527471fcb23e1bfc_1271	74e5e017befd937000dfc502ea46e1f1_1899	9a435902eae5ec4b24154c8031359700_887	48bd6800f8e1fb6c26fcd679313e357f_9382	84ff823ae51f4f5f67dd715ef8a14b8d_11503	a48a2acd939ad90a842230d00e385fe5_12936	7647d9e74c990c8c2018aa14efe589ab_11262	9f4518d01b6996451f24dc955831b66a_6761	705c9af312180478b99221a87bdccba2_10649	53d3bbf89b9918dd925b65414f7c5dbe_2689
KGI31_RS08950	ABC transporter permease	63	63	1	1	3079				815	815	815	6fb57a34ce60fa6ffcd6b0ada92302fc_8014	8ef1dc118ee4838f261237587ceee75e_1087	b188e6825fd590866a012d87fb7f95f5_12425	7bd4cf11b10471b8832be5f2215de049_818	6f0ff4c9ed4b93c60fbeda700771d277_10547	5236776933e47f7ecc2f40e0170feeeb_10449	3f54067f0171de3b419324bfb7229574_4299	53cefd0047eff68b652358cc419cd0b6_10559	9b634048604e41ae55e5bd6c1afbf922_12538	733f00d86caeeda453a9fbbe11761790_10488	b24241dcc4b03c8a5da9ca26399408d4_2943	e5918ec09b46b1fc7fbbc9c91ab3b59b_10630	84f28b3b17a5fee02a8e30ce554821de_10617	8b22758a929e0accca08d9acf380c64d_10641	7054a9bb977e62c62a6366f8f3caac0f_13118	13c6043f1b8f9ffc4ffe02e70ab25516_2508	fd642ce5a8a990b3180bfee237b05c12_4493	68dc3cfa2550759daea660886eafbfcd_7630	b0ae9ff660860b9cda0231005574687e_10543	6ad2ea7d64599eb7fb3ecabaa50bf1f8_155	e7d37845e534701d64059ba75383e12d_1535	c7c40eda78cf130c966647755134e2de_6703	4d33485a9d9d2f52003433b4dd3ebc1c_1257	d33a8db5af35ed3dc3d2af65371b3b72_12940	dc78db1d62ada63fe6a2a44641ea38d6_3977	3851b3efc1b611b39602aff919a562f8_7008	6525475ee51ec9035b1b244328350443_1157	55db69fc8e9cba77527471fcb23e1bfc_1275	74e5e017befd937000dfc502ea46e1f1_1895	9a435902eae5ec4b24154c8031359700_883	48bd6800f8e1fb6c26fcd679313e357f_9378	84ff823ae51f4f5f67dd715ef8a14b8d_11499	a48a2acd939ad90a842230d00e385fe5_12940	7647d9e74c990c8c2018aa14efe589ab_11258	9f4518d01b6996451f24dc955831b66a_6757	705c9af312180478b99221a87bdccba2_10653	53d3bbf89b9918dd925b65414f7c5dbe_2693
potB	ABC transporter permease	63	63	1	1	3080				833	833	833	6fb57a34ce60fa6ffcd6b0ada92302fc_8018	8ef1dc118ee4838f261237587ceee75e_1083	b188e6825fd590866a012d87fb7f95f5_12421	7bd4cf11b10471b8832be5f2215de049_822	6f0ff4c9ed4b93c60fbeda700771d277_10544	5236776933e47f7ecc2f40e0170feeeb_10453	3f54067f0171de3b419324bfb7229574_4295	53cefd0047eff68b652358cc419cd0b6_10555	9b634048604e41ae55e5bd6c1afbf922_12542	733f00d86caeeda453a9fbbe11761790_10492	b24241dcc4b03c8a5da9ca26399408d4_2947	e5918ec09b46b1fc7fbbc9c91ab3b59b_10626	84f28b3b17a5fee02a8e30ce554821de_10613	8b22758a929e0accca08d9acf380c64d_10637	7054a9bb977e62c62a6366f8f3caac0f_13122	13c6043f1b8f9ffc4ffe02e70ab25516_2504	fd642ce5a8a990b3180bfee237b05c12_4489	68dc3cfa2550759daea660886eafbfcd_7634	b0ae9ff660860b9cda0231005574687e_10547	6ad2ea7d64599eb7fb3ecabaa50bf1f8_151	e7d37845e534701d64059ba75383e12d_1539	c7c40eda78cf130c966647755134e2de_6707	4d33485a9d9d2f52003433b4dd3ebc1c_1261	d33a8db5af35ed3dc3d2af65371b3b72_12936	dc78db1d62ada63fe6a2a44641ea38d6_3973	3851b3efc1b611b39602aff919a562f8_7012	6525475ee51ec9035b1b244328350443_1161	55db69fc8e9cba77527471fcb23e1bfc_1279	74e5e017befd937000dfc502ea46e1f1_1891	9a435902eae5ec4b24154c8031359700_879	48bd6800f8e1fb6c26fcd679313e357f_9375	84ff823ae51f4f5f67dd715ef8a14b8d_11495	a48a2acd939ad90a842230d00e385fe5_12944	7647d9e74c990c8c2018aa14efe589ab_11254	9f4518d01b6996451f24dc955831b66a_6753	705c9af312180478b99221a87bdccba2_10657	53d3bbf89b9918dd925b65414f7c5dbe_2697
potA	ABC transporter ATP-binding protein	63	63	1	1	3081				1094	1097	1096	6fb57a34ce60fa6ffcd6b0ada92302fc_8022	8ef1dc118ee4838f261237587ceee75e_1079	b188e6825fd590866a012d87fb7f95f5_12417	7bd4cf11b10471b8832be5f2215de049_826	6f0ff4c9ed4b93c60fbeda700771d277_10540	5236776933e47f7ecc2f40e0170feeeb_10457	3f54067f0171de3b419324bfb7229574_4291	53cefd0047eff68b652358cc419cd0b6_10551	9b634048604e41ae55e5bd6c1afbf922_12546	733f00d86caeeda453a9fbbe11761790_10496	b24241dcc4b03c8a5da9ca26399408d4_2951	e5918ec09b46b1fc7fbbc9c91ab3b59b_10622	84f28b3b17a5fee02a8e30ce554821de_10609	8b22758a929e0accca08d9acf380c64d_10633	7054a9bb977e62c62a6366f8f3caac0f_13126	13c6043f1b8f9ffc4ffe02e70ab25516_2500	fd642ce5a8a990b3180bfee237b05c12_4485	68dc3cfa2550759daea660886eafbfcd_7638	b0ae9ff660860b9cda0231005574687e_10551	6ad2ea7d64599eb7fb3ecabaa50bf1f8_147	e7d37845e534701d64059ba75383e12d_1543	c7c40eda78cf130c966647755134e2de_6711	4d33485a9d9d2f52003433b4dd3ebc1c_1265	d33a8db5af35ed3dc3d2af65371b3b72_12932	dc78db1d62ada63fe6a2a44641ea38d6_3969	3851b3efc1b611b39602aff919a562f8_7016	6525475ee51ec9035b1b244328350443_1165	55db69fc8e9cba77527471fcb23e1bfc_1283	74e5e017befd937000dfc502ea46e1f1_1887	9a435902eae5ec4b24154c8031359700_875	48bd6800f8e1fb6c26fcd679313e357f_9371	84ff823ae51f4f5f67dd715ef8a14b8d_11491	a48a2acd939ad90a842230d00e385fe5_12948	7647d9e74c990c8c2018aa14efe589ab_11250	9f4518d01b6996451f24dc955831b66a_6749	705c9af312180478b99221a87bdccba2_10661	53d3bbf89b9918dd925b65414f7c5dbe_2701
puuR	XRE family transcriptional regulator	63	63	1	1	3083				355	542	533	6fb57a34ce60fa6ffcd6b0ada92302fc_8026	8ef1dc118ee4838f261237587ceee75e_1075	b188e6825fd590866a012d87fb7f95f5_12413	7bd4cf11b10471b8832be5f2215de049_830	6f0ff4c9ed4b93c60fbeda700771d277_10536	5236776933e47f7ecc2f40e0170feeeb_10461	3f54067f0171de3b419324bfb7229574_4287	53cefd0047eff68b652358cc419cd0b6_10547	9b634048604e41ae55e5bd6c1afbf922_12550	733f00d86caeeda453a9fbbe11761790_10500	b24241dcc4b03c8a5da9ca26399408d4_2955	e5918ec09b46b1fc7fbbc9c91ab3b59b_10618	84f28b3b17a5fee02a8e30ce554821de_10605	8b22758a929e0accca08d9acf380c64d_10629	7054a9bb977e62c62a6366f8f3caac0f_13130	13c6043f1b8f9ffc4ffe02e70ab25516_2496	fd642ce5a8a990b3180bfee237b05c12_4481	68dc3cfa2550759daea660886eafbfcd_7641	b0ae9ff660860b9cda0231005574687e_10555	6ad2ea7d64599eb7fb3ecabaa50bf1f8_143	e7d37845e534701d64059ba75383e12d_1547	c7c40eda78cf130c966647755134e2de_6715	4d33485a9d9d2f52003433b4dd3ebc1c_1269	d33a8db5af35ed3dc3d2af65371b3b72_12928	dc78db1d62ada63fe6a2a44641ea38d6_3965	3851b3efc1b611b39602aff919a562f8_7020	6525475ee51ec9035b1b244328350443_1169	55db69fc8e9cba77527471fcb23e1bfc_1287	74e5e017befd937000dfc502ea46e1f1_1883	9a435902eae5ec4b24154c8031359700_871	48bd6800f8e1fb6c26fcd679313e357f_9367	84ff823ae51f4f5f67dd715ef8a14b8d_11487	a48a2acd939ad90a842230d00e385fe5_12952	7647d9e74c990c8c2018aa14efe589ab_11246	9f4518d01b6996451f24dc955831b66a_6745	705c9af312180478b99221a87bdccba2_10669	53d3bbf89b9918dd925b65414f7c5dbe_2705
KGF89_RS04400	ASCH domain-containing protein	63	63	1	1	3085				467	563	468	6fb57a34ce60fa6ffcd6b0ada92302fc_8034	8ef1dc118ee4838f261237587ceee75e_1071	b188e6825fd590866a012d87fb7f95f5_12409	7bd4cf11b10471b8832be5f2215de049_834	6f0ff4c9ed4b93c60fbeda700771d277_10528	5236776933e47f7ecc2f40e0170feeeb_10468	3f54067f0171de3b419324bfb7229574_4279	53cefd0047eff68b652358cc419cd0b6_10539	9b634048604e41ae55e5bd6c1afbf922_12558	733f00d86caeeda453a9fbbe11761790_10508	b24241dcc4b03c8a5da9ca26399408d4_2963	e5918ec09b46b1fc7fbbc9c91ab3b59b_10610	84f28b3b17a5fee02a8e30ce554821de_10597	8b22758a929e0accca08d9acf380c64d_10621	7054a9bb977e62c62a6366f8f3caac0f_13138	13c6043f1b8f9ffc4ffe02e70ab25516_2488	fd642ce5a8a990b3180bfee237b05c12_4477	68dc3cfa2550759daea660886eafbfcd_7649	b0ae9ff660860b9cda0231005574687e_10563	6ad2ea7d64599eb7fb3ecabaa50bf1f8_139	e7d37845e534701d64059ba75383e12d_1555	c7c40eda78cf130c966647755134e2de_6723	4d33485a9d9d2f52003433b4dd3ebc1c_1277	d33a8db5af35ed3dc3d2af65371b3b72_12920	dc78db1d62ada63fe6a2a44641ea38d6_3957	3851b3efc1b611b39602aff919a562f8_7024	6525475ee51ec9035b1b244328350443_1177	55db69fc8e9cba77527471fcb23e1bfc_1295	74e5e017befd937000dfc502ea46e1f1_1879	9a435902eae5ec4b24154c8031359700_863	48bd6800f8e1fb6c26fcd679313e357f_9359	84ff823ae51f4f5f67dd715ef8a14b8d_11479	a48a2acd939ad90a842230d00e385fe5_12960	7647d9e74c990c8c2018aa14efe589ab_11238	9f4518d01b6996451f24dc955831b66a_6737	705c9af312180478b99221a87bdccba2_10677	53d3bbf89b9918dd925b65414f7c5dbe_2713
CEW82_RS06700	GNAT family N-acetyltransferase	63	63	1	1	3087				527	527	527	6fb57a34ce60fa6ffcd6b0ada92302fc_8042	8ef1dc118ee4838f261237587ceee75e_1063	b188e6825fd590866a012d87fb7f95f5_12401	7bd4cf11b10471b8832be5f2215de049_842	6f0ff4c9ed4b93c60fbeda700771d277_10520	5236776933e47f7ecc2f40e0170feeeb_10476	3f54067f0171de3b419324bfb7229574_4271	53cefd0047eff68b652358cc419cd0b6_10531	9b634048604e41ae55e5bd6c1afbf922_12565	733f00d86caeeda453a9fbbe11761790_10516	b24241dcc4b03c8a5da9ca26399408d4_2971	e5918ec09b46b1fc7fbbc9c91ab3b59b_10602	84f28b3b17a5fee02a8e30ce554821de_10589	8b22758a929e0accca08d9acf380c64d_10613	7054a9bb977e62c62a6366f8f3caac0f_13146	13c6043f1b8f9ffc4ffe02e70ab25516_2480	fd642ce5a8a990b3180bfee237b05c12_4469	68dc3cfa2550759daea660886eafbfcd_7657	b0ae9ff660860b9cda0231005574687e_10571	6ad2ea7d64599eb7fb3ecabaa50bf1f8_131	e7d37845e534701d64059ba75383e12d_1563	c7c40eda78cf130c966647755134e2de_6730	4d33485a9d9d2f52003433b4dd3ebc1c_1285	d33a8db5af35ed3dc3d2af65371b3b72_12912	dc78db1d62ada63fe6a2a44641ea38d6_3949	3851b3efc1b611b39602aff919a562f8_7032	6525475ee51ec9035b1b244328350443_1185	55db69fc8e9cba77527471fcb23e1bfc_1303	74e5e017befd937000dfc502ea46e1f1_1871	9a435902eae5ec4b24154c8031359700_855	48bd6800f8e1fb6c26fcd679313e357f_9351	84ff823ae51f4f5f67dd715ef8a14b8d_11471	a48a2acd939ad90a842230d00e385fe5_12968	7647d9e74c990c8c2018aa14efe589ab_11230	9f4518d01b6996451f24dc955831b66a_6729	705c9af312180478b99221a87bdccba2_10685	53d3bbf89b9918dd925b65414f7c5dbe_2721
CEW82_RS06695	hypothetical protein	63	63	1	1	3088				185	185	185	6fb57a34ce60fa6ffcd6b0ada92302fc_8046	8ef1dc118ee4838f261237587ceee75e_1059	b188e6825fd590866a012d87fb7f95f5_12397	7bd4cf11b10471b8832be5f2215de049_846	6f0ff4c9ed4b93c60fbeda700771d277_10516	5236776933e47f7ecc2f40e0170feeeb_10480	3f54067f0171de3b419324bfb7229574_4267	53cefd0047eff68b652358cc419cd0b6_10528	9b634048604e41ae55e5bd6c1afbf922_12569	733f00d86caeeda453a9fbbe11761790_10520	b24241dcc4b03c8a5da9ca26399408d4_2975	e5918ec09b46b1fc7fbbc9c91ab3b59b_10598	84f28b3b17a5fee02a8e30ce554821de_10585	8b22758a929e0accca08d9acf380c64d_10609	7054a9bb977e62c62a6366f8f3caac0f_13150	13c6043f1b8f9ffc4ffe02e70ab25516_2477	fd642ce5a8a990b3180bfee237b05c12_4465	68dc3cfa2550759daea660886eafbfcd_7661	b0ae9ff660860b9cda0231005574687e_10575	6ad2ea7d64599eb7fb3ecabaa50bf1f8_127	e7d37845e534701d64059ba75383e12d_1567	c7c40eda78cf130c966647755134e2de_6734	4d33485a9d9d2f52003433b4dd3ebc1c_1289	d33a8db5af35ed3dc3d2af65371b3b72_12908	dc78db1d62ada63fe6a2a44641ea38d6_3945	3851b3efc1b611b39602aff919a562f8_7036	6525475ee51ec9035b1b244328350443_1189	55db69fc8e9cba77527471fcb23e1bfc_1307	74e5e017befd937000dfc502ea46e1f1_1867	9a435902eae5ec4b24154c8031359700_851	48bd6800f8e1fb6c26fcd679313e357f_9347	84ff823ae51f4f5f67dd715ef8a14b8d_11467	a48a2acd939ad90a842230d00e385fe5_12972	7647d9e74c990c8c2018aa14efe589ab_11226	9f4518d01b6996451f24dc955831b66a_6725	705c9af312180478b99221a87bdccba2_10689	53d3bbf89b9918dd925b65414f7c5dbe_2725
ytrA_1	GntR family transcriptional regulator	63	63	1	1	3089				356	356	356	6fb57a34ce60fa6ffcd6b0ada92302fc_8050	8ef1dc118ee4838f261237587ceee75e_10617	b188e6825fd590866a012d87fb7f95f5_12393	7bd4cf11b10471b8832be5f2215de049_850	6f0ff4c9ed4b93c60fbeda700771d277_10512	5236776933e47f7ecc2f40e0170feeeb_10484	3f54067f0171de3b419324bfb7229574_4263	53cefd0047eff68b652358cc419cd0b6_10524	9b634048604e41ae55e5bd6c1afbf922_12573	733f00d86caeeda453a9fbbe11761790_10524	b24241dcc4b03c8a5da9ca26399408d4_2979	e5918ec09b46b1fc7fbbc9c91ab3b59b_10594	84f28b3b17a5fee02a8e30ce554821de_10581	8b22758a929e0accca08d9acf380c64d_10605	7054a9bb977e62c62a6366f8f3caac0f_13154	13c6043f1b8f9ffc4ffe02e70ab25516_2473	fd642ce5a8a990b3180bfee237b05c12_4461	68dc3cfa2550759daea660886eafbfcd_7665	b0ae9ff660860b9cda0231005574687e_10579	6ad2ea7d64599eb7fb3ecabaa50bf1f8_123	e7d37845e534701d64059ba75383e12d_1571	c7c40eda78cf130c966647755134e2de_6738	4d33485a9d9d2f52003433b4dd3ebc1c_1293	d33a8db5af35ed3dc3d2af65371b3b72_12904	dc78db1d62ada63fe6a2a44641ea38d6_3941	3851b3efc1b611b39602aff919a562f8_7039	6525475ee51ec9035b1b244328350443_1193	55db69fc8e9cba77527471fcb23e1bfc_1311	74e5e017befd937000dfc502ea46e1f1_1863	9a435902eae5ec4b24154c8031359700_847	48bd6800f8e1fb6c26fcd679313e357f_9343	84ff823ae51f4f5f67dd715ef8a14b8d_11463	a48a2acd939ad90a842230d00e385fe5_12980	7647d9e74c990c8c2018aa14efe589ab_11222	9f4518d01b6996451f24dc955831b66a_9157	705c9af312180478b99221a87bdccba2_10693	53d3bbf89b9918dd925b65414f7c5dbe_2729
adhE_1	aldehyde dehydrogenase family protein	63	63	1	1	3094				1277	1373	1368	6fb57a34ce60fa6ffcd6b0ada92302fc_8062	8ef1dc118ee4838f261237587ceee75e_10606	b188e6825fd590866a012d87fb7f95f5_12381	7bd4cf11b10471b8832be5f2215de049_862	6f0ff4c9ed4b93c60fbeda700771d277_10500	5236776933e47f7ecc2f40e0170feeeb_10496	3f54067f0171de3b419324bfb7229574_4251	53cefd0047eff68b652358cc419cd0b6_10513	9b634048604e41ae55e5bd6c1afbf922_12584	733f00d86caeeda453a9fbbe11761790_10536	b24241dcc4b03c8a5da9ca26399408d4_2991	e5918ec09b46b1fc7fbbc9c91ab3b59b_10582	84f28b3b17a5fee02a8e30ce554821de_10570	8b22758a929e0accca08d9acf380c64d_10593	7054a9bb977e62c62a6366f8f3caac0f_13166	13c6043f1b8f9ffc4ffe02e70ab25516_2461	fd642ce5a8a990b3180bfee237b05c12_4449	68dc3cfa2550759daea660886eafbfcd_7677	b0ae9ff660860b9cda0231005574687e_10591	6ad2ea7d64599eb7fb3ecabaa50bf1f8_111	e7d37845e534701d64059ba75383e12d_1583	c7c40eda78cf130c966647755134e2de_6750	4d33485a9d9d2f52003433b4dd3ebc1c_1305	d33a8db5af35ed3dc3d2af65371b3b72_12892	dc78db1d62ada63fe6a2a44641ea38d6_3929	3851b3efc1b611b39602aff919a562f8_7051	6525475ee51ec9035b1b244328350443_1205	55db69fc8e9cba77527471fcb23e1bfc_1323	74e5e017befd937000dfc502ea46e1f1_1851	9a435902eae5ec4b24154c8031359700_835	48bd6800f8e1fb6c26fcd679313e357f_9331	84ff823ae51f4f5f67dd715ef8a14b8d_11451	a48a2acd939ad90a842230d00e385fe5_12992	7647d9e74c990c8c2018aa14efe589ab_11210	9f4518d01b6996451f24dc955831b66a_1750	705c9af312180478b99221a87bdccba2_10705	53d3bbf89b9918dd925b65414f7c5dbe_2741
fba	class II fructose-1,6-bisphosphate aldolase	63	63	1	1	3096				863	863	863	6fb57a34ce60fa6ffcd6b0ada92302fc_8066	8ef1dc118ee4838f261237587ceee75e_10602	b188e6825fd590866a012d87fb7f95f5_12377	7bd4cf11b10471b8832be5f2215de049_866	6f0ff4c9ed4b93c60fbeda700771d277_10496	5236776933e47f7ecc2f40e0170feeeb_10500	3f54067f0171de3b419324bfb7229574_4247	53cefd0047eff68b652358cc419cd0b6_10509	9b634048604e41ae55e5bd6c1afbf922_12587	733f00d86caeeda453a9fbbe11761790_10540	b24241dcc4b03c8a5da9ca26399408d4_2995	e5918ec09b46b1fc7fbbc9c91ab3b59b_10578	84f28b3b17a5fee02a8e30ce554821de_10566	8b22758a929e0accca08d9acf380c64d_10589	7054a9bb977e62c62a6366f8f3caac0f_13170	13c6043f1b8f9ffc4ffe02e70ab25516_2458	fd642ce5a8a990b3180bfee237b05c12_4445	68dc3cfa2550759daea660886eafbfcd_7681	b0ae9ff660860b9cda0231005574687e_10595	6ad2ea7d64599eb7fb3ecabaa50bf1f8_107	e7d37845e534701d64059ba75383e12d_1587	c7c40eda78cf130c966647755134e2de_6754	4d33485a9d9d2f52003433b4dd3ebc1c_1309	d33a8db5af35ed3dc3d2af65371b3b72_12888	dc78db1d62ada63fe6a2a44641ea38d6_3925	3851b3efc1b611b39602aff919a562f8_7055	6525475ee51ec9035b1b244328350443_1209	55db69fc8e9cba77527471fcb23e1bfc_1327	74e5e017befd937000dfc502ea46e1f1_1847	9a435902eae5ec4b24154c8031359700_831	48bd6800f8e1fb6c26fcd679313e357f_9327	84ff823ae51f4f5f67dd715ef8a14b8d_11447	a48a2acd939ad90a842230d00e385fe5_12996	7647d9e74c990c8c2018aa14efe589ab_11206	9f4518d01b6996451f24dc955831b66a_1746	705c9af312180478b99221a87bdccba2_10709	53d3bbf89b9918dd925b65414f7c5dbe_2745
D6U20_RS05570	MFS transporter	63	63	1	1	3097				1316	1316	1316	6fb57a34ce60fa6ffcd6b0ada92302fc_8076	8ef1dc118ee4838f261237587ceee75e_10599	b188e6825fd590866a012d87fb7f95f5_12373	7bd4cf11b10471b8832be5f2215de049_870	6f0ff4c9ed4b93c60fbeda700771d277_10492	5236776933e47f7ecc2f40e0170feeeb_10504	3f54067f0171de3b419324bfb7229574_4243	53cefd0047eff68b652358cc419cd0b6_10505	9b634048604e41ae55e5bd6c1afbf922_12591	733f00d86caeeda453a9fbbe11761790_10544	b24241dcc4b03c8a5da9ca26399408d4_2999	e5918ec09b46b1fc7fbbc9c91ab3b59b_10574	84f28b3b17a5fee02a8e30ce554821de_10562	8b22758a929e0accca08d9acf380c64d_10585	7054a9bb977e62c62a6366f8f3caac0f_13174	13c6043f1b8f9ffc4ffe02e70ab25516_2448	fd642ce5a8a990b3180bfee237b05c12_4441	68dc3cfa2550759daea660886eafbfcd_12024	b0ae9ff660860b9cda0231005574687e_10599	6ad2ea7d64599eb7fb3ecabaa50bf1f8_103	e7d37845e534701d64059ba75383e12d_1597	c7c40eda78cf130c966647755134e2de_11831	4d33485a9d9d2f52003433b4dd3ebc1c_1313	d33a8db5af35ed3dc3d2af65371b3b72_12876	dc78db1d62ada63fe6a2a44641ea38d6_3921	3851b3efc1b611b39602aff919a562f8_7059	6525475ee51ec9035b1b244328350443_1213	55db69fc8e9cba77527471fcb23e1bfc_1339	74e5e017befd937000dfc502ea46e1f1_1843	9a435902eae5ec4b24154c8031359700_819	48bd6800f8e1fb6c26fcd679313e357f_9323	84ff823ae51f4f5f67dd715ef8a14b8d_11443	a48a2acd939ad90a842230d00e385fe5_13000	7647d9e74c990c8c2018aa14efe589ab_11202	9f4518d01b6996451f24dc955831b66a_1742	705c9af312180478b99221a87bdccba2_10713	53d3bbf89b9918dd925b65414f7c5dbe_2749
C5L29_RS05965	hypothetical protein	63	63	1	1	3099				200	200	200	6fb57a34ce60fa6ffcd6b0ada92302fc_8084	8ef1dc118ee4838f261237587ceee75e_10591	b188e6825fd590866a012d87fb7f95f5_12365	7bd4cf11b10471b8832be5f2215de049_9324	6f0ff4c9ed4b93c60fbeda700771d277_10484	5236776933e47f7ecc2f40e0170feeeb_10512	3f54067f0171de3b419324bfb7229574_4235	53cefd0047eff68b652358cc419cd0b6_10497	9b634048604e41ae55e5bd6c1afbf922_12599	733f00d86caeeda453a9fbbe11761790_10552	b24241dcc4b03c8a5da9ca26399408d4_3007	e5918ec09b46b1fc7fbbc9c91ab3b59b_10566	84f28b3b17a5fee02a8e30ce554821de_10554	8b22758a929e0accca08d9acf380c64d_10577	7054a9bb977e62c62a6366f8f3caac0f_13182	13c6043f1b8f9ffc4ffe02e70ab25516_2441	fd642ce5a8a990b3180bfee237b05c12_4433	68dc3cfa2550759daea660886eafbfcd_12032	b0ae9ff660860b9cda0231005574687e_10607	6ad2ea7d64599eb7fb3ecabaa50bf1f8_95	e7d37845e534701d64059ba75383e12d_1605	c7c40eda78cf130c966647755134e2de_11839	4d33485a9d9d2f52003433b4dd3ebc1c_1321	d33a8db5af35ed3dc3d2af65371b3b72_12870	dc78db1d62ada63fe6a2a44641ea38d6_3913	3851b3efc1b611b39602aff919a562f8_7066	6525475ee51ec9035b1b244328350443_1221	55db69fc8e9cba77527471fcb23e1bfc_1347	74e5e017befd937000dfc502ea46e1f1_1835	9a435902eae5ec4b24154c8031359700_811	48bd6800f8e1fb6c26fcd679313e357f_9315	84ff823ae51f4f5f67dd715ef8a14b8d_11435	a48a2acd939ad90a842230d00e385fe5_13008	7647d9e74c990c8c2018aa14efe589ab_11194	9f4518d01b6996451f24dc955831b66a_1734	705c9af312180478b99221a87bdccba2_10721	53d3bbf89b9918dd925b65414f7c5dbe_2757
D6U20_RS05550	AbrB/MazE/SpoVT family DNA-binding domain-containing protein	63	63	1	1	3102				254	254	254	6fb57a34ce60fa6ffcd6b0ada92302fc_8092	8ef1dc118ee4838f261237587ceee75e_10583	b188e6825fd590866a012d87fb7f95f5_12357	7bd4cf11b10471b8832be5f2215de049_9332	6f0ff4c9ed4b93c60fbeda700771d277_10472	5236776933e47f7ecc2f40e0170feeeb_10524	3f54067f0171de3b419324bfb7229574_4223	53cefd0047eff68b652358cc419cd0b6_10485	9b634048604e41ae55e5bd6c1afbf922_12609	733f00d86caeeda453a9fbbe11761790_10563	b24241dcc4b03c8a5da9ca26399408d4_3019	e5918ec09b46b1fc7fbbc9c91ab3b59b_10554	84f28b3b17a5fee02a8e30ce554821de_10543	8b22758a929e0accca08d9acf380c64d_10566	7054a9bb977e62c62a6366f8f3caac0f_13194	13c6043f1b8f9ffc4ffe02e70ab25516_2429	fd642ce5a8a990b3180bfee237b05c12_4425	68dc3cfa2550759daea660886eafbfcd_12040	b0ae9ff660860b9cda0231005574687e_10618	6ad2ea7d64599eb7fb3ecabaa50bf1f8_87	e7d37845e534701d64059ba75383e12d_1617	c7c40eda78cf130c966647755134e2de_11847	4d33485a9d9d2f52003433b4dd3ebc1c_1333	d33a8db5af35ed3dc3d2af65371b3b72_12858	dc78db1d62ada63fe6a2a44641ea38d6_3901	3851b3efc1b611b39602aff919a562f8_7074	6525475ee51ec9035b1b244328350443_1233	55db69fc8e9cba77527471fcb23e1bfc_1359	74e5e017befd937000dfc502ea46e1f1_1827	9a435902eae5ec4b24154c8031359700_799	48bd6800f8e1fb6c26fcd679313e357f_9303	84ff823ae51f4f5f67dd715ef8a14b8d_11427	a48a2acd939ad90a842230d00e385fe5_13016	7647d9e74c990c8c2018aa14efe589ab_11186	9f4518d01b6996451f24dc955831b66a_1727	705c9af312180478b99221a87bdccba2_10729	53d3bbf89b9918dd925b65414f7c5dbe_2765
KJS39_RS04915	C69 family dipeptidase	63	63	1	1	3103				1412	1412	1412	6fb57a34ce60fa6ffcd6b0ada92302fc_8096	8ef1dc118ee4838f261237587ceee75e_10579	b188e6825fd590866a012d87fb7f95f5_12354	7bd4cf11b10471b8832be5f2215de049_9336	6f0ff4c9ed4b93c60fbeda700771d277_10468	5236776933e47f7ecc2f40e0170feeeb_10528	3f54067f0171de3b419324bfb7229574_4219	53cefd0047eff68b652358cc419cd0b6_10481	9b634048604e41ae55e5bd6c1afbf922_12613	733f00d86caeeda453a9fbbe11761790_10567	b24241dcc4b03c8a5da9ca26399408d4_3023	e5918ec09b46b1fc7fbbc9c91ab3b59b_10550	84f28b3b17a5fee02a8e30ce554821de_10539	8b22758a929e0accca08d9acf380c64d_10562	7054a9bb977e62c62a6366f8f3caac0f_13198	13c6043f1b8f9ffc4ffe02e70ab25516_2425	fd642ce5a8a990b3180bfee237b05c12_4421	68dc3cfa2550759daea660886eafbfcd_12044	b0ae9ff660860b9cda0231005574687e_10621	6ad2ea7d64599eb7fb3ecabaa50bf1f8_83	e7d37845e534701d64059ba75383e12d_1621	c7c40eda78cf130c966647755134e2de_11851	4d33485a9d9d2f52003433b4dd3ebc1c_1337	d33a8db5af35ed3dc3d2af65371b3b72_12854	dc78db1d62ada63fe6a2a44641ea38d6_3897	3851b3efc1b611b39602aff919a562f8_7078	6525475ee51ec9035b1b244328350443_1237	55db69fc8e9cba77527471fcb23e1bfc_1363	74e5e017befd937000dfc502ea46e1f1_1823	9a435902eae5ec4b24154c8031359700_795	48bd6800f8e1fb6c26fcd679313e357f_9299	84ff823ae51f4f5f67dd715ef8a14b8d_11423	a48a2acd939ad90a842230d00e385fe5_13019	7647d9e74c990c8c2018aa14efe589ab_11182	9f4518d01b6996451f24dc955831b66a_1723	705c9af312180478b99221a87bdccba2_10733	53d3bbf89b9918dd925b65414f7c5dbe_2769
KGF67_RS00100	hypothetical protein	63	63	1	1	3104				245	248	247	6fb57a34ce60fa6ffcd6b0ada92302fc_8100	8ef1dc118ee4838f261237587ceee75e_10575	b188e6825fd590866a012d87fb7f95f5_12350	7bd4cf11b10471b8832be5f2215de049_9340	6f0ff4c9ed4b93c60fbeda700771d277_10464	5236776933e47f7ecc2f40e0170feeeb_10532	3f54067f0171de3b419324bfb7229574_4215	53cefd0047eff68b652358cc419cd0b6_10477	9b634048604e41ae55e5bd6c1afbf922_12617	733f00d86caeeda453a9fbbe11761790_10571	b24241dcc4b03c8a5da9ca26399408d4_3027	e5918ec09b46b1fc7fbbc9c91ab3b59b_10546	84f28b3b17a5fee02a8e30ce554821de_10535	8b22758a929e0accca08d9acf380c64d_10558	7054a9bb977e62c62a6366f8f3caac0f_13202	13c6043f1b8f9ffc4ffe02e70ab25516_2421	fd642ce5a8a990b3180bfee237b05c12_4417	68dc3cfa2550759daea660886eafbfcd_12048	b0ae9ff660860b9cda0231005574687e_10625	6ad2ea7d64599eb7fb3ecabaa50bf1f8_79	e7d37845e534701d64059ba75383e12d_1625	c7c40eda78cf130c966647755134e2de_11855	4d33485a9d9d2f52003433b4dd3ebc1c_1341	d33a8db5af35ed3dc3d2af65371b3b72_12850	dc78db1d62ada63fe6a2a44641ea38d6_3893	3851b3efc1b611b39602aff919a562f8_7082	6525475ee51ec9035b1b244328350443_1241	55db69fc8e9cba77527471fcb23e1bfc_1367	74e5e017befd937000dfc502ea46e1f1_1819	9a435902eae5ec4b24154c8031359700_791	48bd6800f8e1fb6c26fcd679313e357f_9295	84ff823ae51f4f5f67dd715ef8a14b8d_11419	a48a2acd939ad90a842230d00e385fe5_13023	7647d9e74c990c8c2018aa14efe589ab_11178	9f4518d01b6996451f24dc955831b66a_1719	705c9af312180478b99221a87bdccba2_10736	53d3bbf89b9918dd925b65414f7c5dbe_2773
KGF74_RS04660	MFS transporter	63	63	1	1	3106				411	1208	1155	6fb57a34ce60fa6ffcd6b0ada92302fc_8104	8ef1dc118ee4838f261237587ceee75e_10571	b188e6825fd590866a012d87fb7f95f5_12346	7bd4cf11b10471b8832be5f2215de049_9344	6f0ff4c9ed4b93c60fbeda700771d277_10460	5236776933e47f7ecc2f40e0170feeeb_10536	3f54067f0171de3b419324bfb7229574_4211	53cefd0047eff68b652358cc419cd0b6_10473	9b634048604e41ae55e5bd6c1afbf922_12621	733f00d86caeeda453a9fbbe11761790_10575	b24241dcc4b03c8a5da9ca26399408d4_3031	e5918ec09b46b1fc7fbbc9c91ab3b59b_10542	84f28b3b17a5fee02a8e30ce554821de_10531	8b22758a929e0accca08d9acf380c64d_10554	7054a9bb977e62c62a6366f8f3caac0f_13206	13c6043f1b8f9ffc4ffe02e70ab25516_2417	fd642ce5a8a990b3180bfee237b05c12_4413	68dc3cfa2550759daea660886eafbfcd_12052	b0ae9ff660860b9cda0231005574687e_10629	6ad2ea7d64599eb7fb3ecabaa50bf1f8_75	e7d37845e534701d64059ba75383e12d_1629	c7c40eda78cf130c966647755134e2de_11858	4d33485a9d9d2f52003433b4dd3ebc1c_1345	d33a8db5af35ed3dc3d2af65371b3b72_12846	dc78db1d62ada63fe6a2a44641ea38d6_3889	3851b3efc1b611b39602aff919a562f8_7086	6525475ee51ec9035b1b244328350443_1245	55db69fc8e9cba77527471fcb23e1bfc_1371	74e5e017befd937000dfc502ea46e1f1_1815	9a435902eae5ec4b24154c8031359700_787	48bd6800f8e1fb6c26fcd679313e357f_9291	84ff823ae51f4f5f67dd715ef8a14b8d_11415	a48a2acd939ad90a842230d00e385fe5_13027	7647d9e74c990c8c2018aa14efe589ab_11174	9f4518d01b6996451f24dc955831b66a_1715	705c9af312180478b99221a87bdccba2_10740	53d3bbf89b9918dd925b65414f7c5dbe_2777
bacF	pyridoxal phosphate-dependent aminotransferase	63	63	1	1	3116				1172	1172	1172	6fb57a34ce60fa6ffcd6b0ada92302fc_8140	8ef1dc118ee4838f261237587ceee75e_10536	b188e6825fd590866a012d87fb7f95f5_12310	7bd4cf11b10471b8832be5f2215de049_9380	6f0ff4c9ed4b93c60fbeda700771d277_10425	5236776933e47f7ecc2f40e0170feeeb_10572	3f54067f0171de3b419324bfb7229574_4175	53cefd0047eff68b652358cc419cd0b6_10438	9b634048604e41ae55e5bd6c1afbf922_6260	733f00d86caeeda453a9fbbe11761790_10611	b24241dcc4b03c8a5da9ca26399408d4_3067	e5918ec09b46b1fc7fbbc9c91ab3b59b_10506	84f28b3b17a5fee02a8e30ce554821de_10495	8b22758a929e0accca08d9acf380c64d_10518	7054a9bb977e62c62a6366f8f3caac0f_6081	13c6043f1b8f9ffc4ffe02e70ab25516_2381	fd642ce5a8a990b3180bfee237b05c12_4377	68dc3cfa2550759daea660886eafbfcd_13514	b0ae9ff660860b9cda0231005574687e_10663	6ad2ea7d64599eb7fb3ecabaa50bf1f8_39	e7d37845e534701d64059ba75383e12d_1665	c7c40eda78cf130c966647755134e2de_1325	4d33485a9d9d2f52003433b4dd3ebc1c_1381	d33a8db5af35ed3dc3d2af65371b3b72_12810	dc78db1d62ada63fe6a2a44641ea38d6_3853	3851b3efc1b611b39602aff919a562f8_7122	6525475ee51ec9035b1b244328350443_1261	55db69fc8e9cba77527471fcb23e1bfc_1407	74e5e017befd937000dfc502ea46e1f1_1779	9a435902eae5ec4b24154c8031359700_751	48bd6800f8e1fb6c26fcd679313e357f_9255	84ff823ae51f4f5f67dd715ef8a14b8d_11380	a48a2acd939ad90a842230d00e385fe5_13063	7647d9e74c990c8c2018aa14efe589ab_11138	9f4518d01b6996451f24dc955831b66a_13007	705c9af312180478b99221a87bdccba2_10776	53d3bbf89b9918dd925b65414f7c5dbe_2813
C6Y13_RS00840	hypothetical protein	63	63	1	1	3117				1166	1166	1166	6fb57a34ce60fa6ffcd6b0ada92302fc_8144	8ef1dc118ee4838f261237587ceee75e_10533	b188e6825fd590866a012d87fb7f95f5_12306	7bd4cf11b10471b8832be5f2215de049_9384	6f0ff4c9ed4b93c60fbeda700771d277_10421	5236776933e47f7ecc2f40e0170feeeb_10576	3f54067f0171de3b419324bfb7229574_4171	53cefd0047eff68b652358cc419cd0b6_10434	9b634048604e41ae55e5bd6c1afbf922_6256	733f00d86caeeda453a9fbbe11761790_10615	b24241dcc4b03c8a5da9ca26399408d4_3071	e5918ec09b46b1fc7fbbc9c91ab3b59b_10502	84f28b3b17a5fee02a8e30ce554821de_10491	8b22758a929e0accca08d9acf380c64d_10514	7054a9bb977e62c62a6366f8f3caac0f_6085	13c6043f1b8f9ffc4ffe02e70ab25516_2377	fd642ce5a8a990b3180bfee237b05c12_4373	68dc3cfa2550759daea660886eafbfcd_13510	b0ae9ff660860b9cda0231005574687e_10667	6ad2ea7d64599eb7fb3ecabaa50bf1f8_35	e7d37845e534701d64059ba75383e12d_1669	c7c40eda78cf130c966647755134e2de_1329	4d33485a9d9d2f52003433b4dd3ebc1c_1385	d33a8db5af35ed3dc3d2af65371b3b72_12806	dc78db1d62ada63fe6a2a44641ea38d6_3849	3851b3efc1b611b39602aff919a562f8_7126	6525475ee51ec9035b1b244328350443_1265	55db69fc8e9cba77527471fcb23e1bfc_1411	74e5e017befd937000dfc502ea46e1f1_1775	9a435902eae5ec4b24154c8031359700_747	48bd6800f8e1fb6c26fcd679313e357f_9251	84ff823ae51f4f5f67dd715ef8a14b8d_11376	a48a2acd939ad90a842230d00e385fe5_13067	7647d9e74c990c8c2018aa14efe589ab_11134	9f4518d01b6996451f24dc955831b66a_13011	705c9af312180478b99221a87bdccba2_10780	53d3bbf89b9918dd925b65414f7c5dbe_2817
tagG	ABC transporter permease	63	63	1	1	3119				815	815	815	6fb57a34ce60fa6ffcd6b0ada92302fc_8152	8ef1dc118ee4838f261237587ceee75e_10525	b188e6825fd590866a012d87fb7f95f5_12298	7bd4cf11b10471b8832be5f2215de049_9392	6f0ff4c9ed4b93c60fbeda700771d277_10413	5236776933e47f7ecc2f40e0170feeeb_10584	3f54067f0171de3b419324bfb7229574_4163	53cefd0047eff68b652358cc419cd0b6_10426	9b634048604e41ae55e5bd6c1afbf922_6248	733f00d86caeeda453a9fbbe11761790_10623	b24241dcc4b03c8a5da9ca26399408d4_3079	e5918ec09b46b1fc7fbbc9c91ab3b59b_10494	84f28b3b17a5fee02a8e30ce554821de_10483	8b22758a929e0accca08d9acf380c64d_10506	7054a9bb977e62c62a6366f8f3caac0f_6093	13c6043f1b8f9ffc4ffe02e70ab25516_2369	fd642ce5a8a990b3180bfee237b05c12_4365	68dc3cfa2550759daea660886eafbfcd_13502	b0ae9ff660860b9cda0231005574687e_10675	6ad2ea7d64599eb7fb3ecabaa50bf1f8_27	e7d37845e534701d64059ba75383e12d_1677	c7c40eda78cf130c966647755134e2de_1337	4d33485a9d9d2f52003433b4dd3ebc1c_1393	d33a8db5af35ed3dc3d2af65371b3b72_12798	dc78db1d62ada63fe6a2a44641ea38d6_3841	3851b3efc1b611b39602aff919a562f8_7134	6525475ee51ec9035b1b244328350443_1273	55db69fc8e9cba77527471fcb23e1bfc_1419	74e5e017befd937000dfc502ea46e1f1_1767	9a435902eae5ec4b24154c8031359700_739	48bd6800f8e1fb6c26fcd679313e357f_9243	84ff823ae51f4f5f67dd715ef8a14b8d_11368	a48a2acd939ad90a842230d00e385fe5_13075	7647d9e74c990c8c2018aa14efe589ab_11126	9f4518d01b6996451f24dc955831b66a_13019	705c9af312180478b99221a87bdccba2_10786	53d3bbf89b9918dd925b65414f7c5dbe_2825
KGF68_RS04400	hypothetical protein	63	63	1	1	3122				272	272	272	6fb57a34ce60fa6ffcd6b0ada92302fc_8160	8ef1dc118ee4838f261237587ceee75e_10517	b188e6825fd590866a012d87fb7f95f5_12291	7bd4cf11b10471b8832be5f2215de049_9400	6f0ff4c9ed4b93c60fbeda700771d277_10406	5236776933e47f7ecc2f40e0170feeeb_10592	3f54067f0171de3b419324bfb7229574_4155	53cefd0047eff68b652358cc419cd0b6_10418	9b634048604e41ae55e5bd6c1afbf922_6240	733f00d86caeeda453a9fbbe11761790_10631	b24241dcc4b03c8a5da9ca26399408d4_3087	e5918ec09b46b1fc7fbbc9c91ab3b59b_10486	84f28b3b17a5fee02a8e30ce554821de_10475	8b22758a929e0accca08d9acf380c64d_10499	7054a9bb977e62c62a6366f8f3caac0f_6101	13c6043f1b8f9ffc4ffe02e70ab25516_2361	fd642ce5a8a990b3180bfee237b05c12_4357	68dc3cfa2550759daea660886eafbfcd_13494	b0ae9ff660860b9cda0231005574687e_10683	6ad2ea7d64599eb7fb3ecabaa50bf1f8_19	e7d37845e534701d64059ba75383e12d_1685	c7c40eda78cf130c966647755134e2de_1345	4d33485a9d9d2f52003433b4dd3ebc1c_1401	d33a8db5af35ed3dc3d2af65371b3b72_12790	dc78db1d62ada63fe6a2a44641ea38d6_3833	3851b3efc1b611b39602aff919a562f8_7140	6525475ee51ec9035b1b244328350443_1281	55db69fc8e9cba77527471fcb23e1bfc_1427	74e5e017befd937000dfc502ea46e1f1_1759	9a435902eae5ec4b24154c8031359700_731	48bd6800f8e1fb6c26fcd679313e357f_9236	84ff823ae51f4f5f67dd715ef8a14b8d_11360	a48a2acd939ad90a842230d00e385fe5_13083	7647d9e74c990c8c2018aa14efe589ab_11118	9f4518d01b6996451f24dc955831b66a_13026	705c9af312180478b99221a87bdccba2_10793	53d3bbf89b9918dd925b65414f7c5dbe_2837
amtB	ammonium transporter	63	63	1	1	3123				1316	1316	1316	6fb57a34ce60fa6ffcd6b0ada92302fc_8164	8ef1dc118ee4838f261237587ceee75e_10513	b188e6825fd590866a012d87fb7f95f5_12287	7bd4cf11b10471b8832be5f2215de049_9404	6f0ff4c9ed4b93c60fbeda700771d277_10402	5236776933e47f7ecc2f40e0170feeeb_10596	3f54067f0171de3b419324bfb7229574_4151	53cefd0047eff68b652358cc419cd0b6_10414	9b634048604e41ae55e5bd6c1afbf922_6236	733f00d86caeeda453a9fbbe11761790_10635	b24241dcc4b03c8a5da9ca26399408d4_3091	e5918ec09b46b1fc7fbbc9c91ab3b59b_10482	84f28b3b17a5fee02a8e30ce554821de_10471	8b22758a929e0accca08d9acf380c64d_10495	7054a9bb977e62c62a6366f8f3caac0f_6105	13c6043f1b8f9ffc4ffe02e70ab25516_2357	fd642ce5a8a990b3180bfee237b05c12_4353	68dc3cfa2550759daea660886eafbfcd_13491	b0ae9ff660860b9cda0231005574687e_10687	6ad2ea7d64599eb7fb3ecabaa50bf1f8_15	e7d37845e534701d64059ba75383e12d_1689	c7c40eda78cf130c966647755134e2de_1349	4d33485a9d9d2f52003433b4dd3ebc1c_1405	d33a8db5af35ed3dc3d2af65371b3b72_12786	dc78db1d62ada63fe6a2a44641ea38d6_3829	3851b3efc1b611b39602aff919a562f8_7144	6525475ee51ec9035b1b244328350443_1285	55db69fc8e9cba77527471fcb23e1bfc_1431	74e5e017befd937000dfc502ea46e1f1_1755	9a435902eae5ec4b24154c8031359700_727	48bd6800f8e1fb6c26fcd679313e357f_9232	84ff823ae51f4f5f67dd715ef8a14b8d_11356	a48a2acd939ad90a842230d00e385fe5_13087	7647d9e74c990c8c2018aa14efe589ab_11114	9f4518d01b6996451f24dc955831b66a_13030	705c9af312180478b99221a87bdccba2_10797	53d3bbf89b9918dd925b65414f7c5dbe_2841
C6Y10_RS11745	hypothetical protein	63	63	1	1	3125				269	269	269	6fb57a34ce60fa6ffcd6b0ada92302fc_8172	8ef1dc118ee4838f261237587ceee75e_10506	b188e6825fd590866a012d87fb7f95f5_12279	7bd4cf11b10471b8832be5f2215de049_9412	6f0ff4c9ed4b93c60fbeda700771d277_10394	5236776933e47f7ecc2f40e0170feeeb_10604	3f54067f0171de3b419324bfb7229574_4143	53cefd0047eff68b652358cc419cd0b6_10406	9b634048604e41ae55e5bd6c1afbf922_6228	733f00d86caeeda453a9fbbe11761790_10643	b24241dcc4b03c8a5da9ca26399408d4_3099	e5918ec09b46b1fc7fbbc9c91ab3b59b_10474	84f28b3b17a5fee02a8e30ce554821de_10464	8b22758a929e0accca08d9acf380c64d_10487	7054a9bb977e62c62a6366f8f3caac0f_6113	13c6043f1b8f9ffc4ffe02e70ab25516_2349	fd642ce5a8a990b3180bfee237b05c12_4345	68dc3cfa2550759daea660886eafbfcd_13483	b0ae9ff660860b9cda0231005574687e_10695	6ad2ea7d64599eb7fb3ecabaa50bf1f8_7	e7d37845e534701d64059ba75383e12d_1697	c7c40eda78cf130c966647755134e2de_1357	4d33485a9d9d2f52003433b4dd3ebc1c_1413	d33a8db5af35ed3dc3d2af65371b3b72_12778	dc78db1d62ada63fe6a2a44641ea38d6_3821	3851b3efc1b611b39602aff919a562f8_7152	6525475ee51ec9035b1b244328350443_1293	55db69fc8e9cba77527471fcb23e1bfc_1439	74e5e017befd937000dfc502ea46e1f1_1747	9a435902eae5ec4b24154c8031359700_719	48bd6800f8e1fb6c26fcd679313e357f_9224	84ff823ae51f4f5f67dd715ef8a14b8d_11348	a48a2acd939ad90a842230d00e385fe5_13095	7647d9e74c990c8c2018aa14efe589ab_11106	9f4518d01b6996451f24dc955831b66a_13036	705c9af312180478b99221a87bdccba2_10805	53d3bbf89b9918dd925b65414f7c5dbe_2849
KO565_RS03510	M57 family metalloprotease	63	63	1	1	3126				419	563	560	6fb57a34ce60fa6ffcd6b0ada92302fc_8176	8ef1dc118ee4838f261237587ceee75e_10502	b188e6825fd590866a012d87fb7f95f5_12275	7bd4cf11b10471b8832be5f2215de049_9416	6f0ff4c9ed4b93c60fbeda700771d277_10390	5236776933e47f7ecc2f40e0170feeeb_10608	3f54067f0171de3b419324bfb7229574_4139	53cefd0047eff68b652358cc419cd0b6_10402	9b634048604e41ae55e5bd6c1afbf922_6224	733f00d86caeeda453a9fbbe11761790_10647	b24241dcc4b03c8a5da9ca26399408d4_3103	e5918ec09b46b1fc7fbbc9c91ab3b59b_10470	84f28b3b17a5fee02a8e30ce554821de_10460	8b22758a929e0accca08d9acf380c64d_10483	7054a9bb977e62c62a6366f8f3caac0f_6117	13c6043f1b8f9ffc4ffe02e70ab25516_2345	fd642ce5a8a990b3180bfee237b05c12_4341	68dc3cfa2550759daea660886eafbfcd_13479	b0ae9ff660860b9cda0231005574687e_10699	6ad2ea7d64599eb7fb3ecabaa50bf1f8_3	e7d37845e534701d64059ba75383e12d_1701	c7c40eda78cf130c966647755134e2de_1361	4d33485a9d9d2f52003433b4dd3ebc1c_1417	d33a8db5af35ed3dc3d2af65371b3b72_12774	dc78db1d62ada63fe6a2a44641ea38d6_3817	3851b3efc1b611b39602aff919a562f8_7156	6525475ee51ec9035b1b244328350443_1297	55db69fc8e9cba77527471fcb23e1bfc_1443	74e5e017befd937000dfc502ea46e1f1_1743	9a435902eae5ec4b24154c8031359700_715	48bd6800f8e1fb6c26fcd679313e357f_9220	84ff823ae51f4f5f67dd715ef8a14b8d_11344	a48a2acd939ad90a842230d00e385fe5_13099	7647d9e74c990c8c2018aa14efe589ab_11102	9f4518d01b6996451f24dc955831b66a_13040	705c9af312180478b99221a87bdccba2_10809	53d3bbf89b9918dd925b65414f7c5dbe_2853
group_4013	ribose 5-phosphate isomerase A	63	63	1	1	3127				668	683	668	6fb57a34ce60fa6ffcd6b0ada92302fc_8180	8ef1dc118ee4838f261237587ceee75e_10498	b188e6825fd590866a012d87fb7f95f5_12271	7bd4cf11b10471b8832be5f2215de049_2322	6f0ff4c9ed4b93c60fbeda700771d277_10386	5236776933e47f7ecc2f40e0170feeeb_10612	3f54067f0171de3b419324bfb7229574_4135	53cefd0047eff68b652358cc419cd0b6_10398	9b634048604e41ae55e5bd6c1afbf922_6220	733f00d86caeeda453a9fbbe11761790_10651	b24241dcc4b03c8a5da9ca26399408d4_3107	e5918ec09b46b1fc7fbbc9c91ab3b59b_10466	84f28b3b17a5fee02a8e30ce554821de_10456	8b22758a929e0accca08d9acf380c64d_10479	7054a9bb977e62c62a6366f8f3caac0f_6121	13c6043f1b8f9ffc4ffe02e70ab25516_2341	fd642ce5a8a990b3180bfee237b05c12_4337	68dc3cfa2550759daea660886eafbfcd_13475	b0ae9ff660860b9cda0231005574687e_10703	6ad2ea7d64599eb7fb3ecabaa50bf1f8_2957	e7d37845e534701d64059ba75383e12d_1705	c7c40eda78cf130c966647755134e2de_1365	4d33485a9d9d2f52003433b4dd3ebc1c_1421	d33a8db5af35ed3dc3d2af65371b3b72_12770	dc78db1d62ada63fe6a2a44641ea38d6_3813	3851b3efc1b611b39602aff919a562f8_7160	6525475ee51ec9035b1b244328350443_1301	55db69fc8e9cba77527471fcb23e1bfc_1447	74e5e017befd937000dfc502ea46e1f1_1739	9a435902eae5ec4b24154c8031359700_711	48bd6800f8e1fb6c26fcd679313e357f_9216	84ff823ae51f4f5f67dd715ef8a14b8d_11340	a48a2acd939ad90a842230d00e385fe5_13103	7647d9e74c990c8c2018aa14efe589ab_11098	9f4518d01b6996451f24dc955831b66a_13044	705c9af312180478b99221a87bdccba2_10813	53d3bbf89b9918dd925b65414f7c5dbe_2857
mco	multicopper oxidase domain-containing protein	63	63	1	1	3128				1505	1520	1505	6fb57a34ce60fa6ffcd6b0ada92302fc_8184	8ef1dc118ee4838f261237587ceee75e_10495	b188e6825fd590866a012d87fb7f95f5_12267	7bd4cf11b10471b8832be5f2215de049_2326	6f0ff4c9ed4b93c60fbeda700771d277_10382	5236776933e47f7ecc2f40e0170feeeb_10616	3f54067f0171de3b419324bfb7229574_4131	53cefd0047eff68b652358cc419cd0b6_10394	9b634048604e41ae55e5bd6c1afbf922_6216	733f00d86caeeda453a9fbbe11761790_10655	b24241dcc4b03c8a5da9ca26399408d4_3111	e5918ec09b46b1fc7fbbc9c91ab3b59b_10462	84f28b3b17a5fee02a8e30ce554821de_10452	8b22758a929e0accca08d9acf380c64d_10475	7054a9bb977e62c62a6366f8f3caac0f_6125	13c6043f1b8f9ffc4ffe02e70ab25516_2337	fd642ce5a8a990b3180bfee237b05c12_4333	68dc3cfa2550759daea660886eafbfcd_13471	b0ae9ff660860b9cda0231005574687e_10707	6ad2ea7d64599eb7fb3ecabaa50bf1f8_2953	e7d37845e534701d64059ba75383e12d_1709	c7c40eda78cf130c966647755134e2de_1369	4d33485a9d9d2f52003433b4dd3ebc1c_1425	d33a8db5af35ed3dc3d2af65371b3b72_12766	dc78db1d62ada63fe6a2a44641ea38d6_3809	3851b3efc1b611b39602aff919a562f8_7164	6525475ee51ec9035b1b244328350443_1305	55db69fc8e9cba77527471fcb23e1bfc_1451	74e5e017befd937000dfc502ea46e1f1_1735	9a435902eae5ec4b24154c8031359700_707	48bd6800f8e1fb6c26fcd679313e357f_9212	84ff823ae51f4f5f67dd715ef8a14b8d_11336	a48a2acd939ad90a842230d00e385fe5_13107	7647d9e74c990c8c2018aa14efe589ab_11094	9f4518d01b6996451f24dc955831b66a_13048	705c9af312180478b99221a87bdccba2_10817	53d3bbf89b9918dd925b65414f7c5dbe_2861
D6U18_RS05130	DUF1304 domain-containing protein	63	63	1	1	3129				368	368	368	6fb57a34ce60fa6ffcd6b0ada92302fc_8188	8ef1dc118ee4838f261237587ceee75e_10492	b188e6825fd590866a012d87fb7f95f5_12263	7bd4cf11b10471b8832be5f2215de049_2330	6f0ff4c9ed4b93c60fbeda700771d277_10378	5236776933e47f7ecc2f40e0170feeeb_10619	3f54067f0171de3b419324bfb7229574_4127	53cefd0047eff68b652358cc419cd0b6_10390	9b634048604e41ae55e5bd6c1afbf922_6212	733f00d86caeeda453a9fbbe11761790_10659	b24241dcc4b03c8a5da9ca26399408d4_3115	e5918ec09b46b1fc7fbbc9c91ab3b59b_10458	84f28b3b17a5fee02a8e30ce554821de_10448	8b22758a929e0accca08d9acf380c64d_10471	7054a9bb977e62c62a6366f8f3caac0f_6129	13c6043f1b8f9ffc4ffe02e70ab25516_2333	fd642ce5a8a990b3180bfee237b05c12_4329	68dc3cfa2550759daea660886eafbfcd_13467	b0ae9ff660860b9cda0231005574687e_10711	6ad2ea7d64599eb7fb3ecabaa50bf1f8_2949	e7d37845e534701d64059ba75383e12d_1713	c7c40eda78cf130c966647755134e2de_1373	4d33485a9d9d2f52003433b4dd3ebc1c_1429	d33a8db5af35ed3dc3d2af65371b3b72_12762	dc78db1d62ada63fe6a2a44641ea38d6_3805	3851b3efc1b611b39602aff919a562f8_7168	6525475ee51ec9035b1b244328350443_1309	55db69fc8e9cba77527471fcb23e1bfc_1455	74e5e017befd937000dfc502ea46e1f1_1731	9a435902eae5ec4b24154c8031359700_703	48bd6800f8e1fb6c26fcd679313e357f_9208	84ff823ae51f4f5f67dd715ef8a14b8d_11332	a48a2acd939ad90a842230d00e385fe5_13111	7647d9e74c990c8c2018aa14efe589ab_11090	9f4518d01b6996451f24dc955831b66a_13052	705c9af312180478b99221a87bdccba2_10821	53d3bbf89b9918dd925b65414f7c5dbe_2865
BIS22_RS03750	YbhB/YbcL family Raf kinase inhibitor-like protein	63	63	1	1	3131				446	509	508	6fb57a34ce60fa6ffcd6b0ada92302fc_8192	8ef1dc118ee4838f261237587ceee75e_10488	b188e6825fd590866a012d87fb7f95f5_12259	7bd4cf11b10471b8832be5f2215de049_2334	6f0ff4c9ed4b93c60fbeda700771d277_10375	5236776933e47f7ecc2f40e0170feeeb_10623	3f54067f0171de3b419324bfb7229574_4123	53cefd0047eff68b652358cc419cd0b6_10386	9b634048604e41ae55e5bd6c1afbf922_6208	733f00d86caeeda453a9fbbe11761790_10663	b24241dcc4b03c8a5da9ca26399408d4_8660	e5918ec09b46b1fc7fbbc9c91ab3b59b_10454	84f28b3b17a5fee02a8e30ce554821de_10444	8b22758a929e0accca08d9acf380c64d_10467	7054a9bb977e62c62a6366f8f3caac0f_6133	13c6043f1b8f9ffc4ffe02e70ab25516_2329	fd642ce5a8a990b3180bfee237b05c12_4325	68dc3cfa2550759daea660886eafbfcd_13463	b0ae9ff660860b9cda0231005574687e_10715	6ad2ea7d64599eb7fb3ecabaa50bf1f8_2945	e7d37845e534701d64059ba75383e12d_1717	c7c40eda78cf130c966647755134e2de_1377	4d33485a9d9d2f52003433b4dd3ebc1c_1433	d33a8db5af35ed3dc3d2af65371b3b72_12758	dc78db1d62ada63fe6a2a44641ea38d6_3801	3851b3efc1b611b39602aff919a562f8_7172	6525475ee51ec9035b1b244328350443_1313	55db69fc8e9cba77527471fcb23e1bfc_1459	74e5e017befd937000dfc502ea46e1f1_1727	9a435902eae5ec4b24154c8031359700_699	48bd6800f8e1fb6c26fcd679313e357f_9204	84ff823ae51f4f5f67dd715ef8a14b8d_11328	a48a2acd939ad90a842230d00e385fe5_13115	7647d9e74c990c8c2018aa14efe589ab_11086	9f4518d01b6996451f24dc955831b66a_13056	705c9af312180478b99221a87bdccba2_10825	53d3bbf89b9918dd925b65414f7c5dbe_2869
KGI22_RS04035	Rrf2 family transcriptional regulator	63	63	1	1	3133				470	470	470	6fb57a34ce60fa6ffcd6b0ada92302fc_8200	8ef1dc118ee4838f261237587ceee75e_10480	b188e6825fd590866a012d87fb7f95f5_12251	7bd4cf11b10471b8832be5f2215de049_2342	6f0ff4c9ed4b93c60fbeda700771d277_10367	5236776933e47f7ecc2f40e0170feeeb_10631	3f54067f0171de3b419324bfb7229574_4115	53cefd0047eff68b652358cc419cd0b6_10378	9b634048604e41ae55e5bd6c1afbf922_6200	733f00d86caeeda453a9fbbe11761790_10671	b24241dcc4b03c8a5da9ca26399408d4_8668	e5918ec09b46b1fc7fbbc9c91ab3b59b_10446	84f28b3b17a5fee02a8e30ce554821de_10436	8b22758a929e0accca08d9acf380c64d_10460	7054a9bb977e62c62a6366f8f3caac0f_6141	13c6043f1b8f9ffc4ffe02e70ab25516_2321	fd642ce5a8a990b3180bfee237b05c12_4317	68dc3cfa2550759daea660886eafbfcd_13455	b0ae9ff660860b9cda0231005574687e_10723	6ad2ea7d64599eb7fb3ecabaa50bf1f8_2938	e7d37845e534701d64059ba75383e12d_1725	c7c40eda78cf130c966647755134e2de_1385	4d33485a9d9d2f52003433b4dd3ebc1c_1441	d33a8db5af35ed3dc3d2af65371b3b72_12750	dc78db1d62ada63fe6a2a44641ea38d6_3795	3851b3efc1b611b39602aff919a562f8_7180	6525475ee51ec9035b1b244328350443_1321	55db69fc8e9cba77527471fcb23e1bfc_1467	74e5e017befd937000dfc502ea46e1f1_1719	9a435902eae5ec4b24154c8031359700_691	48bd6800f8e1fb6c26fcd679313e357f_9196	84ff823ae51f4f5f67dd715ef8a14b8d_11320	a48a2acd939ad90a842230d00e385fe5_13123	7647d9e74c990c8c2018aa14efe589ab_11078	9f4518d01b6996451f24dc955831b66a_13064	705c9af312180478b99221a87bdccba2_10833	53d3bbf89b9918dd925b65414f7c5dbe_2877
C6Y12_RS03955	acetyl-CoA carboxylase biotin carboxyl carrier protein subunit	63	63	1	1	3136				608	626	608	6fb57a34ce60fa6ffcd6b0ada92302fc_8208	8ef1dc118ee4838f261237587ceee75e_10472	b188e6825fd590866a012d87fb7f95f5_12243	7bd4cf11b10471b8832be5f2215de049_2350	6f0ff4c9ed4b93c60fbeda700771d277_10359	5236776933e47f7ecc2f40e0170feeeb_10639	3f54067f0171de3b419324bfb7229574_4107	53cefd0047eff68b652358cc419cd0b6_10371	9b634048604e41ae55e5bd6c1afbf922_6192	733f00d86caeeda453a9fbbe11761790_10679	b24241dcc4b03c8a5da9ca26399408d4_8676	e5918ec09b46b1fc7fbbc9c91ab3b59b_10438	84f28b3b17a5fee02a8e30ce554821de_10428	8b22758a929e0accca08d9acf380c64d_10452	7054a9bb977e62c62a6366f8f3caac0f_6149	13c6043f1b8f9ffc4ffe02e70ab25516_2313	fd642ce5a8a990b3180bfee237b05c12_4309	68dc3cfa2550759daea660886eafbfcd_13447	b0ae9ff660860b9cda0231005574687e_10731	6ad2ea7d64599eb7fb3ecabaa50bf1f8_2930	e7d37845e534701d64059ba75383e12d_1733	c7c40eda78cf130c966647755134e2de_1393	4d33485a9d9d2f52003433b4dd3ebc1c_1449	d33a8db5af35ed3dc3d2af65371b3b72_12743	dc78db1d62ada63fe6a2a44641ea38d6_3787	3851b3efc1b611b39602aff919a562f8_7188	6525475ee51ec9035b1b244328350443_1329	55db69fc8e9cba77527471fcb23e1bfc_1475	74e5e017befd937000dfc502ea46e1f1_1711	9a435902eae5ec4b24154c8031359700_683	48bd6800f8e1fb6c26fcd679313e357f_9188	84ff823ae51f4f5f67dd715ef8a14b8d_11313	a48a2acd939ad90a842230d00e385fe5_13131	7647d9e74c990c8c2018aa14efe589ab_11070	9f4518d01b6996451f24dc955831b66a_13072	705c9af312180478b99221a87bdccba2_10841	53d3bbf89b9918dd925b65414f7c5dbe_2885
rihC	ribonucleoside hydrolase RihC	63	63	1	1	3137				920	920	920	6fb57a34ce60fa6ffcd6b0ada92302fc_8212	8ef1dc118ee4838f261237587ceee75e_10468	b188e6825fd590866a012d87fb7f95f5_12239	7bd4cf11b10471b8832be5f2215de049_2354	6f0ff4c9ed4b93c60fbeda700771d277_10355	5236776933e47f7ecc2f40e0170feeeb_10643	3f54067f0171de3b419324bfb7229574_4103	53cefd0047eff68b652358cc419cd0b6_10367	9b634048604e41ae55e5bd6c1afbf922_6189	733f00d86caeeda453a9fbbe11761790_10683	b24241dcc4b03c8a5da9ca26399408d4_8680	e5918ec09b46b1fc7fbbc9c91ab3b59b_10434	84f28b3b17a5fee02a8e30ce554821de_10424	8b22758a929e0accca08d9acf380c64d_10448	7054a9bb977e62c62a6366f8f3caac0f_6153	13c6043f1b8f9ffc4ffe02e70ab25516_11764	fd642ce5a8a990b3180bfee237b05c12_4305	68dc3cfa2550759daea660886eafbfcd_13443	b0ae9ff660860b9cda0231005574687e_10735	6ad2ea7d64599eb7fb3ecabaa50bf1f8_2926	e7d37845e534701d64059ba75383e12d_1737	c7c40eda78cf130c966647755134e2de_1397	4d33485a9d9d2f52003433b4dd3ebc1c_1453	d33a8db5af35ed3dc3d2af65371b3b72_12739	dc78db1d62ada63fe6a2a44641ea38d6_3783	3851b3efc1b611b39602aff919a562f8_7192	6525475ee51ec9035b1b244328350443_1333	55db69fc8e9cba77527471fcb23e1bfc_1479	74e5e017befd937000dfc502ea46e1f1_1707	9a435902eae5ec4b24154c8031359700_679	48bd6800f8e1fb6c26fcd679313e357f_9184	84ff823ae51f4f5f67dd715ef8a14b8d_11309	a48a2acd939ad90a842230d00e385fe5_13135	7647d9e74c990c8c2018aa14efe589ab_11066	9f4518d01b6996451f24dc955831b66a_13076	705c9af312180478b99221a87bdccba2_10844	53d3bbf89b9918dd925b65414f7c5dbe_2889
CEW82_RS06485	ribonuclease H	63	63	1	1	3139				290	446	443	6fb57a34ce60fa6ffcd6b0ada92302fc_8220	8ef1dc118ee4838f261237587ceee75e_10460	b188e6825fd590866a012d87fb7f95f5_12232	7bd4cf11b10471b8832be5f2215de049_2362	6f0ff4c9ed4b93c60fbeda700771d277_10349	5236776933e47f7ecc2f40e0170feeeb_10649	3f54067f0171de3b419324bfb7229574_4095	53cefd0047eff68b652358cc419cd0b6_10361	9b634048604e41ae55e5bd6c1afbf922_6183	733f00d86caeeda453a9fbbe11761790_10689	b24241dcc4b03c8a5da9ca26399408d4_8686	e5918ec09b46b1fc7fbbc9c91ab3b59b_10428	84f28b3b17a5fee02a8e30ce554821de_10418	8b22758a929e0accca08d9acf380c64d_10442	7054a9bb977e62c62a6366f8f3caac0f_6159	13c6043f1b8f9ffc4ffe02e70ab25516_11757	fd642ce5a8a990b3180bfee237b05c12_4297	68dc3cfa2550759daea660886eafbfcd_13436	b0ae9ff660860b9cda0231005574687e_10741	6ad2ea7d64599eb7fb3ecabaa50bf1f8_2918	e7d37845e534701d64059ba75383e12d_1745	c7c40eda78cf130c966647755134e2de_1405	4d33485a9d9d2f52003433b4dd3ebc1c_1461	d33a8db5af35ed3dc3d2af65371b3b72_12731	dc78db1d62ada63fe6a2a44641ea38d6_3775	3851b3efc1b611b39602aff919a562f8_7200	6525475ee51ec9035b1b244328350443_1341	55db69fc8e9cba77527471fcb23e1bfc_1487	74e5e017befd937000dfc502ea46e1f1_1699	9a435902eae5ec4b24154c8031359700_671	48bd6800f8e1fb6c26fcd679313e357f_9176	84ff823ae51f4f5f67dd715ef8a14b8d_11301	a48a2acd939ad90a842230d00e385fe5_13143	7647d9e74c990c8c2018aa14efe589ab_11058	9f4518d01b6996451f24dc955831b66a_13084	705c9af312180478b99221a87bdccba2_10852	53d3bbf89b9918dd925b65414f7c5dbe_2897
C6Y08_RS00995	ABC transporter permease/substrate-binding protein	63	63	1	1	3140				1526	1526	1526	6fb57a34ce60fa6ffcd6b0ada92302fc_8224	8ef1dc118ee4838f261237587ceee75e_10456	b188e6825fd590866a012d87fb7f95f5_12228	7bd4cf11b10471b8832be5f2215de049_2366	6f0ff4c9ed4b93c60fbeda700771d277_10345	5236776933e47f7ecc2f40e0170feeeb_10653	3f54067f0171de3b419324bfb7229574_4091	53cefd0047eff68b652358cc419cd0b6_10357	9b634048604e41ae55e5bd6c1afbf922_6179	733f00d86caeeda453a9fbbe11761790_10693	b24241dcc4b03c8a5da9ca26399408d4_8690	e5918ec09b46b1fc7fbbc9c91ab3b59b_10424	84f28b3b17a5fee02a8e30ce554821de_10414	8b22758a929e0accca08d9acf380c64d_10438	7054a9bb977e62c62a6366f8f3caac0f_6163	13c6043f1b8f9ffc4ffe02e70ab25516_11753	fd642ce5a8a990b3180bfee237b05c12_4293	68dc3cfa2550759daea660886eafbfcd_13432	b0ae9ff660860b9cda0231005574687e_10745	6ad2ea7d64599eb7fb3ecabaa50bf1f8_2914	e7d37845e534701d64059ba75383e12d_1749	c7c40eda78cf130c966647755134e2de_1409	4d33485a9d9d2f52003433b4dd3ebc1c_1465	d33a8db5af35ed3dc3d2af65371b3b72_12727	dc78db1d62ada63fe6a2a44641ea38d6_3771	3851b3efc1b611b39602aff919a562f8_7204	6525475ee51ec9035b1b244328350443_1345	55db69fc8e9cba77527471fcb23e1bfc_1491	74e5e017befd937000dfc502ea46e1f1_1695	9a435902eae5ec4b24154c8031359700_667	48bd6800f8e1fb6c26fcd679313e357f_9172	84ff823ae51f4f5f67dd715ef8a14b8d_11297	a48a2acd939ad90a842230d00e385fe5_13147	7647d9e74c990c8c2018aa14efe589ab_11054	9f4518d01b6996451f24dc955831b66a_985	705c9af312180478b99221a87bdccba2_13161	53d3bbf89b9918dd925b65414f7c5dbe_2901
btuD_2	ABC transporter ATP-binding protein	63	63	1	1	3141				971	971	971	6fb57a34ce60fa6ffcd6b0ada92302fc_8228	8ef1dc118ee4838f261237587ceee75e_10452	b188e6825fd590866a012d87fb7f95f5_12224	7bd4cf11b10471b8832be5f2215de049_2370	6f0ff4c9ed4b93c60fbeda700771d277_10341	5236776933e47f7ecc2f40e0170feeeb_10657	3f54067f0171de3b419324bfb7229574_4087	53cefd0047eff68b652358cc419cd0b6_10353	9b634048604e41ae55e5bd6c1afbf922_6175	733f00d86caeeda453a9fbbe11761790_10697	b24241dcc4b03c8a5da9ca26399408d4_8694	e5918ec09b46b1fc7fbbc9c91ab3b59b_10420	84f28b3b17a5fee02a8e30ce554821de_10410	8b22758a929e0accca08d9acf380c64d_10434	7054a9bb977e62c62a6366f8f3caac0f_6167	13c6043f1b8f9ffc4ffe02e70ab25516_11749	fd642ce5a8a990b3180bfee237b05c12_4289	68dc3cfa2550759daea660886eafbfcd_13428	b0ae9ff660860b9cda0231005574687e_10749	6ad2ea7d64599eb7fb3ecabaa50bf1f8_2910	e7d37845e534701d64059ba75383e12d_1753	c7c40eda78cf130c966647755134e2de_1413	4d33485a9d9d2f52003433b4dd3ebc1c_1469	d33a8db5af35ed3dc3d2af65371b3b72_12723	dc78db1d62ada63fe6a2a44641ea38d6_3767	3851b3efc1b611b39602aff919a562f8_7208	6525475ee51ec9035b1b244328350443_1349	55db69fc8e9cba77527471fcb23e1bfc_1495	74e5e017befd937000dfc502ea46e1f1_1691	9a435902eae5ec4b24154c8031359700_663	48bd6800f8e1fb6c26fcd679313e357f_9168	84ff823ae51f4f5f67dd715ef8a14b8d_11293	a48a2acd939ad90a842230d00e385fe5_13151	7647d9e74c990c8c2018aa14efe589ab_11050	9f4518d01b6996451f24dc955831b66a_989	705c9af312180478b99221a87bdccba2_13157	53d3bbf89b9918dd925b65414f7c5dbe_2905
glpO	type 1 glycerol-3-phosphate oxidase	63	63	1	1	3144				1829	1829	1829	6fb57a34ce60fa6ffcd6b0ada92302fc_8240	8ef1dc118ee4838f261237587ceee75e_10441	b188e6825fd590866a012d87fb7f95f5_12212	7bd4cf11b10471b8832be5f2215de049_2382	6f0ff4c9ed4b93c60fbeda700771d277_10325	5236776933e47f7ecc2f40e0170feeeb_10671	3f54067f0171de3b419324bfb7229574_4071	53cefd0047eff68b652358cc419cd0b6_10337	9b634048604e41ae55e5bd6c1afbf922_6159	733f00d86caeeda453a9fbbe11761790_10713	b24241dcc4b03c8a5da9ca26399408d4_8710	e5918ec09b46b1fc7fbbc9c91ab3b59b_10405	84f28b3b17a5fee02a8e30ce554821de_10395	8b22758a929e0accca08d9acf380c64d_10418	7054a9bb977e62c62a6366f8f3caac0f_6183	13c6043f1b8f9ffc4ffe02e70ab25516_11739	fd642ce5a8a990b3180bfee237b05c12_4277	68dc3cfa2550759daea660886eafbfcd_13416	b0ae9ff660860b9cda0231005574687e_10765	6ad2ea7d64599eb7fb3ecabaa50bf1f8_2899	e7d37845e534701d64059ba75383e12d_1769	c7c40eda78cf130c966647755134e2de_1425	4d33485a9d9d2f52003433b4dd3ebc1c_1481	d33a8db5af35ed3dc3d2af65371b3b72_12707	dc78db1d62ada63fe6a2a44641ea38d6_3751	3851b3efc1b611b39602aff919a562f8_7220	6525475ee51ec9035b1b244328350443_1365	55db69fc8e9cba77527471fcb23e1bfc_1511	74e5e017befd937000dfc502ea46e1f1_1679	9a435902eae5ec4b24154c8031359700_647	48bd6800f8e1fb6c26fcd679313e357f_9156	84ff823ae51f4f5f67dd715ef8a14b8d_11282	a48a2acd939ad90a842230d00e385fe5_13163	7647d9e74c990c8c2018aa14efe589ab_11038	9f4518d01b6996451f24dc955831b66a_1001	705c9af312180478b99221a87bdccba2_13145	53d3bbf89b9918dd925b65414f7c5dbe_2917
glpF	aquaporin family protein	63	63	1	1	3147				719	722	721	6fb57a34ce60fa6ffcd6b0ada92302fc_8244	8ef1dc118ee4838f261237587ceee75e_10437	b188e6825fd590866a012d87fb7f95f5_12209	7bd4cf11b10471b8832be5f2215de049_2386	6f0ff4c9ed4b93c60fbeda700771d277_10321	5236776933e47f7ecc2f40e0170feeeb_10675	3f54067f0171de3b419324bfb7229574_4067	53cefd0047eff68b652358cc419cd0b6_10333	9b634048604e41ae55e5bd6c1afbf922_6155	733f00d86caeeda453a9fbbe11761790_10717	b24241dcc4b03c8a5da9ca26399408d4_8714	e5918ec09b46b1fc7fbbc9c91ab3b59b_10401	84f28b3b17a5fee02a8e30ce554821de_10391	8b22758a929e0accca08d9acf380c64d_10414	7054a9bb977e62c62a6366f8f3caac0f_6187	13c6043f1b8f9ffc4ffe02e70ab25516_11735	fd642ce5a8a990b3180bfee237b05c12_4273	68dc3cfa2550759daea660886eafbfcd_13412	b0ae9ff660860b9cda0231005574687e_10769	6ad2ea7d64599eb7fb3ecabaa50bf1f8_2895	e7d37845e534701d64059ba75383e12d_1773	c7c40eda78cf130c966647755134e2de_1429	4d33485a9d9d2f52003433b4dd3ebc1c_1485	d33a8db5af35ed3dc3d2af65371b3b72_12703	dc78db1d62ada63fe6a2a44641ea38d6_3747	3851b3efc1b611b39602aff919a562f8_7224	6525475ee51ec9035b1b244328350443_1369	55db69fc8e9cba77527471fcb23e1bfc_1515	74e5e017befd937000dfc502ea46e1f1_1675	9a435902eae5ec4b24154c8031359700_643	48bd6800f8e1fb6c26fcd679313e357f_9152	84ff823ae51f4f5f67dd715ef8a14b8d_11278	a48a2acd939ad90a842230d00e385fe5_13167	7647d9e74c990c8c2018aa14efe589ab_11034	9f4518d01b6996451f24dc955831b66a_1005	705c9af312180478b99221a87bdccba2_13141	53d3bbf89b9918dd925b65414f7c5dbe_2921
C6Y13_RS04105	MFS transporter	63	63	1	1	3149				1145	1145	1145	6fb57a34ce60fa6ffcd6b0ada92302fc_8250	8ef1dc118ee4838f261237587ceee75e_10413	b188e6825fd590866a012d87fb7f95f5_12186	7bd4cf11b10471b8832be5f2215de049_2410	6f0ff4c9ed4b93c60fbeda700771d277_10313	5236776933e47f7ecc2f40e0170feeeb_10683	3f54067f0171de3b419324bfb7229574_4059	53cefd0047eff68b652358cc419cd0b6_10325	9b634048604e41ae55e5bd6c1afbf922_6148	733f00d86caeeda453a9fbbe11761790_10725	b24241dcc4b03c8a5da9ca26399408d4_8722	e5918ec09b46b1fc7fbbc9c91ab3b59b_10393	84f28b3b17a5fee02a8e30ce554821de_10384	8b22758a929e0accca08d9acf380c64d_10406	7054a9bb977e62c62a6366f8f3caac0f_6195	13c6043f1b8f9ffc4ffe02e70ab25516_11776	fd642ce5a8a990b3180bfee237b05c12_4249	68dc3cfa2550759daea660886eafbfcd_13406	b0ae9ff660860b9cda0231005574687e_10776	6ad2ea7d64599eb7fb3ecabaa50bf1f8_2871	e7d37845e534701d64059ba75383e12d_1793	c7c40eda78cf130c966647755134e2de_1435	4d33485a9d9d2f52003433b4dd3ebc1c_1493	d33a8db5af35ed3dc3d2af65371b3b72_12684	dc78db1d62ada63fe6a2a44641ea38d6_3739	3851b3efc1b611b39602aff919a562f8_7247	6525475ee51ec9035b1b244328350443_1377	55db69fc8e9cba77527471fcb23e1bfc_1535	74e5e017befd937000dfc502ea46e1f1_1651	9a435902eae5ec4b24154c8031359700_623	48bd6800f8e1fb6c26fcd679313e357f_9144	84ff823ae51f4f5f67dd715ef8a14b8d_11270	a48a2acd939ad90a842230d00e385fe5_13175	7647d9e74c990c8c2018aa14efe589ab_11026	9f4518d01b6996451f24dc955831b66a_1013	705c9af312180478b99221a87bdccba2_13133	53d3bbf89b9918dd925b65414f7c5dbe_2929
ybjI_1	Cof-type HAD-IIB family hydrolase	63	63	1	1	3150				791	791	791	6fb57a34ce60fa6ffcd6b0ada92302fc_8254	8ef1dc118ee4838f261237587ceee75e_10409	b188e6825fd590866a012d87fb7f95f5_12183	7bd4cf11b10471b8832be5f2215de049_2414	6f0ff4c9ed4b93c60fbeda700771d277_10309	5236776933e47f7ecc2f40e0170feeeb_10686	3f54067f0171de3b419324bfb7229574_4055	53cefd0047eff68b652358cc419cd0b6_10321	9b634048604e41ae55e5bd6c1afbf922_6144	733f00d86caeeda453a9fbbe11761790_10729	b24241dcc4b03c8a5da9ca26399408d4_8726	e5918ec09b46b1fc7fbbc9c91ab3b59b_10389	84f28b3b17a5fee02a8e30ce554821de_10380	8b22758a929e0accca08d9acf380c64d_10402	7054a9bb977e62c62a6366f8f3caac0f_6199	13c6043f1b8f9ffc4ffe02e70ab25516_11780	fd642ce5a8a990b3180bfee237b05c12_4245	68dc3cfa2550759daea660886eafbfcd_13402	b0ae9ff660860b9cda0231005574687e_10779	6ad2ea7d64599eb7fb3ecabaa50bf1f8_2867	e7d37845e534701d64059ba75383e12d_1797	c7c40eda78cf130c966647755134e2de_1439	4d33485a9d9d2f52003433b4dd3ebc1c_1497	d33a8db5af35ed3dc3d2af65371b3b72_12680	dc78db1d62ada63fe6a2a44641ea38d6_3735	3851b3efc1b611b39602aff919a562f8_7251	6525475ee51ec9035b1b244328350443_1381	55db69fc8e9cba77527471fcb23e1bfc_1539	74e5e017befd937000dfc502ea46e1f1_1647	9a435902eae5ec4b24154c8031359700_619	48bd6800f8e1fb6c26fcd679313e357f_9140	84ff823ae51f4f5f67dd715ef8a14b8d_11266	a48a2acd939ad90a842230d00e385fe5_13179	7647d9e74c990c8c2018aa14efe589ab_11022	9f4518d01b6996451f24dc955831b66a_1017	705c9af312180478b99221a87bdccba2_13129	53d3bbf89b9918dd925b65414f7c5dbe_2933
C6Y08_RS01040	AraC family transcriptional regulator	63	63	1	1	3151				872	872	872	6fb57a34ce60fa6ffcd6b0ada92302fc_8258	8ef1dc118ee4838f261237587ceee75e_10405	b188e6825fd590866a012d87fb7f95f5_12180	7bd4cf11b10471b8832be5f2215de049_2418	6f0ff4c9ed4b93c60fbeda700771d277_10305	5236776933e47f7ecc2f40e0170feeeb_10690	3f54067f0171de3b419324bfb7229574_4051	53cefd0047eff68b652358cc419cd0b6_10317	9b634048604e41ae55e5bd6c1afbf922_6140	733f00d86caeeda453a9fbbe11761790_10733	b24241dcc4b03c8a5da9ca26399408d4_8730	e5918ec09b46b1fc7fbbc9c91ab3b59b_10385	84f28b3b17a5fee02a8e30ce554821de_10376	8b22758a929e0accca08d9acf380c64d_10398	7054a9bb977e62c62a6366f8f3caac0f_6203	13c6043f1b8f9ffc4ffe02e70ab25516_11784	fd642ce5a8a990b3180bfee237b05c12_4241	68dc3cfa2550759daea660886eafbfcd_13398	b0ae9ff660860b9cda0231005574687e_10783	6ad2ea7d64599eb7fb3ecabaa50bf1f8_2863	e7d37845e534701d64059ba75383e12d_1801	c7c40eda78cf130c966647755134e2de_1443	4d33485a9d9d2f52003433b4dd3ebc1c_1501	d33a8db5af35ed3dc3d2af65371b3b72_12676	dc78db1d62ada63fe6a2a44641ea38d6_3731	3851b3efc1b611b39602aff919a562f8_7255	6525475ee51ec9035b1b244328350443_1385	55db69fc8e9cba77527471fcb23e1bfc_1543	74e5e017befd937000dfc502ea46e1f1_1643	9a435902eae5ec4b24154c8031359700_615	48bd6800f8e1fb6c26fcd679313e357f_9136	84ff823ae51f4f5f67dd715ef8a14b8d_11262	a48a2acd939ad90a842230d00e385fe5_13182	7647d9e74c990c8c2018aa14efe589ab_11018	9f4518d01b6996451f24dc955831b66a_1021	705c9af312180478b99221a87bdccba2_13125	53d3bbf89b9918dd925b65414f7c5dbe_2937
KGI20_RS06365	Cof-type HAD-IIB family hydrolase	63	63	1	1	3152				815	815	815	6fb57a34ce60fa6ffcd6b0ada92302fc_8263	8ef1dc118ee4838f261237587ceee75e_10401	b188e6825fd590866a012d87fb7f95f5_12176	7bd4cf11b10471b8832be5f2215de049_2423	6f0ff4c9ed4b93c60fbeda700771d277_10301	5236776933e47f7ecc2f40e0170feeeb_10695	3f54067f0171de3b419324bfb7229574_4047	53cefd0047eff68b652358cc419cd0b6_10313	9b634048604e41ae55e5bd6c1afbf922_6136	733f00d86caeeda453a9fbbe11761790_10738	b24241dcc4b03c8a5da9ca26399408d4_8735	e5918ec09b46b1fc7fbbc9c91ab3b59b_10381	84f28b3b17a5fee02a8e30ce554821de_10372	8b22758a929e0accca08d9acf380c64d_10394	7054a9bb977e62c62a6366f8f3caac0f_6208	13c6043f1b8f9ffc4ffe02e70ab25516_11789	fd642ce5a8a990b3180bfee237b05c12_4237	68dc3cfa2550759daea660886eafbfcd_13394	b0ae9ff660860b9cda0231005574687e_10788	6ad2ea7d64599eb7fb3ecabaa50bf1f8_2859	e7d37845e534701d64059ba75383e12d_1806	c7c40eda78cf130c966647755134e2de_1448	4d33485a9d9d2f52003433b4dd3ebc1c_1506	d33a8db5af35ed3dc3d2af65371b3b72_12672	dc78db1d62ada63fe6a2a44641ea38d6_3727	3851b3efc1b611b39602aff919a562f8_7260	6525475ee51ec9035b1b244328350443_1390	55db69fc8e9cba77527471fcb23e1bfc_1548	74e5e017befd937000dfc502ea46e1f1_1639	9a435902eae5ec4b24154c8031359700_611	48bd6800f8e1fb6c26fcd679313e357f_9132	84ff823ae51f4f5f67dd715ef8a14b8d_11258	a48a2acd939ad90a842230d00e385fe5_13187	7647d9e74c990c8c2018aa14efe589ab_11014	9f4518d01b6996451f24dc955831b66a_1026	705c9af312180478b99221a87bdccba2_13121	53d3bbf89b9918dd925b65414f7c5dbe_2942
GA516_RS07375	AAA family ATPase	63	63	1	1	3195				2090	2309	2215	6fb57a34ce60fa6ffcd6b0ada92302fc_8344	8ef1dc118ee4838f261237587ceee75e_10380	b188e6825fd590866a012d87fb7f95f5_12155	7bd4cf11b10471b8832be5f2215de049_2443	6f0ff4c9ed4b93c60fbeda700771d277_11037	5236776933e47f7ecc2f40e0170feeeb_11026	3f54067f0171de3b419324bfb7229574_7603	53cefd0047eff68b652358cc419cd0b6_11403	9b634048604e41ae55e5bd6c1afbf922_3045	733f00d86caeeda453a9fbbe11761790_4419	b24241dcc4b03c8a5da9ca26399408d4_9549	e5918ec09b46b1fc7fbbc9c91ab3b59b_11132	84f28b3b17a5fee02a8e30ce554821de_11505	8b22758a929e0accca08d9acf380c64d_11519	7054a9bb977e62c62a6366f8f3caac0f_3176	13c6043f1b8f9ffc4ffe02e70ab25516_844	fd642ce5a8a990b3180bfee237b05c12_4216	68dc3cfa2550759daea660886eafbfcd_13319	b0ae9ff660860b9cda0231005574687e_11116	6ad2ea7d64599eb7fb3ecabaa50bf1f8_2838	e7d37845e534701d64059ba75383e12d_6599	c7c40eda78cf130c966647755134e2de_1528	4d33485a9d9d2f52003433b4dd3ebc1c_1606	d33a8db5af35ed3dc3d2af65371b3b72_12568	dc78db1d62ada63fe6a2a44641ea38d6_3674	3851b3efc1b611b39602aff919a562f8_7280	6525475ee51ec9035b1b244328350443_1458	55db69fc8e9cba77527471fcb23e1bfc_1656	74e5e017befd937000dfc502ea46e1f1_1618	9a435902eae5ec4b24154c8031359700_512	48bd6800f8e1fb6c26fcd679313e357f_9048	84ff823ae51f4f5f67dd715ef8a14b8d_11167	a48a2acd939ad90a842230d00e385fe5_13275	7647d9e74c990c8c2018aa14efe589ab_10927	9f4518d01b6996451f24dc955831b66a_1118	705c9af312180478b99221a87bdccba2_13024	53d3bbf89b9918dd925b65414f7c5dbe_3026
yafV	carbon-nitrogen family hydrolase	63	63	1	1	3196				776	776	776	6fb57a34ce60fa6ffcd6b0ada92302fc_8348	8ef1dc118ee4838f261237587ceee75e_10376	b188e6825fd590866a012d87fb7f95f5_12151	7bd4cf11b10471b8832be5f2215de049_2447	6f0ff4c9ed4b93c60fbeda700771d277_11041	5236776933e47f7ecc2f40e0170feeeb_11030	3f54067f0171de3b419324bfb7229574_7607	53cefd0047eff68b652358cc419cd0b6_11399	9b634048604e41ae55e5bd6c1afbf922_3041	733f00d86caeeda453a9fbbe11761790_4415	b24241dcc4b03c8a5da9ca26399408d4_9545	e5918ec09b46b1fc7fbbc9c91ab3b59b_11136	84f28b3b17a5fee02a8e30ce554821de_11501	8b22758a929e0accca08d9acf380c64d_11515	7054a9bb977e62c62a6366f8f3caac0f_3172	13c6043f1b8f9ffc4ffe02e70ab25516_848	fd642ce5a8a990b3180bfee237b05c12_4212	68dc3cfa2550759daea660886eafbfcd_13315	b0ae9ff660860b9cda0231005574687e_11120	6ad2ea7d64599eb7fb3ecabaa50bf1f8_2834	e7d37845e534701d64059ba75383e12d_6595	c7c40eda78cf130c966647755134e2de_1532	4d33485a9d9d2f52003433b4dd3ebc1c_1610	d33a8db5af35ed3dc3d2af65371b3b72_12564	dc78db1d62ada63fe6a2a44641ea38d6_3670	3851b3efc1b611b39602aff919a562f8_7284	6525475ee51ec9035b1b244328350443_1462	55db69fc8e9cba77527471fcb23e1bfc_1660	74e5e017befd937000dfc502ea46e1f1_1614	9a435902eae5ec4b24154c8031359700_508	48bd6800f8e1fb6c26fcd679313e357f_9044	84ff823ae51f4f5f67dd715ef8a14b8d_11163	a48a2acd939ad90a842230d00e385fe5_13279	7647d9e74c990c8c2018aa14efe589ab_10923	9f4518d01b6996451f24dc955831b66a_1122	705c9af312180478b99221a87bdccba2_13020	53d3bbf89b9918dd925b65414f7c5dbe_3030
trpS	tryptophan--tRNA ligase	63	63	1	1	3198				1016	1016	1016	6fb57a34ce60fa6ffcd6b0ada92302fc_8352	8ef1dc118ee4838f261237587ceee75e_10372	b188e6825fd590866a012d87fb7f95f5_12147	7bd4cf11b10471b8832be5f2215de049_2451	6f0ff4c9ed4b93c60fbeda700771d277_11045	5236776933e47f7ecc2f40e0170feeeb_11034	3f54067f0171de3b419324bfb7229574_7611	53cefd0047eff68b652358cc419cd0b6_11395	9b634048604e41ae55e5bd6c1afbf922_3037	733f00d86caeeda453a9fbbe11761790_4411	b24241dcc4b03c8a5da9ca26399408d4_9541	e5918ec09b46b1fc7fbbc9c91ab3b59b_11140	84f28b3b17a5fee02a8e30ce554821de_11497	8b22758a929e0accca08d9acf380c64d_11511	7054a9bb977e62c62a6366f8f3caac0f_3168	13c6043f1b8f9ffc4ffe02e70ab25516_852	fd642ce5a8a990b3180bfee237b05c12_4208	68dc3cfa2550759daea660886eafbfcd_13311	b0ae9ff660860b9cda0231005574687e_11124	6ad2ea7d64599eb7fb3ecabaa50bf1f8_2830	e7d37845e534701d64059ba75383e12d_6591	c7c40eda78cf130c966647755134e2de_1536	4d33485a9d9d2f52003433b4dd3ebc1c_1614	d33a8db5af35ed3dc3d2af65371b3b72_12560	dc78db1d62ada63fe6a2a44641ea38d6_3666	3851b3efc1b611b39602aff919a562f8_7288	6525475ee51ec9035b1b244328350443_1466	55db69fc8e9cba77527471fcb23e1bfc_1664	74e5e017befd937000dfc502ea46e1f1_1610	9a435902eae5ec4b24154c8031359700_504	48bd6800f8e1fb6c26fcd679313e357f_9041	84ff823ae51f4f5f67dd715ef8a14b8d_11159	a48a2acd939ad90a842230d00e385fe5_13283	7647d9e74c990c8c2018aa14efe589ab_10919	9f4518d01b6996451f24dc955831b66a_1126	705c9af312180478b99221a87bdccba2_13016	53d3bbf89b9918dd925b65414f7c5dbe_3034
yydK_1	GntR family transcriptional regulator	63	63	1	1	3206				710	710	710	6fb57a34ce60fa6ffcd6b0ada92302fc_8356	8ef1dc118ee4838f261237587ceee75e_10368	b188e6825fd590866a012d87fb7f95f5_12143	7bd4cf11b10471b8832be5f2215de049_2455	6f0ff4c9ed4b93c60fbeda700771d277_11077	5236776933e47f7ecc2f40e0170feeeb_11065	3f54067f0171de3b419324bfb7229574_7637	53cefd0047eff68b652358cc419cd0b6_11363	9b634048604e41ae55e5bd6c1afbf922_3005	733f00d86caeeda453a9fbbe11761790_4381	b24241dcc4b03c8a5da9ca26399408d4_9509	e5918ec09b46b1fc7fbbc9c91ab3b59b_11172	84f28b3b17a5fee02a8e30ce554821de_11466	8b22758a929e0accca08d9acf380c64d_11480	7054a9bb977e62c62a6366f8f3caac0f_3136	13c6043f1b8f9ffc4ffe02e70ab25516_9731	fd642ce5a8a990b3180bfee237b05c12_4204	68dc3cfa2550759daea660886eafbfcd_13307	b0ae9ff660860b9cda0231005574687e_11156	6ad2ea7d64599eb7fb3ecabaa50bf1f8_2826	e7d37845e534701d64059ba75383e12d_6587	c7c40eda78cf130c966647755134e2de_1540	4d33485a9d9d2f52003433b4dd3ebc1c_1638	d33a8db5af35ed3dc3d2af65371b3b72_12556	dc78db1d62ada63fe6a2a44641ea38d6_3642	3851b3efc1b611b39602aff919a562f8_7292	6525475ee51ec9035b1b244328350443_1502	55db69fc8e9cba77527471fcb23e1bfc_1668	74e5e017befd937000dfc502ea46e1f1_1606	9a435902eae5ec4b24154c8031359700_500	48bd6800f8e1fb6c26fcd679313e357f_9037	84ff823ae51f4f5f67dd715ef8a14b8d_11136	a48a2acd939ad90a842230d00e385fe5_13307	7647d9e74c990c8c2018aa14efe589ab_10895	9f4518d01b6996451f24dc955831b66a_2329	705c9af312180478b99221a87bdccba2_12992	53d3bbf89b9918dd925b65414f7c5dbe_3058
ACM52_RS00635	hypothetical protein	63	63	1	1	3208				188	188	188	6fb57a34ce60fa6ffcd6b0ada92302fc_8364	8ef1dc118ee4838f261237587ceee75e_10360	b188e6825fd590866a012d87fb7f95f5_12135	7bd4cf11b10471b8832be5f2215de049_2462	6f0ff4c9ed4b93c60fbeda700771d277_11085	5236776933e47f7ecc2f40e0170feeeb_11073	3f54067f0171de3b419324bfb7229574_7645	53cefd0047eff68b652358cc419cd0b6_11355	9b634048604e41ae55e5bd6c1afbf922_2997	733f00d86caeeda453a9fbbe11761790_4373	b24241dcc4b03c8a5da9ca26399408d4_9501	e5918ec09b46b1fc7fbbc9c91ab3b59b_11179	84f28b3b17a5fee02a8e30ce554821de_11458	8b22758a929e0accca08d9acf380c64d_11472	7054a9bb977e62c62a6366f8f3caac0f_3128	13c6043f1b8f9ffc4ffe02e70ab25516_9723	fd642ce5a8a990b3180bfee237b05c12_4196	68dc3cfa2550759daea660886eafbfcd_13299	b0ae9ff660860b9cda0231005574687e_11164	6ad2ea7d64599eb7fb3ecabaa50bf1f8_2818	e7d37845e534701d64059ba75383e12d_6579	c7c40eda78cf130c966647755134e2de_1548	4d33485a9d9d2f52003433b4dd3ebc1c_1646	d33a8db5af35ed3dc3d2af65371b3b72_12548	dc78db1d62ada63fe6a2a44641ea38d6_3634	3851b3efc1b611b39602aff919a562f8_7300	6525475ee51ec9035b1b244328350443_1510	55db69fc8e9cba77527471fcb23e1bfc_1676	74e5e017befd937000dfc502ea46e1f1_1600	9a435902eae5ec4b24154c8031359700_492	48bd6800f8e1fb6c26fcd679313e357f_9029	84ff823ae51f4f5f67dd715ef8a14b8d_11128	a48a2acd939ad90a842230d00e385fe5_13315	7647d9e74c990c8c2018aa14efe589ab_10887	9f4518d01b6996451f24dc955831b66a_2337	705c9af312180478b99221a87bdccba2_12984	53d3bbf89b9918dd925b65414f7c5dbe_3066
J7R14_RS05020	DUF3284 domain-containing protein	63	63	1	1	3209				422	422	422	6fb57a34ce60fa6ffcd6b0ada92302fc_8368	8ef1dc118ee4838f261237587ceee75e_10356	b188e6825fd590866a012d87fb7f95f5_12131	7bd4cf11b10471b8832be5f2215de049_2466	6f0ff4c9ed4b93c60fbeda700771d277_11089	5236776933e47f7ecc2f40e0170feeeb_11077	3f54067f0171de3b419324bfb7229574_7649	53cefd0047eff68b652358cc419cd0b6_11351	9b634048604e41ae55e5bd6c1afbf922_2993	733f00d86caeeda453a9fbbe11761790_4369	b24241dcc4b03c8a5da9ca26399408d4_9497	e5918ec09b46b1fc7fbbc9c91ab3b59b_11183	84f28b3b17a5fee02a8e30ce554821de_11454	8b22758a929e0accca08d9acf380c64d_11468	7054a9bb977e62c62a6366f8f3caac0f_3124	13c6043f1b8f9ffc4ffe02e70ab25516_9719	fd642ce5a8a990b3180bfee237b05c12_4192	68dc3cfa2550759daea660886eafbfcd_13295	b0ae9ff660860b9cda0231005574687e_11168	6ad2ea7d64599eb7fb3ecabaa50bf1f8_2815	e7d37845e534701d64059ba75383e12d_6575	c7c40eda78cf130c966647755134e2de_1552	4d33485a9d9d2f52003433b4dd3ebc1c_1650	d33a8db5af35ed3dc3d2af65371b3b72_12544	dc78db1d62ada63fe6a2a44641ea38d6_3630	3851b3efc1b611b39602aff919a562f8_7304	6525475ee51ec9035b1b244328350443_1514	55db69fc8e9cba77527471fcb23e1bfc_1680	74e5e017befd937000dfc502ea46e1f1_1596	9a435902eae5ec4b24154c8031359700_488	48bd6800f8e1fb6c26fcd679313e357f_9025	84ff823ae51f4f5f67dd715ef8a14b8d_11124	a48a2acd939ad90a842230d00e385fe5_13319	7647d9e74c990c8c2018aa14efe589ab_10883	9f4518d01b6996451f24dc955831b66a_2341	705c9af312180478b99221a87bdccba2_12980	53d3bbf89b9918dd925b65414f7c5dbe_3070
mvaA	hydroxymethylglutaryl-CoA reductase, degradative	63	63	1	1	3217				1274	1274	1274	6fb57a34ce60fa6ffcd6b0ada92302fc_8382	8ef1dc118ee4838f261237587ceee75e_10342	b188e6825fd590866a012d87fb7f95f5_12117	7bd4cf11b10471b8832be5f2215de049_2479	6f0ff4c9ed4b93c60fbeda700771d277_11116	5236776933e47f7ecc2f40e0170feeeb_11104	3f54067f0171de3b419324bfb7229574_7681	53cefd0047eff68b652358cc419cd0b6_11323	9b634048604e41ae55e5bd6c1afbf922_2965	733f00d86caeeda453a9fbbe11761790_4341	b24241dcc4b03c8a5da9ca26399408d4_9470	e5918ec09b46b1fc7fbbc9c91ab3b59b_11210	84f28b3b17a5fee02a8e30ce554821de_11426	8b22758a929e0accca08d9acf380c64d_11442	7054a9bb977e62c62a6366f8f3caac0f_3096	13c6043f1b8f9ffc4ffe02e70ab25516_9706	fd642ce5a8a990b3180bfee237b05c12_4178	68dc3cfa2550759daea660886eafbfcd_13266	b0ae9ff660860b9cda0231005574687e_11193	6ad2ea7d64599eb7fb3ecabaa50bf1f8_2801	e7d37845e534701d64059ba75383e12d_6545	c7c40eda78cf130c966647755134e2de_1582	4d33485a9d9d2f52003433b4dd3ebc1c_1690	d33a8db5af35ed3dc3d2af65371b3b72_12512	dc78db1d62ada63fe6a2a44641ea38d6_3598	3851b3efc1b611b39602aff919a562f8_7318	6525475ee51ec9035b1b244328350443_1546	55db69fc8e9cba77527471fcb23e1bfc_1712	74e5e017befd937000dfc502ea46e1f1_1582	9a435902eae5ec4b24154c8031359700_456	48bd6800f8e1fb6c26fcd679313e357f_8993	84ff823ae51f4f5f67dd715ef8a14b8d_11093	a48a2acd939ad90a842230d00e385fe5_13351	7647d9e74c990c8c2018aa14efe589ab_10851	9f4518d01b6996451f24dc955831b66a_181	705c9af312180478b99221a87bdccba2_12965	53d3bbf89b9918dd925b65414f7c5dbe_3102
BB562_RS02015	hypothetical protein	63	63	1	1	3218				959	959	959	6fb57a34ce60fa6ffcd6b0ada92302fc_8386	8ef1dc118ee4838f261237587ceee75e_10338	b188e6825fd590866a012d87fb7f95f5_12114	7bd4cf11b10471b8832be5f2215de049_2483	6f0ff4c9ed4b93c60fbeda700771d277_11120	5236776933e47f7ecc2f40e0170feeeb_11108	3f54067f0171de3b419324bfb7229574_7685	53cefd0047eff68b652358cc419cd0b6_11320	9b634048604e41ae55e5bd6c1afbf922_2961	733f00d86caeeda453a9fbbe11761790_4337	b24241dcc4b03c8a5da9ca26399408d4_9466	e5918ec09b46b1fc7fbbc9c91ab3b59b_11214	84f28b3b17a5fee02a8e30ce554821de_11422	8b22758a929e0accca08d9acf380c64d_11438	7054a9bb977e62c62a6366f8f3caac0f_3092	13c6043f1b8f9ffc4ffe02e70ab25516_9702	fd642ce5a8a990b3180bfee237b05c12_4174	68dc3cfa2550759daea660886eafbfcd_13262	b0ae9ff660860b9cda0231005574687e_11197	6ad2ea7d64599eb7fb3ecabaa50bf1f8_2797	e7d37845e534701d64059ba75383e12d_6541	c7c40eda78cf130c966647755134e2de_1586	4d33485a9d9d2f52003433b4dd3ebc1c_1694	d33a8db5af35ed3dc3d2af65371b3b72_12508	dc78db1d62ada63fe6a2a44641ea38d6_3594	3851b3efc1b611b39602aff919a562f8_7322	6525475ee51ec9035b1b244328350443_1550	55db69fc8e9cba77527471fcb23e1bfc_1716	74e5e017befd937000dfc502ea46e1f1_1578	9a435902eae5ec4b24154c8031359700_452	48bd6800f8e1fb6c26fcd679313e357f_8989	84ff823ae51f4f5f67dd715ef8a14b8d_11089	a48a2acd939ad90a842230d00e385fe5_13355	7647d9e74c990c8c2018aa14efe589ab_10847	9f4518d01b6996451f24dc955831b66a_185	705c9af312180478b99221a87bdccba2_12961	53d3bbf89b9918dd925b65414f7c5dbe_3106
cobB	NAD-dependent protein deacylase	63	63	1	1	3219				701	701	701	6fb57a34ce60fa6ffcd6b0ada92302fc_8390	8ef1dc118ee4838f261237587ceee75e_10334	b188e6825fd590866a012d87fb7f95f5_12110	7bd4cf11b10471b8832be5f2215de049_2487	6f0ff4c9ed4b93c60fbeda700771d277_11124	5236776933e47f7ecc2f40e0170feeeb_11112	3f54067f0171de3b419324bfb7229574_7689	53cefd0047eff68b652358cc419cd0b6_11316	9b634048604e41ae55e5bd6c1afbf922_2957	733f00d86caeeda453a9fbbe11761790_4333	b24241dcc4b03c8a5da9ca26399408d4_9462	e5918ec09b46b1fc7fbbc9c91ab3b59b_11218	84f28b3b17a5fee02a8e30ce554821de_11418	8b22758a929e0accca08d9acf380c64d_11434	7054a9bb977e62c62a6366f8f3caac0f_3088	13c6043f1b8f9ffc4ffe02e70ab25516_9699	fd642ce5a8a990b3180bfee237b05c12_4170	68dc3cfa2550759daea660886eafbfcd_13258	b0ae9ff660860b9cda0231005574687e_11201	6ad2ea7d64599eb7fb3ecabaa50bf1f8_2793	e7d37845e534701d64059ba75383e12d_6537	c7c40eda78cf130c966647755134e2de_1590	4d33485a9d9d2f52003433b4dd3ebc1c_1698	d33a8db5af35ed3dc3d2af65371b3b72_12504	dc78db1d62ada63fe6a2a44641ea38d6_3590	3851b3efc1b611b39602aff919a562f8_7326	6525475ee51ec9035b1b244328350443_1554	55db69fc8e9cba77527471fcb23e1bfc_1720	74e5e017befd937000dfc502ea46e1f1_1574	9a435902eae5ec4b24154c8031359700_448	48bd6800f8e1fb6c26fcd679313e357f_8986	84ff823ae51f4f5f67dd715ef8a14b8d_11085	a48a2acd939ad90a842230d00e385fe5_13359	7647d9e74c990c8c2018aa14efe589ab_10843	9f4518d01b6996451f24dc955831b66a_189	705c9af312180478b99221a87bdccba2_12957	53d3bbf89b9918dd925b65414f7c5dbe_3110
MOV06_RS03050	DUF72 domain-containing protein	63	63	1	1	3222				842	842	842	6fb57a34ce60fa6ffcd6b0ada92302fc_8394	8ef1dc118ee4838f261237587ceee75e_10331	b188e6825fd590866a012d87fb7f95f5_12106	7bd4cf11b10471b8832be5f2215de049_2491	6f0ff4c9ed4b93c60fbeda700771d277_11128	5236776933e47f7ecc2f40e0170feeeb_11116	3f54067f0171de3b419324bfb7229574_7693	53cefd0047eff68b652358cc419cd0b6_11312	9b634048604e41ae55e5bd6c1afbf922_2953	733f00d86caeeda453a9fbbe11761790_4329	b24241dcc4b03c8a5da9ca26399408d4_9458	e5918ec09b46b1fc7fbbc9c91ab3b59b_11222	84f28b3b17a5fee02a8e30ce554821de_11414	8b22758a929e0accca08d9acf380c64d_11430	7054a9bb977e62c62a6366f8f3caac0f_3084	13c6043f1b8f9ffc4ffe02e70ab25516_9695	fd642ce5a8a990b3180bfee237b05c12_4166	68dc3cfa2550759daea660886eafbfcd_13254	b0ae9ff660860b9cda0231005574687e_11204	6ad2ea7d64599eb7fb3ecabaa50bf1f8_2789	e7d37845e534701d64059ba75383e12d_6533	c7c40eda78cf130c966647755134e2de_1594	4d33485a9d9d2f52003433b4dd3ebc1c_1702	d33a8db5af35ed3dc3d2af65371b3b72_12500	dc78db1d62ada63fe6a2a44641ea38d6_3586	3851b3efc1b611b39602aff919a562f8_7330	6525475ee51ec9035b1b244328350443_1558	55db69fc8e9cba77527471fcb23e1bfc_1724	74e5e017befd937000dfc502ea46e1f1_1570	9a435902eae5ec4b24154c8031359700_444	48bd6800f8e1fb6c26fcd679313e357f_8982	84ff823ae51f4f5f67dd715ef8a14b8d_11081	a48a2acd939ad90a842230d00e385fe5_13363	7647d9e74c990c8c2018aa14efe589ab_10839	9f4518d01b6996451f24dc955831b66a_193	705c9af312180478b99221a87bdccba2_12953	53d3bbf89b9918dd925b65414f7c5dbe_3114
dtd3	TatD family hydrolase	63	63	1	1	3228				776	776	776	6fb57a34ce60fa6ffcd6b0ada92302fc_8436	8ef1dc118ee4838f261237587ceee75e_10281	b188e6825fd590866a012d87fb7f95f5_7975	7bd4cf11b10471b8832be5f2215de049_2543	6f0ff4c9ed4b93c60fbeda700771d277_11140	5236776933e47f7ecc2f40e0170feeeb_11127	3f54067f0171de3b419324bfb7229574_7704	53cefd0047eff68b652358cc419cd0b6_11301	9b634048604e41ae55e5bd6c1afbf922_2943	733f00d86caeeda453a9fbbe11761790_4317	b24241dcc4b03c8a5da9ca26399408d4_9446	e5918ec09b46b1fc7fbbc9c91ab3b59b_11233	84f28b3b17a5fee02a8e30ce554821de_11403	8b22758a929e0accca08d9acf380c64d_11418	7054a9bb977e62c62a6366f8f3caac0f_3074	13c6043f1b8f9ffc4ffe02e70ab25516_11060	fd642ce5a8a990b3180bfee237b05c12_4114	68dc3cfa2550759daea660886eafbfcd_13238	b0ae9ff660860b9cda0231005574687e_11216	6ad2ea7d64599eb7fb3ecabaa50bf1f8_2737	e7d37845e534701d64059ba75383e12d_6517	c7c40eda78cf130c966647755134e2de_1610	4d33485a9d9d2f52003433b4dd3ebc1c_1754	d33a8db5af35ed3dc3d2af65371b3b72_12484	dc78db1d62ada63fe6a2a44641ea38d6_3576	3851b3efc1b611b39602aff919a562f8_7376	6525475ee51ec9035b1b244328350443_1570	55db69fc8e9cba77527471fcb23e1bfc_1740	74e5e017befd937000dfc502ea46e1f1_1526	9a435902eae5ec4b24154c8031359700_428	48bd6800f8e1fb6c26fcd679313e357f_8934	84ff823ae51f4f5f67dd715ef8a14b8d_11065	a48a2acd939ad90a842230d00e385fe5_13410	7647d9e74c990c8c2018aa14efe589ab_10791	9f4518d01b6996451f24dc955831b66a_209	705c9af312180478b99221a87bdccba2_12905	53d3bbf89b9918dd925b65414f7c5dbe_3130
rnmV	ribonuclease M5	63	63	1	1	3229				560	581	580	6fb57a34ce60fa6ffcd6b0ada92302fc_8440	8ef1dc118ee4838f261237587ceee75e_10277	b188e6825fd590866a012d87fb7f95f5_7971	7bd4cf11b10471b8832be5f2215de049_2547	6f0ff4c9ed4b93c60fbeda700771d277_11143	5236776933e47f7ecc2f40e0170feeeb_11131	3f54067f0171de3b419324bfb7229574_7708	53cefd0047eff68b652358cc419cd0b6_11297	9b634048604e41ae55e5bd6c1afbf922_2939	733f00d86caeeda453a9fbbe11761790_4313	b24241dcc4b03c8a5da9ca26399408d4_9442	e5918ec09b46b1fc7fbbc9c91ab3b59b_11237	84f28b3b17a5fee02a8e30ce554821de_11399	8b22758a929e0accca08d9acf380c64d_11414	7054a9bb977e62c62a6366f8f3caac0f_3070	13c6043f1b8f9ffc4ffe02e70ab25516_11064	fd642ce5a8a990b3180bfee237b05c12_4110	68dc3cfa2550759daea660886eafbfcd_13234	b0ae9ff660860b9cda0231005574687e_11220	6ad2ea7d64599eb7fb3ecabaa50bf1f8_2733	e7d37845e534701d64059ba75383e12d_6513	c7c40eda78cf130c966647755134e2de_1614	4d33485a9d9d2f52003433b4dd3ebc1c_1758	d33a8db5af35ed3dc3d2af65371b3b72_12480	dc78db1d62ada63fe6a2a44641ea38d6_3572	3851b3efc1b611b39602aff919a562f8_7380	6525475ee51ec9035b1b244328350443_1574	55db69fc8e9cba77527471fcb23e1bfc_1744	74e5e017befd937000dfc502ea46e1f1_1522	9a435902eae5ec4b24154c8031359700_424	48bd6800f8e1fb6c26fcd679313e357f_8930	84ff823ae51f4f5f67dd715ef8a14b8d_11061	a48a2acd939ad90a842230d00e385fe5_13414	7647d9e74c990c8c2018aa14efe589ab_10787	9f4518d01b6996451f24dc955831b66a_213	705c9af312180478b99221a87bdccba2_12901	53d3bbf89b9918dd925b65414f7c5dbe_3134
rsmA	16S rRNA (adenine(1518)-N(6)/adenine(1519)-N(6))- dimethyltransferase RsmA	63	63	1	1	3230				887	887	887	6fb57a34ce60fa6ffcd6b0ada92302fc_8444	8ef1dc118ee4838f261237587ceee75e_10273	b188e6825fd590866a012d87fb7f95f5_7967	7bd4cf11b10471b8832be5f2215de049_2551	6f0ff4c9ed4b93c60fbeda700771d277_11147	5236776933e47f7ecc2f40e0170feeeb_11135	3f54067f0171de3b419324bfb7229574_7712	53cefd0047eff68b652358cc419cd0b6_11293	9b634048604e41ae55e5bd6c1afbf922_2935	733f00d86caeeda453a9fbbe11761790_4309	b24241dcc4b03c8a5da9ca26399408d4_9438	e5918ec09b46b1fc7fbbc9c91ab3b59b_11240	84f28b3b17a5fee02a8e30ce554821de_11395	8b22758a929e0accca08d9acf380c64d_11410	7054a9bb977e62c62a6366f8f3caac0f_3067	13c6043f1b8f9ffc4ffe02e70ab25516_11068	fd642ce5a8a990b3180bfee237b05c12_4106	68dc3cfa2550759daea660886eafbfcd_13230	b0ae9ff660860b9cda0231005574687e_11224	6ad2ea7d64599eb7fb3ecabaa50bf1f8_2729	e7d37845e534701d64059ba75383e12d_6509	c7c40eda78cf130c966647755134e2de_1618	4d33485a9d9d2f52003433b4dd3ebc1c_1762	d33a8db5af35ed3dc3d2af65371b3b72_12476	dc78db1d62ada63fe6a2a44641ea38d6_3568	3851b3efc1b611b39602aff919a562f8_7384	6525475ee51ec9035b1b244328350443_1578	55db69fc8e9cba77527471fcb23e1bfc_1748	74e5e017befd937000dfc502ea46e1f1_1518	9a435902eae5ec4b24154c8031359700_420	48bd6800f8e1fb6c26fcd679313e357f_8926	84ff823ae51f4f5f67dd715ef8a14b8d_11057	a48a2acd939ad90a842230d00e385fe5_13418	7647d9e74c990c8c2018aa14efe589ab_10783	9f4518d01b6996451f24dc955831b66a_217	705c9af312180478b99221a87bdccba2_12897	53d3bbf89b9918dd925b65414f7c5dbe_3138
veg	Veg family protein	63	63	1	1	3231				251	251	251	6fb57a34ce60fa6ffcd6b0ada92302fc_8448	8ef1dc118ee4838f261237587ceee75e_10269	b188e6825fd590866a012d87fb7f95f5_7963	7bd4cf11b10471b8832be5f2215de049_2555	6f0ff4c9ed4b93c60fbeda700771d277_11151	5236776933e47f7ecc2f40e0170feeeb_11139	3f54067f0171de3b419324bfb7229574_7716	53cefd0047eff68b652358cc419cd0b6_11289	9b634048604e41ae55e5bd6c1afbf922_2931	733f00d86caeeda453a9fbbe11761790_4305	b24241dcc4b03c8a5da9ca26399408d4_9434	e5918ec09b46b1fc7fbbc9c91ab3b59b_11244	84f28b3b17a5fee02a8e30ce554821de_11391	8b22758a929e0accca08d9acf380c64d_11406	7054a9bb977e62c62a6366f8f3caac0f_3063	13c6043f1b8f9ffc4ffe02e70ab25516_11071	fd642ce5a8a990b3180bfee237b05c12_4102	68dc3cfa2550759daea660886eafbfcd_13226	b0ae9ff660860b9cda0231005574687e_11228	6ad2ea7d64599eb7fb3ecabaa50bf1f8_2725	e7d37845e534701d64059ba75383e12d_6505	c7c40eda78cf130c966647755134e2de_1622	4d33485a9d9d2f52003433b4dd3ebc1c_1766	d33a8db5af35ed3dc3d2af65371b3b72_12472	dc78db1d62ada63fe6a2a44641ea38d6_3564	3851b3efc1b611b39602aff919a562f8_7387	6525475ee51ec9035b1b244328350443_1582	55db69fc8e9cba77527471fcb23e1bfc_1752	74e5e017befd937000dfc502ea46e1f1_1514	9a435902eae5ec4b24154c8031359700_416	48bd6800f8e1fb6c26fcd679313e357f_8923	84ff823ae51f4f5f67dd715ef8a14b8d_11053	a48a2acd939ad90a842230d00e385fe5_13422	7647d9e74c990c8c2018aa14efe589ab_10779	9f4518d01b6996451f24dc955831b66a_221	705c9af312180478b99221a87bdccba2_12894	53d3bbf89b9918dd925b65414f7c5dbe_3142
KGF74_RS05405	alpha/beta hydrolase	63	63	1	1	3233				887	950	943	6fb57a34ce60fa6ffcd6b0ada92302fc_8456	8ef1dc118ee4838f261237587ceee75e_10261	b188e6825fd590866a012d87fb7f95f5_7955	7bd4cf11b10471b8832be5f2215de049_2563	6f0ff4c9ed4b93c60fbeda700771d277_11159	5236776933e47f7ecc2f40e0170feeeb_11147	3f54067f0171de3b419324bfb7229574_7724	53cefd0047eff68b652358cc419cd0b6_11282	9b634048604e41ae55e5bd6c1afbf922_2923	733f00d86caeeda453a9fbbe11761790_4297	b24241dcc4b03c8a5da9ca26399408d4_9426	e5918ec09b46b1fc7fbbc9c91ab3b59b_11252	84f28b3b17a5fee02a8e30ce554821de_11383	8b22758a929e0accca08d9acf380c64d_11398	7054a9bb977e62c62a6366f8f3caac0f_3055	13c6043f1b8f9ffc4ffe02e70ab25516_11079	fd642ce5a8a990b3180bfee237b05c12_4094	68dc3cfa2550759daea660886eafbfcd_13219	b0ae9ff660860b9cda0231005574687e_11236	6ad2ea7d64599eb7fb3ecabaa50bf1f8_2717	e7d37845e534701d64059ba75383e12d_6497	c7c40eda78cf130c966647755134e2de_1630	4d33485a9d9d2f52003433b4dd3ebc1c_1774	d33a8db5af35ed3dc3d2af65371b3b72_12464	dc78db1d62ada63fe6a2a44641ea38d6_3556	3851b3efc1b611b39602aff919a562f8_7395	6525475ee51ec9035b1b244328350443_1590	55db69fc8e9cba77527471fcb23e1bfc_1760	74e5e017befd937000dfc502ea46e1f1_1506	9a435902eae5ec4b24154c8031359700_408	48bd6800f8e1fb6c26fcd679313e357f_8915	84ff823ae51f4f5f67dd715ef8a14b8d_11045	a48a2acd939ad90a842230d00e385fe5_13429	7647d9e74c990c8c2018aa14efe589ab_10771	9f4518d01b6996451f24dc955831b66a_229	705c9af312180478b99221a87bdccba2_12886	53d3bbf89b9918dd925b65414f7c5dbe_3150
znuB	metal ABC transporter permease	63	63	1	1	3235				797	803	797	6fb57a34ce60fa6ffcd6b0ada92302fc_8464	8ef1dc118ee4838f261237587ceee75e_10253	b188e6825fd590866a012d87fb7f95f5_7948	7bd4cf11b10471b8832be5f2215de049_2571	6f0ff4c9ed4b93c60fbeda700771d277_11167	5236776933e47f7ecc2f40e0170feeeb_11155	3f54067f0171de3b419324bfb7229574_7732	53cefd0047eff68b652358cc419cd0b6_11274	9b634048604e41ae55e5bd6c1afbf922_2915	733f00d86caeeda453a9fbbe11761790_4289	b24241dcc4b03c8a5da9ca26399408d4_9418	e5918ec09b46b1fc7fbbc9c91ab3b59b_11260	84f28b3b17a5fee02a8e30ce554821de_11375	8b22758a929e0accca08d9acf380c64d_11390	7054a9bb977e62c62a6366f8f3caac0f_3047	13c6043f1b8f9ffc4ffe02e70ab25516_11087	fd642ce5a8a990b3180bfee237b05c12_4086	68dc3cfa2550759daea660886eafbfcd_13211	b0ae9ff660860b9cda0231005574687e_11244	6ad2ea7d64599eb7fb3ecabaa50bf1f8_2710	e7d37845e534701d64059ba75383e12d_6490	c7c40eda78cf130c966647755134e2de_1638	4d33485a9d9d2f52003433b4dd3ebc1c_1782	d33a8db5af35ed3dc3d2af65371b3b72_12457	dc78db1d62ada63fe6a2a44641ea38d6_3548	3851b3efc1b611b39602aff919a562f8_7402	6525475ee51ec9035b1b244328350443_1598	55db69fc8e9cba77527471fcb23e1bfc_1768	74e5e017befd937000dfc502ea46e1f1_1498	9a435902eae5ec4b24154c8031359700_400	48bd6800f8e1fb6c26fcd679313e357f_8907	84ff823ae51f4f5f67dd715ef8a14b8d_11037	a48a2acd939ad90a842230d00e385fe5_13437	7647d9e74c990c8c2018aa14efe589ab_10763	9f4518d01b6996451f24dc955831b66a_237	705c9af312180478b99221a87bdccba2_12878	53d3bbf89b9918dd925b65414f7c5dbe_3158
purR	pur operon repressor	63	63	1	1	3246				836	836	836	6fb57a34ce60fa6ffcd6b0ada92302fc_8482	8ef1dc118ee4838f261237587ceee75e_10237	b188e6825fd590866a012d87fb7f95f5_7932	7bd4cf11b10471b8832be5f2215de049_2587	6f0ff4c9ed4b93c60fbeda700771d277_11189	5236776933e47f7ecc2f40e0170feeeb_11178	3f54067f0171de3b419324bfb7229574_12319	53cefd0047eff68b652358cc419cd0b6_11250	9b634048604e41ae55e5bd6c1afbf922_2891	733f00d86caeeda453a9fbbe11761790_4265	b24241dcc4b03c8a5da9ca26399408d4_9394	e5918ec09b46b1fc7fbbc9c91ab3b59b_11283	84f28b3b17a5fee02a8e30ce554821de_11351	8b22758a929e0accca08d9acf380c64d_11366	7054a9bb977e62c62a6366f8f3caac0f_3023	13c6043f1b8f9ffc4ffe02e70ab25516_11101	fd642ce5a8a990b3180bfee237b05c12_4070	68dc3cfa2550759daea660886eafbfcd_8523	b0ae9ff660860b9cda0231005574687e_11267	6ad2ea7d64599eb7fb3ecabaa50bf1f8_2694	e7d37845e534701d64059ba75383e12d_6482	c7c40eda78cf130c966647755134e2de_8803	4d33485a9d9d2f52003433b4dd3ebc1c_1790	d33a8db5af35ed3dc3d2af65371b3b72_12449	dc78db1d62ada63fe6a2a44641ea38d6_3524	3851b3efc1b611b39602aff919a562f8_7418	6525475ee51ec9035b1b244328350443_1602	55db69fc8e9cba77527471fcb23e1bfc_1776	74e5e017befd937000dfc502ea46e1f1_1482	9a435902eae5ec4b24154c8031359700_396	48bd6800f8e1fb6c26fcd679313e357f_8881	84ff823ae51f4f5f67dd715ef8a14b8d_13049	a48a2acd939ad90a842230d00e385fe5_13445	7647d9e74c990c8c2018aa14efe589ab_10755	9f4518d01b6996451f24dc955831b66a_267	705c9af312180478b99221a87bdccba2_12874	53d3bbf89b9918dd925b65414f7c5dbe_3180
glmU	bifunctional UDP-N-acetylglucosamine diphosphorylase/glucosamine-1-phosphate N-acetyltransferase GlmU	63	63	1	1	3247				1382	1382	1382	6fb57a34ce60fa6ffcd6b0ada92302fc_8486	8ef1dc118ee4838f261237587ceee75e_10233	b188e6825fd590866a012d87fb7f95f5_7928	7bd4cf11b10471b8832be5f2215de049_2591	6f0ff4c9ed4b93c60fbeda700771d277_11193	5236776933e47f7ecc2f40e0170feeeb_11182	3f54067f0171de3b419324bfb7229574_12315	53cefd0047eff68b652358cc419cd0b6_11246	9b634048604e41ae55e5bd6c1afbf922_2887	733f00d86caeeda453a9fbbe11761790_4261	b24241dcc4b03c8a5da9ca26399408d4_9390	e5918ec09b46b1fc7fbbc9c91ab3b59b_11287	84f28b3b17a5fee02a8e30ce554821de_11347	8b22758a929e0accca08d9acf380c64d_11362	7054a9bb977e62c62a6366f8f3caac0f_3019	13c6043f1b8f9ffc4ffe02e70ab25516_11105	fd642ce5a8a990b3180bfee237b05c12_4066	68dc3cfa2550759daea660886eafbfcd_8527	b0ae9ff660860b9cda0231005574687e_11270	6ad2ea7d64599eb7fb3ecabaa50bf1f8_2690	e7d37845e534701d64059ba75383e12d_6478	c7c40eda78cf130c966647755134e2de_8799	4d33485a9d9d2f52003433b4dd3ebc1c_1794	d33a8db5af35ed3dc3d2af65371b3b72_12445	dc78db1d62ada63fe6a2a44641ea38d6_3520	3851b3efc1b611b39602aff919a562f8_7422	6525475ee51ec9035b1b244328350443_1606	55db69fc8e9cba77527471fcb23e1bfc_1780	74e5e017befd937000dfc502ea46e1f1_1478	9a435902eae5ec4b24154c8031359700_392	48bd6800f8e1fb6c26fcd679313e357f_8878	84ff823ae51f4f5f67dd715ef8a14b8d_13053	a48a2acd939ad90a842230d00e385fe5_13449	7647d9e74c990c8c2018aa14efe589ab_10751	9f4518d01b6996451f24dc955831b66a_271	705c9af312180478b99221a87bdccba2_12870	53d3bbf89b9918dd925b65414f7c5dbe_3184
KGF74_RS05350	serine hydrolase	63	63	1	1	3248				827	827	827	6fb57a34ce60fa6ffcd6b0ada92302fc_8490	8ef1dc118ee4838f261237587ceee75e_10229	b188e6825fd590866a012d87fb7f95f5_7924	7bd4cf11b10471b8832be5f2215de049_2595	6f0ff4c9ed4b93c60fbeda700771d277_11197	5236776933e47f7ecc2f40e0170feeeb_11186	3f54067f0171de3b419324bfb7229574_12311	53cefd0047eff68b652358cc419cd0b6_11242	9b634048604e41ae55e5bd6c1afbf922_2883	733f00d86caeeda453a9fbbe11761790_4257	b24241dcc4b03c8a5da9ca26399408d4_9386	e5918ec09b46b1fc7fbbc9c91ab3b59b_11291	84f28b3b17a5fee02a8e30ce554821de_11343	8b22758a929e0accca08d9acf380c64d_11358	7054a9bb977e62c62a6366f8f3caac0f_3015	13c6043f1b8f9ffc4ffe02e70ab25516_8754	fd642ce5a8a990b3180bfee237b05c12_4062	68dc3cfa2550759daea660886eafbfcd_8531	b0ae9ff660860b9cda0231005574687e_11274	6ad2ea7d64599eb7fb3ecabaa50bf1f8_2686	e7d37845e534701d64059ba75383e12d_6474	c7c40eda78cf130c966647755134e2de_8795	4d33485a9d9d2f52003433b4dd3ebc1c_1798	d33a8db5af35ed3dc3d2af65371b3b72_12441	dc78db1d62ada63fe6a2a44641ea38d6_3516	3851b3efc1b611b39602aff919a562f8_7426	6525475ee51ec9035b1b244328350443_1610	55db69fc8e9cba77527471fcb23e1bfc_1784	74e5e017befd937000dfc502ea46e1f1_1474	9a435902eae5ec4b24154c8031359700_388	48bd6800f8e1fb6c26fcd679313e357f_8874	84ff823ae51f4f5f67dd715ef8a14b8d_13056	a48a2acd939ad90a842230d00e385fe5_13453	7647d9e74c990c8c2018aa14efe589ab_10747	9f4518d01b6996451f24dc955831b66a_275	705c9af312180478b99221a87bdccba2_12866	53d3bbf89b9918dd925b65414f7c5dbe_3188
KGI12_RS08730	ribose-phosphate diphosphokinase	63	63	1	1	3249				980	980	980	6fb57a34ce60fa6ffcd6b0ada92302fc_8494	8ef1dc118ee4838f261237587ceee75e_10225	b188e6825fd590866a012d87fb7f95f5_7920	7bd4cf11b10471b8832be5f2215de049_2599	6f0ff4c9ed4b93c60fbeda700771d277_11201	5236776933e47f7ecc2f40e0170feeeb_11190	3f54067f0171de3b419324bfb7229574_12307	53cefd0047eff68b652358cc419cd0b6_11238	9b634048604e41ae55e5bd6c1afbf922_2879	733f00d86caeeda453a9fbbe11761790_4253	b24241dcc4b03c8a5da9ca26399408d4_9382	e5918ec09b46b1fc7fbbc9c91ab3b59b_11295	84f28b3b17a5fee02a8e30ce554821de_11340	8b22758a929e0accca08d9acf380c64d_11354	7054a9bb977e62c62a6366f8f3caac0f_3011	13c6043f1b8f9ffc4ffe02e70ab25516_8750	fd642ce5a8a990b3180bfee237b05c12_4058	68dc3cfa2550759daea660886eafbfcd_8535	b0ae9ff660860b9cda0231005574687e_11278	6ad2ea7d64599eb7fb3ecabaa50bf1f8_2682	e7d37845e534701d64059ba75383e12d_6470	c7c40eda78cf130c966647755134e2de_8792	4d33485a9d9d2f52003433b4dd3ebc1c_1802	d33a8db5af35ed3dc3d2af65371b3b72_12437	dc78db1d62ada63fe6a2a44641ea38d6_3512	3851b3efc1b611b39602aff919a562f8_7430	6525475ee51ec9035b1b244328350443_1614	55db69fc8e9cba77527471fcb23e1bfc_1788	74e5e017befd937000dfc502ea46e1f1_1470	9a435902eae5ec4b24154c8031359700_384	48bd6800f8e1fb6c26fcd679313e357f_8870	84ff823ae51f4f5f67dd715ef8a14b8d_13060	a48a2acd939ad90a842230d00e385fe5_13457	7647d9e74c990c8c2018aa14efe589ab_10743	9f4518d01b6996451f24dc955831b66a_279	705c9af312180478b99221a87bdccba2_12862	53d3bbf89b9918dd925b65414f7c5dbe_3192
D6U20_RS04960	YdcF family protein	63	63	1	1	3250				1022	1022	1022	6fb57a34ce60fa6ffcd6b0ada92302fc_8498	8ef1dc118ee4838f261237587ceee75e_10221	b188e6825fd590866a012d87fb7f95f5_7916	7bd4cf11b10471b8832be5f2215de049_2603	6f0ff4c9ed4b93c60fbeda700771d277_11205	5236776933e47f7ecc2f40e0170feeeb_11194	3f54067f0171de3b419324bfb7229574_11494	53cefd0047eff68b652358cc419cd0b6_11234	9b634048604e41ae55e5bd6c1afbf922_2875	733f00d86caeeda453a9fbbe11761790_4249	b24241dcc4b03c8a5da9ca26399408d4_9378	e5918ec09b46b1fc7fbbc9c91ab3b59b_11299	84f28b3b17a5fee02a8e30ce554821de_11336	8b22758a929e0accca08d9acf380c64d_11350	7054a9bb977e62c62a6366f8f3caac0f_3007	13c6043f1b8f9ffc4ffe02e70ab25516_8746	fd642ce5a8a990b3180bfee237b05c12_4054	68dc3cfa2550759daea660886eafbfcd_8539	b0ae9ff660860b9cda0231005574687e_11282	6ad2ea7d64599eb7fb3ecabaa50bf1f8_2678	e7d37845e534701d64059ba75383e12d_6466	c7c40eda78cf130c966647755134e2de_8789	4d33485a9d9d2f52003433b4dd3ebc1c_1806	d33a8db5af35ed3dc3d2af65371b3b72_12433	dc78db1d62ada63fe6a2a44641ea38d6_3508	3851b3efc1b611b39602aff919a562f8_7434	6525475ee51ec9035b1b244328350443_11781	55db69fc8e9cba77527471fcb23e1bfc_1792	74e5e017befd937000dfc502ea46e1f1_1466	9a435902eae5ec4b24154c8031359700_380	48bd6800f8e1fb6c26fcd679313e357f_8866	84ff823ae51f4f5f67dd715ef8a14b8d_13064	a48a2acd939ad90a842230d00e385fe5_13461	7647d9e74c990c8c2018aa14efe589ab_10739	9f4518d01b6996451f24dc955831b66a_283	705c9af312180478b99221a87bdccba2_8793	53d3bbf89b9918dd925b65414f7c5dbe_3196
CEW82_RS06115	hypothetical protein	63	63	1	1	3251				944	1016	989	6fb57a34ce60fa6ffcd6b0ada92302fc_8502	8ef1dc118ee4838f261237587ceee75e_10217	b188e6825fd590866a012d87fb7f95f5_7912	7bd4cf11b10471b8832be5f2215de049_2607	6f0ff4c9ed4b93c60fbeda700771d277_11209	5236776933e47f7ecc2f40e0170feeeb_11198	3f54067f0171de3b419324bfb7229574_11491	53cefd0047eff68b652358cc419cd0b6_11231	9b634048604e41ae55e5bd6c1afbf922_2871	733f00d86caeeda453a9fbbe11761790_4245	b24241dcc4b03c8a5da9ca26399408d4_9374	e5918ec09b46b1fc7fbbc9c91ab3b59b_11303	84f28b3b17a5fee02a8e30ce554821de_11332	8b22758a929e0accca08d9acf380c64d_11347	7054a9bb977e62c62a6366f8f3caac0f_3003	13c6043f1b8f9ffc4ffe02e70ab25516_8742	fd642ce5a8a990b3180bfee237b05c12_4050	68dc3cfa2550759daea660886eafbfcd_8543	b0ae9ff660860b9cda0231005574687e_11286	6ad2ea7d64599eb7fb3ecabaa50bf1f8_2674	e7d37845e534701d64059ba75383e12d_6462	c7c40eda78cf130c966647755134e2de_8785	4d33485a9d9d2f52003433b4dd3ebc1c_1810	d33a8db5af35ed3dc3d2af65371b3b72_12429	dc78db1d62ada63fe6a2a44641ea38d6_3504	3851b3efc1b611b39602aff919a562f8_7438	6525475ee51ec9035b1b244328350443_11777	55db69fc8e9cba77527471fcb23e1bfc_1796	74e5e017befd937000dfc502ea46e1f1_1462	9a435902eae5ec4b24154c8031359700_376	48bd6800f8e1fb6c26fcd679313e357f_8862	84ff823ae51f4f5f67dd715ef8a14b8d_13068	a48a2acd939ad90a842230d00e385fe5_13465	7647d9e74c990c8c2018aa14efe589ab_10735	9f4518d01b6996451f24dc955831b66a_287	705c9af312180478b99221a87bdccba2_8797	53d3bbf89b9918dd925b65414f7c5dbe_3200
KPP76_RS13595	HD domain-containing protein	63	63	1	1	3253				1325	1409	1349	6fb57a34ce60fa6ffcd6b0ada92302fc_8510	8ef1dc118ee4838f261237587ceee75e_10209	b188e6825fd590866a012d87fb7f95f5_7904	7bd4cf11b10471b8832be5f2215de049_9621	6f0ff4c9ed4b93c60fbeda700771d277_11217	5236776933e47f7ecc2f40e0170feeeb_11206	3f54067f0171de3b419324bfb7229574_11483	53cefd0047eff68b652358cc419cd0b6_11223	9b634048604e41ae55e5bd6c1afbf922_2863	733f00d86caeeda453a9fbbe11761790_4238	b24241dcc4b03c8a5da9ca26399408d4_9366	e5918ec09b46b1fc7fbbc9c91ab3b59b_11311	84f28b3b17a5fee02a8e30ce554821de_11324	8b22758a929e0accca08d9acf380c64d_11339	7054a9bb977e62c62a6366f8f3caac0f_2995	13c6043f1b8f9ffc4ffe02e70ab25516_8734	fd642ce5a8a990b3180bfee237b05c12_4042	68dc3cfa2550759daea660886eafbfcd_8551	b0ae9ff660860b9cda0231005574687e_11293	6ad2ea7d64599eb7fb3ecabaa50bf1f8_9755	e7d37845e534701d64059ba75383e12d_6454	c7c40eda78cf130c966647755134e2de_8777	4d33485a9d9d2f52003433b4dd3ebc1c_1818	d33a8db5af35ed3dc3d2af65371b3b72_12421	dc78db1d62ada63fe6a2a44641ea38d6_3496	3851b3efc1b611b39602aff919a562f8_7446	6525475ee51ec9035b1b244328350443_11769	55db69fc8e9cba77527471fcb23e1bfc_1804	74e5e017befd937000dfc502ea46e1f1_1454	9a435902eae5ec4b24154c8031359700_368	48bd6800f8e1fb6c26fcd679313e357f_8854	84ff823ae51f4f5f67dd715ef8a14b8d_13076	a48a2acd939ad90a842230d00e385fe5_13472	7647d9e74c990c8c2018aa14efe589ab_10727	9f4518d01b6996451f24dc955831b66a_295	705c9af312180478b99221a87bdccba2_8805	53d3bbf89b9918dd925b65414f7c5dbe_3206
lipM	lipoate--protein ligase family protein	63	63	1	1	3254				758	911	817	6fb57a34ce60fa6ffcd6b0ada92302fc_8514	8ef1dc118ee4838f261237587ceee75e_10206	b188e6825fd590866a012d87fb7f95f5_7900	7bd4cf11b10471b8832be5f2215de049_9625	6f0ff4c9ed4b93c60fbeda700771d277_11221	5236776933e47f7ecc2f40e0170feeeb_11210	3f54067f0171de3b419324bfb7229574_11479	53cefd0047eff68b652358cc419cd0b6_11219	9b634048604e41ae55e5bd6c1afbf922_2859	733f00d86caeeda453a9fbbe11761790_4234	b24241dcc4b03c8a5da9ca26399408d4_9362	e5918ec09b46b1fc7fbbc9c91ab3b59b_11315	84f28b3b17a5fee02a8e30ce554821de_11320	8b22758a929e0accca08d9acf380c64d_11335	7054a9bb977e62c62a6366f8f3caac0f_2991	13c6043f1b8f9ffc4ffe02e70ab25516_8730	fd642ce5a8a990b3180bfee237b05c12_4038	68dc3cfa2550759daea660886eafbfcd_8555	b0ae9ff660860b9cda0231005574687e_11297	6ad2ea7d64599eb7fb3ecabaa50bf1f8_9759	e7d37845e534701d64059ba75383e12d_6450	c7c40eda78cf130c966647755134e2de_8773	4d33485a9d9d2f52003433b4dd3ebc1c_1822	d33a8db5af35ed3dc3d2af65371b3b72_12417	dc78db1d62ada63fe6a2a44641ea38d6_3492	3851b3efc1b611b39602aff919a562f8_7450	6525475ee51ec9035b1b244328350443_11765	55db69fc8e9cba77527471fcb23e1bfc_1808	74e5e017befd937000dfc502ea46e1f1_1450	9a435902eae5ec4b24154c8031359700_364	48bd6800f8e1fb6c26fcd679313e357f_8850	84ff823ae51f4f5f67dd715ef8a14b8d_13080	a48a2acd939ad90a842230d00e385fe5_13476	7647d9e74c990c8c2018aa14efe589ab_10723	9f4518d01b6996451f24dc955831b66a_299	705c9af312180478b99221a87bdccba2_8809	53d3bbf89b9918dd925b65414f7c5dbe_3210
pyrG	CTP synthase	63	63	1	1	3267				1613	1613	1613	6fb57a34ce60fa6ffcd6b0ada92302fc_8526	8ef1dc118ee4838f261237587ceee75e_10194	b188e6825fd590866a012d87fb7f95f5_7888	7bd4cf11b10471b8832be5f2215de049_9637	6f0ff4c9ed4b93c60fbeda700771d277_11233	5236776933e47f7ecc2f40e0170feeeb_11222	3f54067f0171de3b419324bfb7229574_11467	53cefd0047eff68b652358cc419cd0b6_11207	9b634048604e41ae55e5bd6c1afbf922_2847	733f00d86caeeda453a9fbbe11761790_4223	b24241dcc4b03c8a5da9ca26399408d4_9350	e5918ec09b46b1fc7fbbc9c91ab3b59b_11327	84f28b3b17a5fee02a8e30ce554821de_11308	8b22758a929e0accca08d9acf380c64d_11323	7054a9bb977e62c62a6366f8f3caac0f_2979	13c6043f1b8f9ffc4ffe02e70ab25516_8718	fd642ce5a8a990b3180bfee237b05c12_4026	68dc3cfa2550759daea660886eafbfcd_8566	b0ae9ff660860b9cda0231005574687e_11309	6ad2ea7d64599eb7fb3ecabaa50bf1f8_9771	e7d37845e534701d64059ba75383e12d_6438	c7c40eda78cf130c966647755134e2de_8761	4d33485a9d9d2f52003433b4dd3ebc1c_1834	d33a8db5af35ed3dc3d2af65371b3b72_12405	dc78db1d62ada63fe6a2a44641ea38d6_3480	3851b3efc1b611b39602aff919a562f8_7462	6525475ee51ec9035b1b244328350443_11753	55db69fc8e9cba77527471fcb23e1bfc_1820	74e5e017befd937000dfc502ea46e1f1_1438	9a435902eae5ec4b24154c8031359700_352	48bd6800f8e1fb6c26fcd679313e357f_8838	84ff823ae51f4f5f67dd715ef8a14b8d_13092	a48a2acd939ad90a842230d00e385fe5_13487	7647d9e74c990c8c2018aa14efe589ab_10711	9f4518d01b6996451f24dc955831b66a_311	705c9af312180478b99221a87bdccba2_8821	53d3bbf89b9918dd925b65414f7c5dbe_3222
sdaAB	L-serine ammonia-lyase, iron-sulfur-dependent subunit beta	63	63	1	1	3281				645	653	652	6fb57a34ce60fa6ffcd6b0ada92302fc_8558	8ef1dc118ee4838f261237587ceee75e_10162	b188e6825fd590866a012d87fb7f95f5_7856	7bd4cf11b10471b8832be5f2215de049_9669	6f0ff4c9ed4b93c60fbeda700771d277_11265	5236776933e47f7ecc2f40e0170feeeb_11253	3f54067f0171de3b419324bfb7229574_9445	53cefd0047eff68b652358cc419cd0b6_11175	9b634048604e41ae55e5bd6c1afbf922_4923	733f00d86caeeda453a9fbbe11761790_4191	b24241dcc4b03c8a5da9ca26399408d4_9318	e5918ec09b46b1fc7fbbc9c91ab3b59b_11359	84f28b3b17a5fee02a8e30ce554821de_11276	8b22758a929e0accca08d9acf380c64d_11291	7054a9bb977e62c62a6366f8f3caac0f_5054	13c6043f1b8f9ffc4ffe02e70ab25516_8686	fd642ce5a8a990b3180bfee237b05c12_3994	68dc3cfa2550759daea660886eafbfcd_8618	b0ae9ff660860b9cda0231005574687e_11341	6ad2ea7d64599eb7fb3ecabaa50bf1f8_9802	e7d37845e534701d64059ba75383e12d_6406	c7c40eda78cf130c966647755134e2de_8715	4d33485a9d9d2f52003433b4dd3ebc1c_1866	d33a8db5af35ed3dc3d2af65371b3b72_12374	dc78db1d62ada63fe6a2a44641ea38d6_3444	3851b3efc1b611b39602aff919a562f8_7494	6525475ee51ec9035b1b244328350443_11713	55db69fc8e9cba77527471fcb23e1bfc_1852	74e5e017befd937000dfc502ea46e1f1_1408	9a435902eae5ec4b24154c8031359700_320	48bd6800f8e1fb6c26fcd679313e357f_8806	84ff823ae51f4f5f67dd715ef8a14b8d_13115	a48a2acd939ad90a842230d00e385fe5_13519	7647d9e74c990c8c2018aa14efe589ab_10679	9f4518d01b6996451f24dc955831b66a_335	705c9af312180478b99221a87bdccba2_8867	53d3bbf89b9918dd925b65414f7c5dbe_10081
sdaAA	L-serine ammonia-lyase, iron-sulfur-dependent, subunit alpha	63	63	1	1	3282				899	899	899	6fb57a34ce60fa6ffcd6b0ada92302fc_8562	8ef1dc118ee4838f261237587ceee75e_10158	b188e6825fd590866a012d87fb7f95f5_7852	7bd4cf11b10471b8832be5f2215de049_9673	6f0ff4c9ed4b93c60fbeda700771d277_11269	5236776933e47f7ecc2f40e0170feeeb_11257	3f54067f0171de3b419324bfb7229574_9441	53cefd0047eff68b652358cc419cd0b6_11171	9b634048604e41ae55e5bd6c1afbf922_4927	733f00d86caeeda453a9fbbe11761790_6354	b24241dcc4b03c8a5da9ca26399408d4_9314	e5918ec09b46b1fc7fbbc9c91ab3b59b_11363	84f28b3b17a5fee02a8e30ce554821de_11272	8b22758a929e0accca08d9acf380c64d_11287	7054a9bb977e62c62a6366f8f3caac0f_5058	13c6043f1b8f9ffc4ffe02e70ab25516_8682	fd642ce5a8a990b3180bfee237b05c12_3990	68dc3cfa2550759daea660886eafbfcd_8622	b0ae9ff660860b9cda0231005574687e_11345	6ad2ea7d64599eb7fb3ecabaa50bf1f8_9806	e7d37845e534701d64059ba75383e12d_6402	c7c40eda78cf130c966647755134e2de_8711	4d33485a9d9d2f52003433b4dd3ebc1c_1870	d33a8db5af35ed3dc3d2af65371b3b72_12370	dc78db1d62ada63fe6a2a44641ea38d6_3440	3851b3efc1b611b39602aff919a562f8_7498	6525475ee51ec9035b1b244328350443_11709	55db69fc8e9cba77527471fcb23e1bfc_1856	74e5e017befd937000dfc502ea46e1f1_1404	9a435902eae5ec4b24154c8031359700_316	48bd6800f8e1fb6c26fcd679313e357f_8802	84ff823ae51f4f5f67dd715ef8a14b8d_13119	a48a2acd939ad90a842230d00e385fe5_13523	7647d9e74c990c8c2018aa14efe589ab_10675	9f4518d01b6996451f24dc955831b66a_339	705c9af312180478b99221a87bdccba2_8871	53d3bbf89b9918dd925b65414f7c5dbe_10077
D6U20_RS04870	PAS domain-containing protein	63	63	1	1	3283				683	722	721	6fb57a34ce60fa6ffcd6b0ada92302fc_8566	8ef1dc118ee4838f261237587ceee75e_10154	b188e6825fd590866a012d87fb7f95f5_7848	7bd4cf11b10471b8832be5f2215de049_9677	6f0ff4c9ed4b93c60fbeda700771d277_11273	5236776933e47f7ecc2f40e0170feeeb_11261	3f54067f0171de3b419324bfb7229574_9438	53cefd0047eff68b652358cc419cd0b6_11167	9b634048604e41ae55e5bd6c1afbf922_4931	733f00d86caeeda453a9fbbe11761790_6358	b24241dcc4b03c8a5da9ca26399408d4_9310	e5918ec09b46b1fc7fbbc9c91ab3b59b_11367	84f28b3b17a5fee02a8e30ce554821de_11268	8b22758a929e0accca08d9acf380c64d_11283	7054a9bb977e62c62a6366f8f3caac0f_5062	13c6043f1b8f9ffc4ffe02e70ab25516_8678	fd642ce5a8a990b3180bfee237b05c12_3986	68dc3cfa2550759daea660886eafbfcd_8626	b0ae9ff660860b9cda0231005574687e_11349	6ad2ea7d64599eb7fb3ecabaa50bf1f8_9810	e7d37845e534701d64059ba75383e12d_6398	c7c40eda78cf130c966647755134e2de_8707	4d33485a9d9d2f52003433b4dd3ebc1c_1874	d33a8db5af35ed3dc3d2af65371b3b72_12366	dc78db1d62ada63fe6a2a44641ea38d6_3436	3851b3efc1b611b39602aff919a562f8_7502	6525475ee51ec9035b1b244328350443_11705	55db69fc8e9cba77527471fcb23e1bfc_1860	74e5e017befd937000dfc502ea46e1f1_1400	9a435902eae5ec4b24154c8031359700_312	48bd6800f8e1fb6c26fcd679313e357f_8798	84ff823ae51f4f5f67dd715ef8a14b8d_13123	a48a2acd939ad90a842230d00e385fe5_13527	7647d9e74c990c8c2018aa14efe589ab_10671	9f4518d01b6996451f24dc955831b66a_343	705c9af312180478b99221a87bdccba2_8875	53d3bbf89b9918dd925b65414f7c5dbe_10073
D6U20_RS04865	hypothetical protein	63	63	1	1	3288				194	200	194	6fb57a34ce60fa6ffcd6b0ada92302fc_8570	8ef1dc118ee4838f261237587ceee75e_10150	b188e6825fd590866a012d87fb7f95f5_7844	7bd4cf11b10471b8832be5f2215de049_9681	6f0ff4c9ed4b93c60fbeda700771d277_11276	5236776933e47f7ecc2f40e0170feeeb_11265	3f54067f0171de3b419324bfb7229574_9434	53cefd0047eff68b652358cc419cd0b6_11163	9b634048604e41ae55e5bd6c1afbf922_4935	733f00d86caeeda453a9fbbe11761790_6362	b24241dcc4b03c8a5da9ca26399408d4_9306	e5918ec09b46b1fc7fbbc9c91ab3b59b_11371	84f28b3b17a5fee02a8e30ce554821de_11264	8b22758a929e0accca08d9acf380c64d_11279	7054a9bb977e62c62a6366f8f3caac0f_5066	13c6043f1b8f9ffc4ffe02e70ab25516_8674	fd642ce5a8a990b3180bfee237b05c12_3982	68dc3cfa2550759daea660886eafbfcd_8630	b0ae9ff660860b9cda0231005574687e_11353	6ad2ea7d64599eb7fb3ecabaa50bf1f8_9814	e7d37845e534701d64059ba75383e12d_6394	c7c40eda78cf130c966647755134e2de_8704	4d33485a9d9d2f52003433b4dd3ebc1c_1878	d33a8db5af35ed3dc3d2af65371b3b72_12362	dc78db1d62ada63fe6a2a44641ea38d6_3432	3851b3efc1b611b39602aff919a562f8_7506	6525475ee51ec9035b1b244328350443_11701	55db69fc8e9cba77527471fcb23e1bfc_1864	74e5e017befd937000dfc502ea46e1f1_1392	9a435902eae5ec4b24154c8031359700_308	48bd6800f8e1fb6c26fcd679313e357f_8794	84ff823ae51f4f5f67dd715ef8a14b8d_13126	a48a2acd939ad90a842230d00e385fe5_13531	7647d9e74c990c8c2018aa14efe589ab_10667	9f4518d01b6996451f24dc955831b66a_347	705c9af312180478b99221a87bdccba2_8879	53d3bbf89b9918dd925b65414f7c5dbe_10069
murAB	UDP-N-acetylglucosamine 1-carboxyvinyltransferase	63	63	1	1	3289				1271	1280	1279	6fb57a34ce60fa6ffcd6b0ada92302fc_8574	8ef1dc118ee4838f261237587ceee75e_10146	b188e6825fd590866a012d87fb7f95f5_7840	7bd4cf11b10471b8832be5f2215de049_9685	6f0ff4c9ed4b93c60fbeda700771d277_11280	5236776933e47f7ecc2f40e0170feeeb_11269	3f54067f0171de3b419324bfb7229574_9426	53cefd0047eff68b652358cc419cd0b6_11159	9b634048604e41ae55e5bd6c1afbf922_4939	733f00d86caeeda453a9fbbe11761790_6366	b24241dcc4b03c8a5da9ca26399408d4_9302	e5918ec09b46b1fc7fbbc9c91ab3b59b_11375	84f28b3b17a5fee02a8e30ce554821de_11260	8b22758a929e0accca08d9acf380c64d_11275	7054a9bb977e62c62a6366f8f3caac0f_5070	13c6043f1b8f9ffc4ffe02e70ab25516_8666	fd642ce5a8a990b3180bfee237b05c12_3978	68dc3cfa2550759daea660886eafbfcd_8638	b0ae9ff660860b9cda0231005574687e_11357	6ad2ea7d64599eb7fb3ecabaa50bf1f8_9818	e7d37845e534701d64059ba75383e12d_6390	c7c40eda78cf130c966647755134e2de_12469	4d33485a9d9d2f52003433b4dd3ebc1c_1886	d33a8db5af35ed3dc3d2af65371b3b72_12358	dc78db1d62ada63fe6a2a44641ea38d6_3424	3851b3efc1b611b39602aff919a562f8_7510	6525475ee51ec9035b1b244328350443_11697	55db69fc8e9cba77527471fcb23e1bfc_1868	74e5e017befd937000dfc502ea46e1f1_1388	9a435902eae5ec4b24154c8031359700_304	48bd6800f8e1fb6c26fcd679313e357f_8790	84ff823ae51f4f5f67dd715ef8a14b8d_13130	a48a2acd939ad90a842230d00e385fe5_13535	7647d9e74c990c8c2018aa14efe589ab_10663	9f4518d01b6996451f24dc955831b66a_351	705c9af312180478b99221a87bdccba2_8883	53d3bbf89b9918dd925b65414f7c5dbe_10065
rpmE2	type B 50S ribosomal protein L31	63	63	1	1	3291				245	245	245	6fb57a34ce60fa6ffcd6b0ada92302fc_8582	8ef1dc118ee4838f261237587ceee75e_10138	b188e6825fd590866a012d87fb7f95f5_7832	7bd4cf11b10471b8832be5f2215de049_9693	6f0ff4c9ed4b93c60fbeda700771d277_11288	5236776933e47f7ecc2f40e0170feeeb_11277	3f54067f0171de3b419324bfb7229574_9418	53cefd0047eff68b652358cc419cd0b6_11152	9b634048604e41ae55e5bd6c1afbf922_4946	733f00d86caeeda453a9fbbe11761790_6374	b24241dcc4b03c8a5da9ca26399408d4_9294	e5918ec09b46b1fc7fbbc9c91ab3b59b_11383	84f28b3b17a5fee02a8e30ce554821de_11252	8b22758a929e0accca08d9acf380c64d_11267	7054a9bb977e62c62a6366f8f3caac0f_5077	13c6043f1b8f9ffc4ffe02e70ab25516_8658	fd642ce5a8a990b3180bfee237b05c12_3970	68dc3cfa2550759daea660886eafbfcd_8646	b0ae9ff660860b9cda0231005574687e_11365	6ad2ea7d64599eb7fb3ecabaa50bf1f8_9826	e7d37845e534701d64059ba75383e12d_6382	c7c40eda78cf130c966647755134e2de_12462	4d33485a9d9d2f52003433b4dd3ebc1c_1894	d33a8db5af35ed3dc3d2af65371b3b72_12350	dc78db1d62ada63fe6a2a44641ea38d6_3416	3851b3efc1b611b39602aff919a562f8_7518	6525475ee51ec9035b1b244328350443_11689	55db69fc8e9cba77527471fcb23e1bfc_1876	74e5e017befd937000dfc502ea46e1f1_1380	9a435902eae5ec4b24154c8031359700_296	48bd6800f8e1fb6c26fcd679313e357f_8783	84ff823ae51f4f5f67dd715ef8a14b8d_13138	a48a2acd939ad90a842230d00e385fe5_13543	7647d9e74c990c8c2018aa14efe589ab_10655	9f4518d01b6996451f24dc955831b66a_359	705c9af312180478b99221a87bdccba2_8891	53d3bbf89b9918dd925b65414f7c5dbe_10057
D6U18_RS06730	hypothetical protein	63	63	1	1	3292				1100	1145	1136	6fb57a34ce60fa6ffcd6b0ada92302fc_8586	8ef1dc118ee4838f261237587ceee75e_5655	b188e6825fd590866a012d87fb7f95f5_5771	7bd4cf11b10471b8832be5f2215de049_4835	6f0ff4c9ed4b93c60fbeda700771d277_11292	5236776933e47f7ecc2f40e0170feeeb_11281	3f54067f0171de3b419324bfb7229574_9414	53cefd0047eff68b652358cc419cd0b6_11149	9b634048604e41ae55e5bd6c1afbf922_4950	733f00d86caeeda453a9fbbe11761790_6378	b24241dcc4b03c8a5da9ca26399408d4_9290	e5918ec09b46b1fc7fbbc9c91ab3b59b_11387	84f28b3b17a5fee02a8e30ce554821de_11248	8b22758a929e0accca08d9acf380c64d_11263	7054a9bb977e62c62a6366f8f3caac0f_5081	13c6043f1b8f9ffc4ffe02e70ab25516_9105	fd642ce5a8a990b3180bfee237b05c12_5253	68dc3cfa2550759daea660886eafbfcd_5728	b0ae9ff660860b9cda0231005574687e_11369	6ad2ea7d64599eb7fb3ecabaa50bf1f8_4843	e7d37845e534701d64059ba75383e12d_7773	c7c40eda78cf130c966647755134e2de_5270	4d33485a9d9d2f52003433b4dd3ebc1c_1898	d33a8db5af35ed3dc3d2af65371b3b72_12338	dc78db1d62ada63fe6a2a44641ea38d6_3412	3851b3efc1b611b39602aff919a562f8_7530	6525475ee51ec9035b1b244328350443_11685	55db69fc8e9cba77527471fcb23e1bfc_1888	74e5e017befd937000dfc502ea46e1f1_1368	9a435902eae5ec4b24154c8031359700_284	48bd6800f8e1fb6c26fcd679313e357f_8771	84ff823ae51f4f5f67dd715ef8a14b8d_13142	a48a2acd939ad90a842230d00e385fe5_13555	7647d9e74c990c8c2018aa14efe589ab_10643	9f4518d01b6996451f24dc955831b66a_10238	705c9af312180478b99221a87bdccba2_8895	53d3bbf89b9918dd925b65414f7c5dbe_10041
strA	class A sortase	63	63	1	1	3293				704	704	704	6fb57a34ce60fa6ffcd6b0ada92302fc_8590	8ef1dc118ee4838f261237587ceee75e_5659	b188e6825fd590866a012d87fb7f95f5_5775	7bd4cf11b10471b8832be5f2215de049_4831	6f0ff4c9ed4b93c60fbeda700771d277_11296	5236776933e47f7ecc2f40e0170feeeb_11285	3f54067f0171de3b419324bfb7229574_9410	53cefd0047eff68b652358cc419cd0b6_11145	9b634048604e41ae55e5bd6c1afbf922_4954	733f00d86caeeda453a9fbbe11761790_6382	b24241dcc4b03c8a5da9ca26399408d4_9286	e5918ec09b46b1fc7fbbc9c91ab3b59b_11391	84f28b3b17a5fee02a8e30ce554821de_11244	8b22758a929e0accca08d9acf380c64d_11259	7054a9bb977e62c62a6366f8f3caac0f_5085	13c6043f1b8f9ffc4ffe02e70ab25516_9109	fd642ce5a8a990b3180bfee237b05c12_5249	68dc3cfa2550759daea660886eafbfcd_5724	b0ae9ff660860b9cda0231005574687e_11373	6ad2ea7d64599eb7fb3ecabaa50bf1f8_4847	e7d37845e534701d64059ba75383e12d_7769	c7c40eda78cf130c966647755134e2de_5274	4d33485a9d9d2f52003433b4dd3ebc1c_1902	d33a8db5af35ed3dc3d2af65371b3b72_12334	dc78db1d62ada63fe6a2a44641ea38d6_3408	3851b3efc1b611b39602aff919a562f8_7534	6525475ee51ec9035b1b244328350443_11681	55db69fc8e9cba77527471fcb23e1bfc_1892	74e5e017befd937000dfc502ea46e1f1_1364	9a435902eae5ec4b24154c8031359700_280	48bd6800f8e1fb6c26fcd679313e357f_8767	84ff823ae51f4f5f67dd715ef8a14b8d_13146	a48a2acd939ad90a842230d00e385fe5_13559	7647d9e74c990c8c2018aa14efe589ab_10639	9f4518d01b6996451f24dc955831b66a_10242	705c9af312180478b99221a87bdccba2_8899	53d3bbf89b9918dd925b65414f7c5dbe_10037
KGI18_RS09885	hypothetical protein	63	63	1	1	3296				779	788	783	6fb57a34ce60fa6ffcd6b0ada92302fc_8602	8ef1dc118ee4838f261237587ceee75e_5671	b188e6825fd590866a012d87fb7f95f5_5787	7bd4cf11b10471b8832be5f2215de049_4819	6f0ff4c9ed4b93c60fbeda700771d277_11306	5236776933e47f7ecc2f40e0170feeeb_11295	3f54067f0171de3b419324bfb7229574_9398	53cefd0047eff68b652358cc419cd0b6_11135	9b634048604e41ae55e5bd6c1afbf922_4964	733f00d86caeeda453a9fbbe11761790_6392	b24241dcc4b03c8a5da9ca26399408d4_9276	e5918ec09b46b1fc7fbbc9c91ab3b59b_11401	84f28b3b17a5fee02a8e30ce554821de_11235	8b22758a929e0accca08d9acf380c64d_11249	7054a9bb977e62c62a6366f8f3caac0f_5095	13c6043f1b8f9ffc4ffe02e70ab25516_9121	fd642ce5a8a990b3180bfee237b05c12_5237	68dc3cfa2550759daea660886eafbfcd_5713	b0ae9ff660860b9cda0231005574687e_11382	6ad2ea7d64599eb7fb3ecabaa50bf1f8_4859	e7d37845e534701d64059ba75383e12d_7758	c7c40eda78cf130c966647755134e2de_5286	4d33485a9d9d2f52003433b4dd3ebc1c_1914	d33a8db5af35ed3dc3d2af65371b3b72_12322	dc78db1d62ada63fe6a2a44641ea38d6_3396	3851b3efc1b611b39602aff919a562f8_7546	6525475ee51ec9035b1b244328350443_11669	55db69fc8e9cba77527471fcb23e1bfc_1904	74e5e017befd937000dfc502ea46e1f1_1352	9a435902eae5ec4b24154c8031359700_268	48bd6800f8e1fb6c26fcd679313e357f_8756	84ff823ae51f4f5f67dd715ef8a14b8d_13158	a48a2acd939ad90a842230d00e385fe5_13571	7647d9e74c990c8c2018aa14efe589ab_10627	9f4518d01b6996451f24dc955831b66a_10254	705c9af312180478b99221a87bdccba2_8911	53d3bbf89b9918dd925b65414f7c5dbe_10025
cshA	DEAD/DEAH box helicase	63	63	1	1	3298				1577	1580	1579	6fb57a34ce60fa6ffcd6b0ada92302fc_8610	8ef1dc118ee4838f261237587ceee75e_5679	b188e6825fd590866a012d87fb7f95f5_5795	7bd4cf11b10471b8832be5f2215de049_4811	6f0ff4c9ed4b93c60fbeda700771d277_11314	5236776933e47f7ecc2f40e0170feeeb_11303	3f54067f0171de3b419324bfb7229574_9391	53cefd0047eff68b652358cc419cd0b6_11127	9b634048604e41ae55e5bd6c1afbf922_4972	733f00d86caeeda453a9fbbe11761790_6400	b24241dcc4b03c8a5da9ca26399408d4_9268	e5918ec09b46b1fc7fbbc9c91ab3b59b_11409	84f28b3b17a5fee02a8e30ce554821de_11227	8b22758a929e0accca08d9acf380c64d_11241	7054a9bb977e62c62a6366f8f3caac0f_5103	13c6043f1b8f9ffc4ffe02e70ab25516_9127	fd642ce5a8a990b3180bfee237b05c12_5229	68dc3cfa2550759daea660886eafbfcd_5705	b0ae9ff660860b9cda0231005574687e_11390	6ad2ea7d64599eb7fb3ecabaa50bf1f8_4867	e7d37845e534701d64059ba75383e12d_7750	c7c40eda78cf130c966647755134e2de_5294	4d33485a9d9d2f52003433b4dd3ebc1c_1922	d33a8db5af35ed3dc3d2af65371b3b72_12314	dc78db1d62ada63fe6a2a44641ea38d6_3388	3851b3efc1b611b39602aff919a562f8_7554	6525475ee51ec9035b1b244328350443_11661	55db69fc8e9cba77527471fcb23e1bfc_1912	74e5e017befd937000dfc502ea46e1f1_1344	9a435902eae5ec4b24154c8031359700_260	48bd6800f8e1fb6c26fcd679313e357f_8748	84ff823ae51f4f5f67dd715ef8a14b8d_13166	a48a2acd939ad90a842230d00e385fe5_13579	7647d9e74c990c8c2018aa14efe589ab_10619	9f4518d01b6996451f24dc955831b66a_10261	705c9af312180478b99221a87bdccba2_12061	53d3bbf89b9918dd925b65414f7c5dbe_10017
acpS	holo-ACP synthase	63	63	1	1	3299				308	386	365	6fb57a34ce60fa6ffcd6b0ada92302fc_6303	8ef1dc118ee4838f261237587ceee75e_5683	b188e6825fd590866a012d87fb7f95f5_5799	7bd4cf11b10471b8832be5f2215de049_4807	6f0ff4c9ed4b93c60fbeda700771d277_11318	5236776933e47f7ecc2f40e0170feeeb_11307	3f54067f0171de3b419324bfb7229574_9387	53cefd0047eff68b652358cc419cd0b6_11123	9b634048604e41ae55e5bd6c1afbf922_4976	733f00d86caeeda453a9fbbe11761790_6404	b24241dcc4b03c8a5da9ca26399408d4_9264	e5918ec09b46b1fc7fbbc9c91ab3b59b_11413	84f28b3b17a5fee02a8e30ce554821de_11223	8b22758a929e0accca08d9acf380c64d_11237	7054a9bb977e62c62a6366f8f3caac0f_5106	13c6043f1b8f9ffc4ffe02e70ab25516_9130	fd642ce5a8a990b3180bfee237b05c12_5225	68dc3cfa2550759daea660886eafbfcd_5701	b0ae9ff660860b9cda0231005574687e_11394	6ad2ea7d64599eb7fb3ecabaa50bf1f8_4871	e7d37845e534701d64059ba75383e12d_7746	c7c40eda78cf130c966647755134e2de_5298	4d33485a9d9d2f52003433b4dd3ebc1c_1926	d33a8db5af35ed3dc3d2af65371b3b72_12310	dc78db1d62ada63fe6a2a44641ea38d6_3384	3851b3efc1b611b39602aff919a562f8_7558	6525475ee51ec9035b1b244328350443_11653	55db69fc8e9cba77527471fcb23e1bfc_1916	74e5e017befd937000dfc502ea46e1f1_1340	9a435902eae5ec4b24154c8031359700_256	48bd6800f8e1fb6c26fcd679313e357f_8744	84ff823ae51f4f5f67dd715ef8a14b8d_13170	a48a2acd939ad90a842230d00e385fe5_13582	7647d9e74c990c8c2018aa14efe589ab_10615	9f4518d01b6996451f24dc955831b66a_10265	705c9af312180478b99221a87bdccba2_12065	53d3bbf89b9918dd925b65414f7c5dbe_10013
alr	alanine racemase	63	63	1	1	3301				1127	1127	1127	6fb57a34ce60fa6ffcd6b0ada92302fc_6299	8ef1dc118ee4838f261237587ceee75e_5686	b188e6825fd590866a012d87fb7f95f5_5803	7bd4cf11b10471b8832be5f2215de049_4803	6f0ff4c9ed4b93c60fbeda700771d277_11322	5236776933e47f7ecc2f40e0170feeeb_11310	3f54067f0171de3b419324bfb7229574_9383	53cefd0047eff68b652358cc419cd0b6_11119	9b634048604e41ae55e5bd6c1afbf922_4980	733f00d86caeeda453a9fbbe11761790_6407	b24241dcc4b03c8a5da9ca26399408d4_9260	e5918ec09b46b1fc7fbbc9c91ab3b59b_11417	84f28b3b17a5fee02a8e30ce554821de_11219	8b22758a929e0accca08d9acf380c64d_11233	7054a9bb977e62c62a6366f8f3caac0f_5110	13c6043f1b8f9ffc4ffe02e70ab25516_9134	fd642ce5a8a990b3180bfee237b05c12_5221	68dc3cfa2550759daea660886eafbfcd_5697	b0ae9ff660860b9cda0231005574687e_11398	6ad2ea7d64599eb7fb3ecabaa50bf1f8_4875	e7d37845e534701d64059ba75383e12d_7742	c7c40eda78cf130c966647755134e2de_5302	4d33485a9d9d2f52003433b4dd3ebc1c_1930	d33a8db5af35ed3dc3d2af65371b3b72_12306	dc78db1d62ada63fe6a2a44641ea38d6_3380	3851b3efc1b611b39602aff919a562f8_7562	6525475ee51ec9035b1b244328350443_11649	55db69fc8e9cba77527471fcb23e1bfc_1920	74e5e017befd937000dfc502ea46e1f1_1336	9a435902eae5ec4b24154c8031359700_252	48bd6800f8e1fb6c26fcd679313e357f_8741	84ff823ae51f4f5f67dd715ef8a14b8d_13174	a48a2acd939ad90a842230d00e385fe5_13586	7647d9e74c990c8c2018aa14efe589ab_10611	9f4518d01b6996451f24dc955831b66a_10269	705c9af312180478b99221a87bdccba2_12069	53d3bbf89b9918dd925b65414f7c5dbe_10009
group_3938	carbamoyl-phosphate synthase large subunit	63	63	1	1	3307				3062	3062	3062	6fb57a34ce60fa6ffcd6b0ada92302fc_6274	8ef1dc118ee4838f261237587ceee75e_5737	b188e6825fd590866a012d87fb7f95f5_5854	7bd4cf11b10471b8832be5f2215de049_4752	6f0ff4c9ed4b93c60fbeda700771d277_11347	5236776933e47f7ecc2f40e0170feeeb_11335	3f54067f0171de3b419324bfb7229574_7836	53cefd0047eff68b652358cc419cd0b6_11097	9b634048604e41ae55e5bd6c1afbf922_5005	733f00d86caeeda453a9fbbe11761790_6432	b24241dcc4b03c8a5da9ca26399408d4_9235	e5918ec09b46b1fc7fbbc9c91ab3b59b_11440	84f28b3b17a5fee02a8e30ce554821de_11194	8b22758a929e0accca08d9acf380c64d_11208	7054a9bb977e62c62a6366f8f3caac0f_5134	13c6043f1b8f9ffc4ffe02e70ab25516_9159	fd642ce5a8a990b3180bfee237b05c12_5170	68dc3cfa2550759daea660886eafbfcd_5672	b0ae9ff660860b9cda0231005574687e_11423	6ad2ea7d64599eb7fb3ecabaa50bf1f8_4926	e7d37845e534701d64059ba75383e12d_7717	c7c40eda78cf130c966647755134e2de_5327	4d33485a9d9d2f52003433b4dd3ebc1c_1955	d33a8db5af35ed3dc3d2af65371b3b72_12281	dc78db1d62ada63fe6a2a44641ea38d6_3357	3851b3efc1b611b39602aff919a562f8_7613	6525475ee51ec9035b1b244328350443_11618	55db69fc8e9cba77527471fcb23e1bfc_1945	74e5e017befd937000dfc502ea46e1f1_1285	9a435902eae5ec4b24154c8031359700_227	48bd6800f8e1fb6c26fcd679313e357f_8716	84ff823ae51f4f5f67dd715ef8a14b8d_13199	a48a2acd939ad90a842230d00e385fe5_13610	7647d9e74c990c8c2018aa14efe589ab_10586	9f4518d01b6996451f24dc955831b66a_1171	705c9af312180478b99221a87bdccba2_11554	53d3bbf89b9918dd925b65414f7c5dbe_9984
LPE01_RS13625	carbamoyl phosphate synthase small subunit	63	63	1	1	3308				1070	1070	1070	6fb57a34ce60fa6ffcd6b0ada92302fc_6270	8ef1dc118ee4838f261237587ceee75e_5741	b188e6825fd590866a012d87fb7f95f5_5858	7bd4cf11b10471b8832be5f2215de049_4748	6f0ff4c9ed4b93c60fbeda700771d277_11351	5236776933e47f7ecc2f40e0170feeeb_11339	3f54067f0171de3b419324bfb7229574_7832	53cefd0047eff68b652358cc419cd0b6_11094	9b634048604e41ae55e5bd6c1afbf922_5009	733f00d86caeeda453a9fbbe11761790_6436	b24241dcc4b03c8a5da9ca26399408d4_9231	e5918ec09b46b1fc7fbbc9c91ab3b59b_11444	84f28b3b17a5fee02a8e30ce554821de_11190	8b22758a929e0accca08d9acf380c64d_11204	7054a9bb977e62c62a6366f8f3caac0f_5138	13c6043f1b8f9ffc4ffe02e70ab25516_9163	fd642ce5a8a990b3180bfee237b05c12_5166	68dc3cfa2550759daea660886eafbfcd_5668	b0ae9ff660860b9cda0231005574687e_11427	6ad2ea7d64599eb7fb3ecabaa50bf1f8_4930	e7d37845e534701d64059ba75383e12d_7713	c7c40eda78cf130c966647755134e2de_5331	4d33485a9d9d2f52003433b4dd3ebc1c_1959	d33a8db5af35ed3dc3d2af65371b3b72_12277	dc78db1d62ada63fe6a2a44641ea38d6_3353	3851b3efc1b611b39602aff919a562f8_7617	6525475ee51ec9035b1b244328350443_11614	55db69fc8e9cba77527471fcb23e1bfc_1949	74e5e017befd937000dfc502ea46e1f1_1281	9a435902eae5ec4b24154c8031359700_223	48bd6800f8e1fb6c26fcd679313e357f_8712	84ff823ae51f4f5f67dd715ef8a14b8d_13203	a48a2acd939ad90a842230d00e385fe5_13614	7647d9e74c990c8c2018aa14efe589ab_10582	9f4518d01b6996451f24dc955831b66a_1175	705c9af312180478b99221a87bdccba2_11550	53d3bbf89b9918dd925b65414f7c5dbe_9980
argC	N-acetyl-gamma-glutamyl-phosphate reductase	63	63	1	1	3309				1025	1025	1025	6fb57a34ce60fa6ffcd6b0ada92302fc_6266	8ef1dc118ee4838f261237587ceee75e_5745	b188e6825fd590866a012d87fb7f95f5_5862	7bd4cf11b10471b8832be5f2215de049_4744	6f0ff4c9ed4b93c60fbeda700771d277_11355	5236776933e47f7ecc2f40e0170feeeb_11343	3f54067f0171de3b419324bfb7229574_7828	53cefd0047eff68b652358cc419cd0b6_11090	9b634048604e41ae55e5bd6c1afbf922_5013	733f00d86caeeda453a9fbbe11761790_6440	b24241dcc4b03c8a5da9ca26399408d4_9228	e5918ec09b46b1fc7fbbc9c91ab3b59b_11448	84f28b3b17a5fee02a8e30ce554821de_11186	8b22758a929e0accca08d9acf380c64d_11200	7054a9bb977e62c62a6366f8f3caac0f_5142	13c6043f1b8f9ffc4ffe02e70ab25516_9167	fd642ce5a8a990b3180bfee237b05c12_5162	68dc3cfa2550759daea660886eafbfcd_5664	b0ae9ff660860b9cda0231005574687e_11431	6ad2ea7d64599eb7fb3ecabaa50bf1f8_4934	e7d37845e534701d64059ba75383e12d_7709	c7c40eda78cf130c966647755134e2de_5334	4d33485a9d9d2f52003433b4dd3ebc1c_1963	d33a8db5af35ed3dc3d2af65371b3b72_12273	dc78db1d62ada63fe6a2a44641ea38d6_3349	3851b3efc1b611b39602aff919a562f8_7621	6525475ee51ec9035b1b244328350443_11610	55db69fc8e9cba77527471fcb23e1bfc_1953	74e5e017befd937000dfc502ea46e1f1_1277	9a435902eae5ec4b24154c8031359700_219	48bd6800f8e1fb6c26fcd679313e357f_8708	84ff823ae51f4f5f67dd715ef8a14b8d_13207	a48a2acd939ad90a842230d00e385fe5_13618	7647d9e74c990c8c2018aa14efe589ab_10578	9f4518d01b6996451f24dc955831b66a_1179	705c9af312180478b99221a87bdccba2_11546	53d3bbf89b9918dd925b65414f7c5dbe_9976
argJ	bifunctional glutamate N-acetyltransferase/amino-acid acetyltransferase ArgJ	63	63	1	1	3310				1208	1208	1208	6fb57a34ce60fa6ffcd6b0ada92302fc_6262	8ef1dc118ee4838f261237587ceee75e_5749	b188e6825fd590866a012d87fb7f95f5_5866	7bd4cf11b10471b8832be5f2215de049_4740	6f0ff4c9ed4b93c60fbeda700771d277_11359	5236776933e47f7ecc2f40e0170feeeb_11347	3f54067f0171de3b419324bfb7229574_7824	53cefd0047eff68b652358cc419cd0b6_11086	9b634048604e41ae55e5bd6c1afbf922_5017	733f00d86caeeda453a9fbbe11761790_6443	b24241dcc4b03c8a5da9ca26399408d4_9224	e5918ec09b46b1fc7fbbc9c91ab3b59b_11452	84f28b3b17a5fee02a8e30ce554821de_11182	8b22758a929e0accca08d9acf380c64d_11196	7054a9bb977e62c62a6366f8f3caac0f_5146	13c6043f1b8f9ffc4ffe02e70ab25516_8758	fd642ce5a8a990b3180bfee237b05c12_5158	68dc3cfa2550759daea660886eafbfcd_5660	b0ae9ff660860b9cda0231005574687e_11434	6ad2ea7d64599eb7fb3ecabaa50bf1f8_4938	e7d37845e534701d64059ba75383e12d_7706	c7c40eda78cf130c966647755134e2de_5338	4d33485a9d9d2f52003433b4dd3ebc1c_1967	d33a8db5af35ed3dc3d2af65371b3b72_12269	dc78db1d62ada63fe6a2a44641ea38d6_3345	3851b3efc1b611b39602aff919a562f8_7625	6525475ee51ec9035b1b244328350443_11606	55db69fc8e9cba77527471fcb23e1bfc_1957	74e5e017befd937000dfc502ea46e1f1_1273	9a435902eae5ec4b24154c8031359700_215	48bd6800f8e1fb6c26fcd679313e357f_8704	84ff823ae51f4f5f67dd715ef8a14b8d_13211	a48a2acd939ad90a842230d00e385fe5_13622	7647d9e74c990c8c2018aa14efe589ab_10574	9f4518d01b6996451f24dc955831b66a_1183	705c9af312180478b99221a87bdccba2_11542	53d3bbf89b9918dd925b65414f7c5dbe_9972
argB	acetylglutamate kinase	63	63	1	1	3311				746	749	746	6fb57a34ce60fa6ffcd6b0ada92302fc_6258	8ef1dc118ee4838f261237587ceee75e_5753	b188e6825fd590866a012d87fb7f95f5_5870	7bd4cf11b10471b8832be5f2215de049_4736	6f0ff4c9ed4b93c60fbeda700771d277_11363	5236776933e47f7ecc2f40e0170feeeb_11351	3f54067f0171de3b419324bfb7229574_7820	53cefd0047eff68b652358cc419cd0b6_11082	9b634048604e41ae55e5bd6c1afbf922_5021	733f00d86caeeda453a9fbbe11761790_6446	b24241dcc4b03c8a5da9ca26399408d4_9220	e5918ec09b46b1fc7fbbc9c91ab3b59b_11456	84f28b3b17a5fee02a8e30ce554821de_11178	8b22758a929e0accca08d9acf380c64d_11192	7054a9bb977e62c62a6366f8f3caac0f_5150	13c6043f1b8f9ffc4ffe02e70ab25516_8762	fd642ce5a8a990b3180bfee237b05c12_5154	68dc3cfa2550759daea660886eafbfcd_5656	b0ae9ff660860b9cda0231005574687e_11438	6ad2ea7d64599eb7fb3ecabaa50bf1f8_4942	e7d37845e534701d64059ba75383e12d_7702	c7c40eda78cf130c966647755134e2de_5342	4d33485a9d9d2f52003433b4dd3ebc1c_1971	d33a8db5af35ed3dc3d2af65371b3b72_12265	dc78db1d62ada63fe6a2a44641ea38d6_3341	3851b3efc1b611b39602aff919a562f8_7629	6525475ee51ec9035b1b244328350443_11602	55db69fc8e9cba77527471fcb23e1bfc_1961	74e5e017befd937000dfc502ea46e1f1_1269	9a435902eae5ec4b24154c8031359700_211	48bd6800f8e1fb6c26fcd679313e357f_8700	84ff823ae51f4f5f67dd715ef8a14b8d_13215	a48a2acd939ad90a842230d00e385fe5_13626	7647d9e74c990c8c2018aa14efe589ab_10570	9f4518d01b6996451f24dc955831b66a_1187	705c9af312180478b99221a87bdccba2_11538	53d3bbf89b9918dd925b65414f7c5dbe_9968
argD	acetylornithine transaminase	63	63	1	1	3312				1112	1157	1156	6fb57a34ce60fa6ffcd6b0ada92302fc_6254	8ef1dc118ee4838f261237587ceee75e_5757	b188e6825fd590866a012d87fb7f95f5_5874	7bd4cf11b10471b8832be5f2215de049_4732	6f0ff4c9ed4b93c60fbeda700771d277_11367	5236776933e47f7ecc2f40e0170feeeb_11355	3f54067f0171de3b419324bfb7229574_7816	53cefd0047eff68b652358cc419cd0b6_11078	9b634048604e41ae55e5bd6c1afbf922_5025	733f00d86caeeda453a9fbbe11761790_6450	b24241dcc4b03c8a5da9ca26399408d4_9216	e5918ec09b46b1fc7fbbc9c91ab3b59b_11460	84f28b3b17a5fee02a8e30ce554821de_11174	8b22758a929e0accca08d9acf380c64d_11188	7054a9bb977e62c62a6366f8f3caac0f_5154	13c6043f1b8f9ffc4ffe02e70ab25516_8766	fd642ce5a8a990b3180bfee237b05c12_5150	68dc3cfa2550759daea660886eafbfcd_5652	b0ae9ff660860b9cda0231005574687e_11442	6ad2ea7d64599eb7fb3ecabaa50bf1f8_4946	e7d37845e534701d64059ba75383e12d_7698	c7c40eda78cf130c966647755134e2de_5346	4d33485a9d9d2f52003433b4dd3ebc1c_1975	d33a8db5af35ed3dc3d2af65371b3b72_12261	dc78db1d62ada63fe6a2a44641ea38d6_3337	3851b3efc1b611b39602aff919a562f8_7633	6525475ee51ec9035b1b244328350443_11598	55db69fc8e9cba77527471fcb23e1bfc_1965	74e5e017befd937000dfc502ea46e1f1_1265	9a435902eae5ec4b24154c8031359700_207	48bd6800f8e1fb6c26fcd679313e357f_8696	84ff823ae51f4f5f67dd715ef8a14b8d_13219	a48a2acd939ad90a842230d00e385fe5_13630	7647d9e74c990c8c2018aa14efe589ab_10566	9f4518d01b6996451f24dc955831b66a_1191	705c9af312180478b99221a87bdccba2_11534	53d3bbf89b9918dd925b65414f7c5dbe_9964
queT	QueT transporter family protein	63	63	1	1	3314				506	506	506	6fb57a34ce60fa6ffcd6b0ada92302fc_6246	8ef1dc118ee4838f261237587ceee75e_5766	b188e6825fd590866a012d87fb7f95f5_5882	7bd4cf11b10471b8832be5f2215de049_4724	6f0ff4c9ed4b93c60fbeda700771d277_11376	5236776933e47f7ecc2f40e0170feeeb_11364	3f54067f0171de3b419324bfb7229574_7810	53cefd0047eff68b652358cc419cd0b6_11071	9b634048604e41ae55e5bd6c1afbf922_5034	733f00d86caeeda453a9fbbe11761790_6459	b24241dcc4b03c8a5da9ca26399408d4_9208	e5918ec09b46b1fc7fbbc9c91ab3b59b_11468	84f28b3b17a5fee02a8e30ce554821de_11167	8b22758a929e0accca08d9acf380c64d_11180	7054a9bb977e62c62a6366f8f3caac0f_5163	13c6043f1b8f9ffc4ffe02e70ab25516_8775	fd642ce5a8a990b3180bfee237b05c12_5142	68dc3cfa2550759daea660886eafbfcd_5645	b0ae9ff660860b9cda0231005574687e_11451	6ad2ea7d64599eb7fb3ecabaa50bf1f8_4955	e7d37845e534701d64059ba75383e12d_7690	c7c40eda78cf130c966647755134e2de_5355	4d33485a9d9d2f52003433b4dd3ebc1c_1984	d33a8db5af35ed3dc3d2af65371b3b72_12253	dc78db1d62ada63fe6a2a44641ea38d6_3329	3851b3efc1b611b39602aff919a562f8_7642	6525475ee51ec9035b1b244328350443_11590	55db69fc8e9cba77527471fcb23e1bfc_1974	74e5e017befd937000dfc502ea46e1f1_1257	9a435902eae5ec4b24154c8031359700_199	48bd6800f8e1fb6c26fcd679313e357f_8688	84ff823ae51f4f5f67dd715ef8a14b8d_13226	a48a2acd939ad90a842230d00e385fe5_13639	7647d9e74c990c8c2018aa14efe589ab_10558	9f4518d01b6996451f24dc955831b66a_1200	705c9af312180478b99221a87bdccba2_11526	53d3bbf89b9918dd925b65414f7c5dbe_9956
KGI15_RS11730	L-lactate dehydrogenase	63	63	1	1	5154				962	962	962	6fb57a34ce60fa6ffcd6b0ada92302fc_6224	8ef1dc118ee4838f261237587ceee75e_5786	b188e6825fd590866a012d87fb7f95f5_5902	7bd4cf11b10471b8832be5f2215de049_4703	6f0ff4c9ed4b93c60fbeda700771d277_11397	5236776933e47f7ecc2f40e0170feeeb_11385	3f54067f0171de3b419324bfb7229574_7788	53cefd0047eff68b652358cc419cd0b6_11049	9b634048604e41ae55e5bd6c1afbf922_5055	733f00d86caeeda453a9fbbe11761790_6480	b24241dcc4b03c8a5da9ca26399408d4_9187	e5918ec09b46b1fc7fbbc9c91ab3b59b_11488	84f28b3b17a5fee02a8e30ce554821de_11145	8b22758a929e0accca08d9acf380c64d_11160	7054a9bb977e62c62a6366f8f3caac0f_5184	13c6043f1b8f9ffc4ffe02e70ab25516_8787	fd642ce5a8a990b3180bfee237b05c12_5121	68dc3cfa2550759daea660886eafbfcd_5624	b0ae9ff660860b9cda0231005574687e_11472	6ad2ea7d64599eb7fb3ecabaa50bf1f8_4975	e7d37845e534701d64059ba75383e12d_7801	c7c40eda78cf130c966647755134e2de_5375	4d33485a9d9d2f52003433b4dd3ebc1c_2005	d33a8db5af35ed3dc3d2af65371b3b72_12227	dc78db1d62ada63fe6a2a44641ea38d6_3307	3851b3efc1b611b39602aff919a562f8_7662	6525475ee51ec9035b1b244328350443_11568	55db69fc8e9cba77527471fcb23e1bfc_1999	74e5e017befd937000dfc502ea46e1f1_1236	9a435902eae5ec4b24154c8031359700_173	48bd6800f8e1fb6c26fcd679313e357f_8667	84ff823ae51f4f5f67dd715ef8a14b8d_13241	a48a2acd939ad90a842230d00e385fe5_2651	7647d9e74c990c8c2018aa14efe589ab_12470	9f4518d01b6996451f24dc955831b66a_1212	705c9af312180478b99221a87bdccba2_11513	53d3bbf89b9918dd925b65414f7c5dbe_5918
pth	aminoacyl-tRNA hydrolase	63	63	1	1	5153				557	557	557	6fb57a34ce60fa6ffcd6b0ada92302fc_6220	8ef1dc118ee4838f261237587ceee75e_5790	b188e6825fd590866a012d87fb7f95f5_5906	7bd4cf11b10471b8832be5f2215de049_4699	6f0ff4c9ed4b93c60fbeda700771d277_11401	5236776933e47f7ecc2f40e0170feeeb_11389	3f54067f0171de3b419324bfb7229574_7784	53cefd0047eff68b652358cc419cd0b6_11045	9b634048604e41ae55e5bd6c1afbf922_5059	733f00d86caeeda453a9fbbe11761790_6484	b24241dcc4b03c8a5da9ca26399408d4_9183	e5918ec09b46b1fc7fbbc9c91ab3b59b_11492	84f28b3b17a5fee02a8e30ce554821de_11141	8b22758a929e0accca08d9acf380c64d_11156	7054a9bb977e62c62a6366f8f3caac0f_5188	13c6043f1b8f9ffc4ffe02e70ab25516_8791	fd642ce5a8a990b3180bfee237b05c12_5118	68dc3cfa2550759daea660886eafbfcd_5620	b0ae9ff660860b9cda0231005574687e_11476	6ad2ea7d64599eb7fb3ecabaa50bf1f8_4979	e7d37845e534701d64059ba75383e12d_7805	c7c40eda78cf130c966647755134e2de_5379	4d33485a9d9d2f52003433b4dd3ebc1c_2009	d33a8db5af35ed3dc3d2af65371b3b72_12223	dc78db1d62ada63fe6a2a44641ea38d6_3303	3851b3efc1b611b39602aff919a562f8_7666	6525475ee51ec9035b1b244328350443_11564	55db69fc8e9cba77527471fcb23e1bfc_2003	74e5e017befd937000dfc502ea46e1f1_1232	9a435902eae5ec4b24154c8031359700_169	48bd6800f8e1fb6c26fcd679313e357f_8663	84ff823ae51f4f5f67dd715ef8a14b8d_13245	a48a2acd939ad90a842230d00e385fe5_2655	7647d9e74c990c8c2018aa14efe589ab_12474	9f4518d01b6996451f24dc955831b66a_1216	705c9af312180478b99221a87bdccba2_11509	53d3bbf89b9918dd925b65414f7c5dbe_5914
mfd	transcription-repair coupling factor	63	63	1	1	5152				3527	3527	3527	6fb57a34ce60fa6ffcd6b0ada92302fc_6216	8ef1dc118ee4838f261237587ceee75e_5794	b188e6825fd590866a012d87fb7f95f5_5910	7bd4cf11b10471b8832be5f2215de049_4695	6f0ff4c9ed4b93c60fbeda700771d277_11405	5236776933e47f7ecc2f40e0170feeeb_11393	3f54067f0171de3b419324bfb7229574_7780	53cefd0047eff68b652358cc419cd0b6_11041	9b634048604e41ae55e5bd6c1afbf922_5063	733f00d86caeeda453a9fbbe11761790_6488	b24241dcc4b03c8a5da9ca26399408d4_9179	e5918ec09b46b1fc7fbbc9c91ab3b59b_11496	84f28b3b17a5fee02a8e30ce554821de_11137	8b22758a929e0accca08d9acf380c64d_11152	7054a9bb977e62c62a6366f8f3caac0f_5192	13c6043f1b8f9ffc4ffe02e70ab25516_8795	fd642ce5a8a990b3180bfee237b05c12_5114	68dc3cfa2550759daea660886eafbfcd_5616	b0ae9ff660860b9cda0231005574687e_11480	6ad2ea7d64599eb7fb3ecabaa50bf1f8_4983	e7d37845e534701d64059ba75383e12d_7809	c7c40eda78cf130c966647755134e2de_5383	4d33485a9d9d2f52003433b4dd3ebc1c_2013	d33a8db5af35ed3dc3d2af65371b3b72_12219	dc78db1d62ada63fe6a2a44641ea38d6_3299	3851b3efc1b611b39602aff919a562f8_7670	6525475ee51ec9035b1b244328350443_11560	55db69fc8e9cba77527471fcb23e1bfc_2007	74e5e017befd937000dfc502ea46e1f1_1228	9a435902eae5ec4b24154c8031359700_165	48bd6800f8e1fb6c26fcd679313e357f_8659	84ff823ae51f4f5f67dd715ef8a14b8d_13249	a48a2acd939ad90a842230d00e385fe5_2659	7647d9e74c990c8c2018aa14efe589ab_12478	9f4518d01b6996451f24dc955831b66a_1219	705c9af312180478b99221a87bdccba2_11505	53d3bbf89b9918dd925b65414f7c5dbe_5910
hslR	RNA-binding S4 domain-containing protein	63	63	1	1	5150				281	287	281	6fb57a34ce60fa6ffcd6b0ada92302fc_6208	8ef1dc118ee4838f261237587ceee75e_5802	b188e6825fd590866a012d87fb7f95f5_5918	7bd4cf11b10471b8832be5f2215de049_4687	6f0ff4c9ed4b93c60fbeda700771d277_11413	5236776933e47f7ecc2f40e0170feeeb_11400	3f54067f0171de3b419324bfb7229574_7772	53cefd0047eff68b652358cc419cd0b6_11033	9b634048604e41ae55e5bd6c1afbf922_5071	733f00d86caeeda453a9fbbe11761790_6496	b24241dcc4b03c8a5da9ca26399408d4_9171	e5918ec09b46b1fc7fbbc9c91ab3b59b_11504	84f28b3b17a5fee02a8e30ce554821de_11129	8b22758a929e0accca08d9acf380c64d_11144	7054a9bb977e62c62a6366f8f3caac0f_5200	13c6043f1b8f9ffc4ffe02e70ab25516_8803	fd642ce5a8a990b3180bfee237b05c12_5106	68dc3cfa2550759daea660886eafbfcd_5608	b0ae9ff660860b9cda0231005574687e_11488	6ad2ea7d64599eb7fb3ecabaa50bf1f8_4991	e7d37845e534701d64059ba75383e12d_7817	c7c40eda78cf130c966647755134e2de_5391	4d33485a9d9d2f52003433b4dd3ebc1c_2021	d33a8db5af35ed3dc3d2af65371b3b72_12211	dc78db1d62ada63fe6a2a44641ea38d6_3291	3851b3efc1b611b39602aff919a562f8_7678	6525475ee51ec9035b1b244328350443_11552	55db69fc8e9cba77527471fcb23e1bfc_2015	74e5e017befd937000dfc502ea46e1f1_1220	9a435902eae5ec4b24154c8031359700_157	48bd6800f8e1fb6c26fcd679313e357f_8651	84ff823ae51f4f5f67dd715ef8a14b8d_13257	a48a2acd939ad90a842230d00e385fe5_2667	7647d9e74c990c8c2018aa14efe589ab_12486	9f4518d01b6996451f24dc955831b66a_1227	705c9af312180478b99221a87bdccba2_11497	53d3bbf89b9918dd925b65414f7c5dbe_5902
ftsB	septum formation initiator family protein	63	63	1	1	5149				284	398	396	6fb57a34ce60fa6ffcd6b0ada92302fc_6204	8ef1dc118ee4838f261237587ceee75e_5806	b188e6825fd590866a012d87fb7f95f5_5922	7bd4cf11b10471b8832be5f2215de049_4683	6f0ff4c9ed4b93c60fbeda700771d277_11417	5236776933e47f7ecc2f40e0170feeeb_11404	3f54067f0171de3b419324bfb7229574_7768	53cefd0047eff68b652358cc419cd0b6_11029	9b634048604e41ae55e5bd6c1afbf922_5075	733f00d86caeeda453a9fbbe11761790_6500	b24241dcc4b03c8a5da9ca26399408d4_9167	e5918ec09b46b1fc7fbbc9c91ab3b59b_11508	84f28b3b17a5fee02a8e30ce554821de_11125	8b22758a929e0accca08d9acf380c64d_11140	7054a9bb977e62c62a6366f8f3caac0f_5204	13c6043f1b8f9ffc4ffe02e70ab25516_8807	fd642ce5a8a990b3180bfee237b05c12_5102	68dc3cfa2550759daea660886eafbfcd_5604	b0ae9ff660860b9cda0231005574687e_11492	6ad2ea7d64599eb7fb3ecabaa50bf1f8_4995	e7d37845e534701d64059ba75383e12d_7821	c7c40eda78cf130c966647755134e2de_5395	4d33485a9d9d2f52003433b4dd3ebc1c_2025	d33a8db5af35ed3dc3d2af65371b3b72_12207	dc78db1d62ada63fe6a2a44641ea38d6_3287	3851b3efc1b611b39602aff919a562f8_7682	6525475ee51ec9035b1b244328350443_11548	55db69fc8e9cba77527471fcb23e1bfc_2019	74e5e017befd937000dfc502ea46e1f1_1216	9a435902eae5ec4b24154c8031359700_153	48bd6800f8e1fb6c26fcd679313e357f_8647	84ff823ae51f4f5f67dd715ef8a14b8d_13261	a48a2acd939ad90a842230d00e385fe5_2671	7647d9e74c990c8c2018aa14efe589ab_12489	9f4518d01b6996451f24dc955831b66a_1231	705c9af312180478b99221a87bdccba2_11494	53d3bbf89b9918dd925b65414f7c5dbe_5898
pnp	S1 domain-containing RNA-binding protein	63	63	1	1	5148				542	542	542	6fb57a34ce60fa6ffcd6b0ada92302fc_6200	8ef1dc118ee4838f261237587ceee75e_5810	b188e6825fd590866a012d87fb7f95f5_5926	7bd4cf11b10471b8832be5f2215de049_4679	6f0ff4c9ed4b93c60fbeda700771d277_11421	5236776933e47f7ecc2f40e0170feeeb_11408	3f54067f0171de3b419324bfb7229574_7764	53cefd0047eff68b652358cc419cd0b6_11025	9b634048604e41ae55e5bd6c1afbf922_5079	733f00d86caeeda453a9fbbe11761790_6504	b24241dcc4b03c8a5da9ca26399408d4_9163	e5918ec09b46b1fc7fbbc9c91ab3b59b_11512	84f28b3b17a5fee02a8e30ce554821de_11121	8b22758a929e0accca08d9acf380c64d_11136	7054a9bb977e62c62a6366f8f3caac0f_5208	13c6043f1b8f9ffc4ffe02e70ab25516_8811	fd642ce5a8a990b3180bfee237b05c12_5098	68dc3cfa2550759daea660886eafbfcd_5600	b0ae9ff660860b9cda0231005574687e_11496	6ad2ea7d64599eb7fb3ecabaa50bf1f8_4999	e7d37845e534701d64059ba75383e12d_7825	c7c40eda78cf130c966647755134e2de_5399	4d33485a9d9d2f52003433b4dd3ebc1c_2029	d33a8db5af35ed3dc3d2af65371b3b72_12203	dc78db1d62ada63fe6a2a44641ea38d6_3283	3851b3efc1b611b39602aff919a562f8_7686	6525475ee51ec9035b1b244328350443_11544	55db69fc8e9cba77527471fcb23e1bfc_2023	74e5e017befd937000dfc502ea46e1f1_1212	9a435902eae5ec4b24154c8031359700_149	48bd6800f8e1fb6c26fcd679313e357f_8643	84ff823ae51f4f5f67dd715ef8a14b8d_13265	a48a2acd939ad90a842230d00e385fe5_2675	7647d9e74c990c8c2018aa14efe589ab_12493	9f4518d01b6996451f24dc955831b66a_1235	705c9af312180478b99221a87bdccba2_11490	53d3bbf89b9918dd925b65414f7c5dbe_5894
hpt	hypoxanthine phosphoribosyltransferase	63	63	1	1	5144				542	542	542	6fb57a34ce60fa6ffcd6b0ada92302fc_6192	8ef1dc118ee4838f261237587ceee75e_5818	b188e6825fd590866a012d87fb7f95f5_5934	7bd4cf11b10471b8832be5f2215de049_4671	6f0ff4c9ed4b93c60fbeda700771d277_11429	5236776933e47f7ecc2f40e0170feeeb_11416	3f54067f0171de3b419324bfb7229574_7756	53cefd0047eff68b652358cc419cd0b6_11018	9b634048604e41ae55e5bd6c1afbf922_5087	733f00d86caeeda453a9fbbe11761790_6512	b24241dcc4b03c8a5da9ca26399408d4_9155	e5918ec09b46b1fc7fbbc9c91ab3b59b_11519	84f28b3b17a5fee02a8e30ce554821de_11113	8b22758a929e0accca08d9acf380c64d_11128	7054a9bb977e62c62a6366f8f3caac0f_5216	13c6043f1b8f9ffc4ffe02e70ab25516_8818	fd642ce5a8a990b3180bfee237b05c12_5090	68dc3cfa2550759daea660886eafbfcd_5592	b0ae9ff660860b9cda0231005574687e_11504	6ad2ea7d64599eb7fb3ecabaa50bf1f8_5007	e7d37845e534701d64059ba75383e12d_7833	c7c40eda78cf130c966647755134e2de_5407	4d33485a9d9d2f52003433b4dd3ebc1c_2037	d33a8db5af35ed3dc3d2af65371b3b72_12195	dc78db1d62ada63fe6a2a44641ea38d6_3275	3851b3efc1b611b39602aff919a562f8_7694	6525475ee51ec9035b1b244328350443_11536	55db69fc8e9cba77527471fcb23e1bfc_2031	74e5e017befd937000dfc502ea46e1f1_1204	9a435902eae5ec4b24154c8031359700_141	48bd6800f8e1fb6c26fcd679313e357f_8501	84ff823ae51f4f5f67dd715ef8a14b8d_13273	a48a2acd939ad90a842230d00e385fe5_2683	7647d9e74c990c8c2018aa14efe589ab_12501	9f4518d01b6996451f24dc955831b66a_1242	705c9af312180478b99221a87bdccba2_11562	53d3bbf89b9918dd925b65414f7c5dbe_5954
ftsH	ATP-dependent zinc metalloprotease FtsH	63	63	1	1	5143				2237	2237	2237	6fb57a34ce60fa6ffcd6b0ada92302fc_6188	8ef1dc118ee4838f261237587ceee75e_5822	b188e6825fd590866a012d87fb7f95f5_5938	7bd4cf11b10471b8832be5f2215de049_4667	6f0ff4c9ed4b93c60fbeda700771d277_11433	5236776933e47f7ecc2f40e0170feeeb_11420	3f54067f0171de3b419324bfb7229574_7752	53cefd0047eff68b652358cc419cd0b6_11014	9b634048604e41ae55e5bd6c1afbf922_5091	733f00d86caeeda453a9fbbe11761790_6516	b24241dcc4b03c8a5da9ca26399408d4_9151	e5918ec09b46b1fc7fbbc9c91ab3b59b_11523	84f28b3b17a5fee02a8e30ce554821de_11109	8b22758a929e0accca08d9acf380c64d_11125	7054a9bb977e62c62a6366f8f3caac0f_5220	13c6043f1b8f9ffc4ffe02e70ab25516_8822	fd642ce5a8a990b3180bfee237b05c12_5086	68dc3cfa2550759daea660886eafbfcd_5588	b0ae9ff660860b9cda0231005574687e_11508	6ad2ea7d64599eb7fb3ecabaa50bf1f8_5011	e7d37845e534701d64059ba75383e12d_7837	c7c40eda78cf130c966647755134e2de_5411	4d33485a9d9d2f52003433b4dd3ebc1c_2041	d33a8db5af35ed3dc3d2af65371b3b72_12191	dc78db1d62ada63fe6a2a44641ea38d6_3271	3851b3efc1b611b39602aff919a562f8_7698	6525475ee51ec9035b1b244328350443_11532	55db69fc8e9cba77527471fcb23e1bfc_2035	74e5e017befd937000dfc502ea46e1f1_1200	9a435902eae5ec4b24154c8031359700_137	48bd6800f8e1fb6c26fcd679313e357f_8497	84ff823ae51f4f5f67dd715ef8a14b8d_13277	a48a2acd939ad90a842230d00e385fe5_2687	7647d9e74c990c8c2018aa14efe589ab_12505	9f4518d01b6996451f24dc955831b66a_1246	705c9af312180478b99221a87bdccba2_11566	53d3bbf89b9918dd925b65414f7c5dbe_5958
hslO	Hsp33 family molecular chaperone HslO	63	63	1	1	5142				887	887	887	6fb57a34ce60fa6ffcd6b0ada92302fc_6184	8ef1dc118ee4838f261237587ceee75e_5826	b188e6825fd590866a012d87fb7f95f5_5942	7bd4cf11b10471b8832be5f2215de049_4663	6f0ff4c9ed4b93c60fbeda700771d277_11437	5236776933e47f7ecc2f40e0170feeeb_11424	3f54067f0171de3b419324bfb7229574_7748	53cefd0047eff68b652358cc419cd0b6_11010	9b634048604e41ae55e5bd6c1afbf922_5095	733f00d86caeeda453a9fbbe11761790_6520	b24241dcc4b03c8a5da9ca26399408d4_9147	e5918ec09b46b1fc7fbbc9c91ab3b59b_11527	84f28b3b17a5fee02a8e30ce554821de_11105	8b22758a929e0accca08d9acf380c64d_11121	7054a9bb977e62c62a6366f8f3caac0f_5224	13c6043f1b8f9ffc4ffe02e70ab25516_8826	fd642ce5a8a990b3180bfee237b05c12_5082	68dc3cfa2550759daea660886eafbfcd_5584	b0ae9ff660860b9cda0231005574687e_11512	6ad2ea7d64599eb7fb3ecabaa50bf1f8_5015	e7d37845e534701d64059ba75383e12d_7841	c7c40eda78cf130c966647755134e2de_5415	4d33485a9d9d2f52003433b4dd3ebc1c_2045	d33a8db5af35ed3dc3d2af65371b3b72_12187	dc78db1d62ada63fe6a2a44641ea38d6_3267	3851b3efc1b611b39602aff919a562f8_7702	6525475ee51ec9035b1b244328350443_11528	55db69fc8e9cba77527471fcb23e1bfc_2039	74e5e017befd937000dfc502ea46e1f1_1196	9a435902eae5ec4b24154c8031359700_133	48bd6800f8e1fb6c26fcd679313e357f_8493	84ff823ae51f4f5f67dd715ef8a14b8d_13281	a48a2acd939ad90a842230d00e385fe5_2691	7647d9e74c990c8c2018aa14efe589ab_12509	9f4518d01b6996451f24dc955831b66a_1250	705c9af312180478b99221a87bdccba2_11570	53d3bbf89b9918dd925b65414f7c5dbe_5962
lysS	lysine--tRNA ligase	63	63	1	1	5140				1478	1499	1490	6fb57a34ce60fa6ffcd6b0ada92302fc_6176	8ef1dc118ee4838f261237587ceee75e_5834	b188e6825fd590866a012d87fb7f95f5_5950	7bd4cf11b10471b8832be5f2215de049_4655	6f0ff4c9ed4b93c60fbeda700771d277_11445	5236776933e47f7ecc2f40e0170feeeb_11432	3f54067f0171de3b419324bfb7229574_7740	53cefd0047eff68b652358cc419cd0b6_11002	9b634048604e41ae55e5bd6c1afbf922_5103	733f00d86caeeda453a9fbbe11761790_6528	b24241dcc4b03c8a5da9ca26399408d4_9139	e5918ec09b46b1fc7fbbc9c91ab3b59b_11534	84f28b3b17a5fee02a8e30ce554821de_11097	8b22758a929e0accca08d9acf380c64d_11113	7054a9bb977e62c62a6366f8f3caac0f_5232	13c6043f1b8f9ffc4ffe02e70ab25516_8834	fd642ce5a8a990b3180bfee237b05c12_5074	68dc3cfa2550759daea660886eafbfcd_5576	b0ae9ff660860b9cda0231005574687e_11519	6ad2ea7d64599eb7fb3ecabaa50bf1f8_5023	e7d37845e534701d64059ba75383e12d_7849	c7c40eda78cf130c966647755134e2de_5423	4d33485a9d9d2f52003433b4dd3ebc1c_2053	d33a8db5af35ed3dc3d2af65371b3b72_12179	dc78db1d62ada63fe6a2a44641ea38d6_3259	3851b3efc1b611b39602aff919a562f8_7710	6525475ee51ec9035b1b244328350443_11520	55db69fc8e9cba77527471fcb23e1bfc_2047	74e5e017befd937000dfc502ea46e1f1_1188	9a435902eae5ec4b24154c8031359700_125	48bd6800f8e1fb6c26fcd679313e357f_8485	84ff823ae51f4f5f67dd715ef8a14b8d_13289	a48a2acd939ad90a842230d00e385fe5_2699	7647d9e74c990c8c2018aa14efe589ab_12517	9f4518d01b6996451f24dc955831b66a_1256	705c9af312180478b99221a87bdccba2_11577	53d3bbf89b9918dd925b65414f7c5dbe_5970
LPE01_RS12750	metallophosphoesterase	63	63	1	1	5138				761	833	799	6fb57a34ce60fa6ffcd6b0ada92302fc_7229	8ef1dc118ee4838f261237587ceee75e_12509	b188e6825fd590866a012d87fb7f95f5_12023	7bd4cf11b10471b8832be5f2215de049_13055	6f0ff4c9ed4b93c60fbeda700771d277_1911	5236776933e47f7ecc2f40e0170feeeb_2463	3f54067f0171de3b419324bfb7229574_9283	53cefd0047eff68b652358cc419cd0b6_1947	9b634048604e41ae55e5bd6c1afbf922_12766	733f00d86caeeda453a9fbbe11761790_1635	b24241dcc4b03c8a5da9ca26399408d4_2297	e5918ec09b46b1fc7fbbc9c91ab3b59b_2498	84f28b3b17a5fee02a8e30ce554821de_1739	8b22758a929e0accca08d9acf380c64d_2064	7054a9bb977e62c62a6366f8f3caac0f_12801	13c6043f1b8f9ffc4ffe02e70ab25516_6186	fd642ce5a8a990b3180bfee237b05c12_11741	68dc3cfa2550759daea660886eafbfcd_11072	b0ae9ff660860b9cda0231005574687e_2495	6ad2ea7d64599eb7fb3ecabaa50bf1f8_12694	e7d37845e534701d64059ba75383e12d_8943	c7c40eda78cf130c966647755134e2de_10980	4d33485a9d9d2f52003433b4dd3ebc1c_2082	d33a8db5af35ed3dc3d2af65371b3b72_1892	dc78db1d62ada63fe6a2a44641ea38d6_8	3851b3efc1b611b39602aff919a562f8_11755	6525475ee51ec9035b1b244328350443_11491	55db69fc8e9cba77527471fcb23e1bfc_2076	74e5e017befd937000dfc502ea46e1f1_9408	9a435902eae5ec4b24154c8031359700_3744	48bd6800f8e1fb6c26fcd679313e357f_4289	84ff823ae51f4f5f67dd715ef8a14b8d_3310	a48a2acd939ad90a842230d00e385fe5_2899	7647d9e74c990c8c2018aa14efe589ab_5772	9f4518d01b6996451f24dc955831b66a_12696	705c9af312180478b99221a87bdccba2_5974	53d3bbf89b9918dd925b65414f7c5dbe_7000
MOV07_RS11250	cupin domain-containing protein	63	63	1	1	5118				317	317	317	6fb57a34ce60fa6ffcd6b0ada92302fc_7239	8ef1dc118ee4838f261237587ceee75e_12501	b188e6825fd590866a012d87fb7f95f5_12033	7bd4cf11b10471b8832be5f2215de049_13065	6f0ff4c9ed4b93c60fbeda700771d277_1971	5236776933e47f7ecc2f40e0170feeeb_2523	3f54067f0171de3b419324bfb7229574_9273	53cefd0047eff68b652358cc419cd0b6_2007	9b634048604e41ae55e5bd6c1afbf922_7918	733f00d86caeeda453a9fbbe11761790_1575	b24241dcc4b03c8a5da9ca26399408d4_2237	e5918ec09b46b1fc7fbbc9c91ab3b59b_2438	84f28b3b17a5fee02a8e30ce554821de_1799	8b22758a929e0accca08d9acf380c64d_2004	7054a9bb977e62c62a6366f8f3caac0f_7746	13c6043f1b8f9ffc4ffe02e70ab25516_6130	fd642ce5a8a990b3180bfee237b05c12_11750	68dc3cfa2550759daea660886eafbfcd_10103	b0ae9ff660860b9cda0231005574687e_2435	6ad2ea7d64599eb7fb3ecabaa50bf1f8_12704	e7d37845e534701d64059ba75383e12d_3426	c7c40eda78cf130c966647755134e2de_9950	4d33485a9d9d2f52003433b4dd3ebc1c_2092	d33a8db5af35ed3dc3d2af65371b3b72_2403	dc78db1d62ada63fe6a2a44641ea38d6_18	3851b3efc1b611b39602aff919a562f8_11765	6525475ee51ec9035b1b244328350443_11481	55db69fc8e9cba77527471fcb23e1bfc_2150	74e5e017befd937000dfc502ea46e1f1_9398	9a435902eae5ec4b24154c8031359700_8758	48bd6800f8e1fb6c26fcd679313e357f_4279	84ff823ae51f4f5f67dd715ef8a14b8d_3320	a48a2acd939ad90a842230d00e385fe5_2889	7647d9e74c990c8c2018aa14efe589ab_5782	9f4518d01b6996451f24dc955831b66a_12686	705c9af312180478b99221a87bdccba2_5964	53d3bbf89b9918dd925b65414f7c5dbe_6990
pnuC	nicotinamide riboside transporter PnuC	63	63	1	1	5036				812	812	812	6fb57a34ce60fa6ffcd6b0ada92302fc_7254	8ef1dc118ee4838f261237587ceee75e_8700	b188e6825fd590866a012d87fb7f95f5_7633	7bd4cf11b10471b8832be5f2215de049_1950	6f0ff4c9ed4b93c60fbeda700771d277_1990	5236776933e47f7ecc2f40e0170feeeb_2543	3f54067f0171de3b419324bfb7229574_9257	53cefd0047eff68b652358cc419cd0b6_2027	9b634048604e41ae55e5bd6c1afbf922_7899	733f00d86caeeda453a9fbbe11761790_1555	b24241dcc4b03c8a5da9ca26399408d4_2217	e5918ec09b46b1fc7fbbc9c91ab3b59b_2418	84f28b3b17a5fee02a8e30ce554821de_1819	8b22758a929e0accca08d9acf380c64d_1984	7054a9bb977e62c62a6366f8f3caac0f_7765	13c6043f1b8f9ffc4ffe02e70ab25516_6114	fd642ce5a8a990b3180bfee237b05c12_8622	68dc3cfa2550759daea660886eafbfcd_10119	b0ae9ff660860b9cda0231005574687e_2415	6ad2ea7d64599eb7fb3ecabaa50bf1f8_2031	e7d37845e534701d64059ba75383e12d_3442	c7c40eda78cf130c966647755134e2de_9966	4d33485a9d9d2f52003433b4dd3ebc1c_2108	d33a8db5af35ed3dc3d2af65371b3b72_2419	dc78db1d62ada63fe6a2a44641ea38d6_34	3851b3efc1b611b39602aff919a562f8_13001	6525475ee51ec9035b1b244328350443_11465	55db69fc8e9cba77527471fcb23e1bfc_2166	74e5e017befd937000dfc502ea46e1f1_9372	9a435902eae5ec4b24154c8031359700_8742	48bd6800f8e1fb6c26fcd679313e357f_4264	84ff823ae51f4f5f67dd715ef8a14b8d_3336	a48a2acd939ad90a842230d00e385fe5_2873	7647d9e74c990c8c2018aa14efe589ab_5798	9f4518d01b6996451f24dc955831b66a_12670	705c9af312180478b99221a87bdccba2_5948	53d3bbf89b9918dd925b65414f7c5dbe_6974
proC	pyrroline-5-carboxylate reductase	63	63	1	1	5035				788	788	788	6fb57a34ce60fa6ffcd6b0ada92302fc_7258	8ef1dc118ee4838f261237587ceee75e_8703	b188e6825fd590866a012d87fb7f95f5_7629	7bd4cf11b10471b8832be5f2215de049_1946	6f0ff4c9ed4b93c60fbeda700771d277_1994	5236776933e47f7ecc2f40e0170feeeb_2547	3f54067f0171de3b419324bfb7229574_9253	53cefd0047eff68b652358cc419cd0b6_2031	9b634048604e41ae55e5bd6c1afbf922_7895	733f00d86caeeda453a9fbbe11761790_1551	b24241dcc4b03c8a5da9ca26399408d4_2213	e5918ec09b46b1fc7fbbc9c91ab3b59b_2414	84f28b3b17a5fee02a8e30ce554821de_1823	8b22758a929e0accca08d9acf380c64d_1980	7054a9bb977e62c62a6366f8f3caac0f_7769	13c6043f1b8f9ffc4ffe02e70ab25516_6110	fd642ce5a8a990b3180bfee237b05c12_8626	68dc3cfa2550759daea660886eafbfcd_10123	b0ae9ff660860b9cda0231005574687e_2411	6ad2ea7d64599eb7fb3ecabaa50bf1f8_2035	e7d37845e534701d64059ba75383e12d_3446	c7c40eda78cf130c966647755134e2de_9970	4d33485a9d9d2f52003433b4dd3ebc1c_2112	d33a8db5af35ed3dc3d2af65371b3b72_2423	dc78db1d62ada63fe6a2a44641ea38d6_38	3851b3efc1b611b39602aff919a562f8_13005	6525475ee51ec9035b1b244328350443_11461	55db69fc8e9cba77527471fcb23e1bfc_2170	74e5e017befd937000dfc502ea46e1f1_9368	9a435902eae5ec4b24154c8031359700_8738	48bd6800f8e1fb6c26fcd679313e357f_4260	84ff823ae51f4f5f67dd715ef8a14b8d_3340	a48a2acd939ad90a842230d00e385fe5_2869	7647d9e74c990c8c2018aa14efe589ab_5802	9f4518d01b6996451f24dc955831b66a_12666	705c9af312180478b99221a87bdccba2_5944	53d3bbf89b9918dd925b65414f7c5dbe_6970
nagA	N-acetylglucosamine-6-phosphate deacetylase	63	63	1	1	5034				1136	1136	1136	6fb57a34ce60fa6ffcd6b0ada92302fc_7262	8ef1dc118ee4838f261237587ceee75e_8707	b188e6825fd590866a012d87fb7f95f5_7625	7bd4cf11b10471b8832be5f2215de049_1942	6f0ff4c9ed4b93c60fbeda700771d277_1998	5236776933e47f7ecc2f40e0170feeeb_2551	3f54067f0171de3b419324bfb7229574_9249	53cefd0047eff68b652358cc419cd0b6_2035	9b634048604e41ae55e5bd6c1afbf922_7891	733f00d86caeeda453a9fbbe11761790_1547	b24241dcc4b03c8a5da9ca26399408d4_2209	e5918ec09b46b1fc7fbbc9c91ab3b59b_2410	84f28b3b17a5fee02a8e30ce554821de_1827	8b22758a929e0accca08d9acf380c64d_1976	7054a9bb977e62c62a6366f8f3caac0f_7773	13c6043f1b8f9ffc4ffe02e70ab25516_6106	fd642ce5a8a990b3180bfee237b05c12_8630	68dc3cfa2550759daea660886eafbfcd_10126	b0ae9ff660860b9cda0231005574687e_2407	6ad2ea7d64599eb7fb3ecabaa50bf1f8_2039	e7d37845e534701d64059ba75383e12d_3450	c7c40eda78cf130c966647755134e2de_9974	4d33485a9d9d2f52003433b4dd3ebc1c_2116	d33a8db5af35ed3dc3d2af65371b3b72_2427	dc78db1d62ada63fe6a2a44641ea38d6_42	3851b3efc1b611b39602aff919a562f8_13009	6525475ee51ec9035b1b244328350443_11457	55db69fc8e9cba77527471fcb23e1bfc_2174	74e5e017befd937000dfc502ea46e1f1_9364	9a435902eae5ec4b24154c8031359700_8734	48bd6800f8e1fb6c26fcd679313e357f_4256	84ff823ae51f4f5f67dd715ef8a14b8d_3344	a48a2acd939ad90a842230d00e385fe5_2865	7647d9e74c990c8c2018aa14efe589ab_5806	9f4518d01b6996451f24dc955831b66a_12662	705c9af312180478b99221a87bdccba2_5941	53d3bbf89b9918dd925b65414f7c5dbe_6966
CFI14_RS13305	GntR family transcriptional regulator	63	63	1	1	5033				701	701	701	6fb57a34ce60fa6ffcd6b0ada92302fc_7266	8ef1dc118ee4838f261237587ceee75e_8711	b188e6825fd590866a012d87fb7f95f5_7621	7bd4cf11b10471b8832be5f2215de049_1938	6f0ff4c9ed4b93c60fbeda700771d277_2002	5236776933e47f7ecc2f40e0170feeeb_2555	3f54067f0171de3b419324bfb7229574_9245	53cefd0047eff68b652358cc419cd0b6_2039	9b634048604e41ae55e5bd6c1afbf922_7887	733f00d86caeeda453a9fbbe11761790_1543	b24241dcc4b03c8a5da9ca26399408d4_2205	e5918ec09b46b1fc7fbbc9c91ab3b59b_2406	84f28b3b17a5fee02a8e30ce554821de_1831	8b22758a929e0accca08d9acf380c64d_1972	7054a9bb977e62c62a6366f8f3caac0f_7777	13c6043f1b8f9ffc4ffe02e70ab25516_6102	fd642ce5a8a990b3180bfee237b05c12_8634	68dc3cfa2550759daea660886eafbfcd_10130	b0ae9ff660860b9cda0231005574687e_2403	6ad2ea7d64599eb7fb3ecabaa50bf1f8_2043	e7d37845e534701d64059ba75383e12d_3454	c7c40eda78cf130c966647755134e2de_9978	4d33485a9d9d2f52003433b4dd3ebc1c_2120	d33a8db5af35ed3dc3d2af65371b3b72_2431	dc78db1d62ada63fe6a2a44641ea38d6_46	3851b3efc1b611b39602aff919a562f8_13013	6525475ee51ec9035b1b244328350443_11453	55db69fc8e9cba77527471fcb23e1bfc_2178	74e5e017befd937000dfc502ea46e1f1_9360	9a435902eae5ec4b24154c8031359700_8730	48bd6800f8e1fb6c26fcd679313e357f_4252	84ff823ae51f4f5f67dd715ef8a14b8d_3348	a48a2acd939ad90a842230d00e385fe5_2861	7647d9e74c990c8c2018aa14efe589ab_5810	9f4518d01b6996451f24dc955831b66a_12658	705c9af312180478b99221a87bdccba2_5937	53d3bbf89b9918dd925b65414f7c5dbe_6962
tagA	WecB/TagA/CpsF family glycosyltransferase	63	63	1	1	5032				737	749	737	6fb57a34ce60fa6ffcd6b0ada92302fc_7270	8ef1dc118ee4838f261237587ceee75e_8715	b188e6825fd590866a012d87fb7f95f5_7617	7bd4cf11b10471b8832be5f2215de049_1934	6f0ff4c9ed4b93c60fbeda700771d277_2006	5236776933e47f7ecc2f40e0170feeeb_2559	3f54067f0171de3b419324bfb7229574_9241	53cefd0047eff68b652358cc419cd0b6_2043	9b634048604e41ae55e5bd6c1afbf922_7883	733f00d86caeeda453a9fbbe11761790_1539	b24241dcc4b03c8a5da9ca26399408d4_2201	e5918ec09b46b1fc7fbbc9c91ab3b59b_2402	84f28b3b17a5fee02a8e30ce554821de_1835	8b22758a929e0accca08d9acf380c64d_1968	7054a9bb977e62c62a6366f8f3caac0f_7781	13c6043f1b8f9ffc4ffe02e70ab25516_6098	fd642ce5a8a990b3180bfee237b05c12_8638	68dc3cfa2550759daea660886eafbfcd_10134	b0ae9ff660860b9cda0231005574687e_2399	6ad2ea7d64599eb7fb3ecabaa50bf1f8_2047	e7d37845e534701d64059ba75383e12d_3458	c7c40eda78cf130c966647755134e2de_9981	4d33485a9d9d2f52003433b4dd3ebc1c_2124	d33a8db5af35ed3dc3d2af65371b3b72_2435	dc78db1d62ada63fe6a2a44641ea38d6_50	3851b3efc1b611b39602aff919a562f8_13017	6525475ee51ec9035b1b244328350443_11449	55db69fc8e9cba77527471fcb23e1bfc_2182	74e5e017befd937000dfc502ea46e1f1_9356	9a435902eae5ec4b24154c8031359700_8726	48bd6800f8e1fb6c26fcd679313e357f_4248	84ff823ae51f4f5f67dd715ef8a14b8d_3352	a48a2acd939ad90a842230d00e385fe5_2857	7647d9e74c990c8c2018aa14efe589ab_5814	9f4518d01b6996451f24dc955831b66a_12654	705c9af312180478b99221a87bdccba2_5933	53d3bbf89b9918dd925b65414f7c5dbe_6958
pncB2	nicotinate phosphoribosyltransferase	63	63	1	1	5031				1478	1478	1478	6fb57a34ce60fa6ffcd6b0ada92302fc_7274	8ef1dc118ee4838f261237587ceee75e_8719	b188e6825fd590866a012d87fb7f95f5_7613	7bd4cf11b10471b8832be5f2215de049_1930	6f0ff4c9ed4b93c60fbeda700771d277_2010	5236776933e47f7ecc2f40e0170feeeb_2563	3f54067f0171de3b419324bfb7229574_9237	53cefd0047eff68b652358cc419cd0b6_2047	9b634048604e41ae55e5bd6c1afbf922_7880	733f00d86caeeda453a9fbbe11761790_1535	b24241dcc4b03c8a5da9ca26399408d4_2197	e5918ec09b46b1fc7fbbc9c91ab3b59b_2398	84f28b3b17a5fee02a8e30ce554821de_1839	8b22758a929e0accca08d9acf380c64d_1964	7054a9bb977e62c62a6366f8f3caac0f_7785	13c6043f1b8f9ffc4ffe02e70ab25516_6094	fd642ce5a8a990b3180bfee237b05c12_8642	68dc3cfa2550759daea660886eafbfcd_10138	b0ae9ff660860b9cda0231005574687e_2395	6ad2ea7d64599eb7fb3ecabaa50bf1f8_2051	e7d37845e534701d64059ba75383e12d_3462	c7c40eda78cf130c966647755134e2de_9985	4d33485a9d9d2f52003433b4dd3ebc1c_2128	d33a8db5af35ed3dc3d2af65371b3b72_2439	dc78db1d62ada63fe6a2a44641ea38d6_54	3851b3efc1b611b39602aff919a562f8_13021	6525475ee51ec9035b1b244328350443_11445	55db69fc8e9cba77527471fcb23e1bfc_2186	74e5e017befd937000dfc502ea46e1f1_9352	9a435902eae5ec4b24154c8031359700_8722	48bd6800f8e1fb6c26fcd679313e357f_4244	84ff823ae51f4f5f67dd715ef8a14b8d_3356	a48a2acd939ad90a842230d00e385fe5_2853	7647d9e74c990c8c2018aa14efe589ab_5818	9f4518d01b6996451f24dc955831b66a_12650	705c9af312180478b99221a87bdccba2_5929	53d3bbf89b9918dd925b65414f7c5dbe_6954
nadE	ammonia-dependent NAD(+) synthetase	63	63	1	1	5030				827	827	827	6fb57a34ce60fa6ffcd6b0ada92302fc_7278	8ef1dc118ee4838f261237587ceee75e_8722	b188e6825fd590866a012d87fb7f95f5_7609	7bd4cf11b10471b8832be5f2215de049_1926	6f0ff4c9ed4b93c60fbeda700771d277_2014	5236776933e47f7ecc2f40e0170feeeb_2567	3f54067f0171de3b419324bfb7229574_9233	53cefd0047eff68b652358cc419cd0b6_2051	9b634048604e41ae55e5bd6c1afbf922_7876	733f00d86caeeda453a9fbbe11761790_1531	b24241dcc4b03c8a5da9ca26399408d4_2193	e5918ec09b46b1fc7fbbc9c91ab3b59b_2394	84f28b3b17a5fee02a8e30ce554821de_1843	8b22758a929e0accca08d9acf380c64d_1960	7054a9bb977e62c62a6366f8f3caac0f_7789	13c6043f1b8f9ffc4ffe02e70ab25516_6090	fd642ce5a8a990b3180bfee237b05c12_8646	68dc3cfa2550759daea660886eafbfcd_10142	b0ae9ff660860b9cda0231005574687e_2391	6ad2ea7d64599eb7fb3ecabaa50bf1f8_2055	e7d37845e534701d64059ba75383e12d_3466	c7c40eda78cf130c966647755134e2de_9989	4d33485a9d9d2f52003433b4dd3ebc1c_2132	d33a8db5af35ed3dc3d2af65371b3b72_2443	dc78db1d62ada63fe6a2a44641ea38d6_58	3851b3efc1b611b39602aff919a562f8_13025	6525475ee51ec9035b1b244328350443_11441	55db69fc8e9cba77527471fcb23e1bfc_2190	74e5e017befd937000dfc502ea46e1f1_9348	9a435902eae5ec4b24154c8031359700_8718	48bd6800f8e1fb6c26fcd679313e357f_4240	84ff823ae51f4f5f67dd715ef8a14b8d_3360	a48a2acd939ad90a842230d00e385fe5_2849	7647d9e74c990c8c2018aa14efe589ab_5822	9f4518d01b6996451f24dc955831b66a_12646	705c9af312180478b99221a87bdccba2_5925	53d3bbf89b9918dd925b65414f7c5dbe_6950
KGF89_RS08205	cation-translocating P-type ATPase	63	63	1	1	5029				2654	2675	2654	6fb57a34ce60fa6ffcd6b0ada92302fc_7281	8ef1dc118ee4838f261237587ceee75e_8726	b188e6825fd590866a012d87fb7f95f5_7605	7bd4cf11b10471b8832be5f2215de049_1922	6f0ff4c9ed4b93c60fbeda700771d277_2018	5236776933e47f7ecc2f40e0170feeeb_2571	3f54067f0171de3b419324bfb7229574_9229	53cefd0047eff68b652358cc419cd0b6_2055	9b634048604e41ae55e5bd6c1afbf922_7872	733f00d86caeeda453a9fbbe11761790_1527	b24241dcc4b03c8a5da9ca26399408d4_2189	e5918ec09b46b1fc7fbbc9c91ab3b59b_2390	84f28b3b17a5fee02a8e30ce554821de_1847	8b22758a929e0accca08d9acf380c64d_1956	7054a9bb977e62c62a6366f8f3caac0f_7793	13c6043f1b8f9ffc4ffe02e70ab25516_6086	fd642ce5a8a990b3180bfee237b05c12_8650	68dc3cfa2550759daea660886eafbfcd_10146	b0ae9ff660860b9cda0231005574687e_2387	6ad2ea7d64599eb7fb3ecabaa50bf1f8_2059	e7d37845e534701d64059ba75383e12d_3470	c7c40eda78cf130c966647755134e2de_9992	4d33485a9d9d2f52003433b4dd3ebc1c_2136	d33a8db5af35ed3dc3d2af65371b3b72_2447	dc78db1d62ada63fe6a2a44641ea38d6_62	3851b3efc1b611b39602aff919a562f8_13029	6525475ee51ec9035b1b244328350443_11437	55db69fc8e9cba77527471fcb23e1bfc_2194	74e5e017befd937000dfc502ea46e1f1_9344	9a435902eae5ec4b24154c8031359700_8714	48bd6800f8e1fb6c26fcd679313e357f_4236	84ff823ae51f4f5f67dd715ef8a14b8d_3364	a48a2acd939ad90a842230d00e385fe5_2845	7647d9e74c990c8c2018aa14efe589ab_5826	9f4518d01b6996451f24dc955831b66a_3985	705c9af312180478b99221a87bdccba2_5921	53d3bbf89b9918dd925b65414f7c5dbe_6946
KGI17_RS14085	hypothetical protein	63	63	1	1	5028				434	434	434	6fb57a34ce60fa6ffcd6b0ada92302fc_7285	8ef1dc118ee4838f261237587ceee75e_8730	b188e6825fd590866a012d87fb7f95f5_7601	7bd4cf11b10471b8832be5f2215de049_1918	6f0ff4c9ed4b93c60fbeda700771d277_2022	5236776933e47f7ecc2f40e0170feeeb_2575	3f54067f0171de3b419324bfb7229574_9225	53cefd0047eff68b652358cc419cd0b6_2059	9b634048604e41ae55e5bd6c1afbf922_7868	733f00d86caeeda453a9fbbe11761790_1523	b24241dcc4b03c8a5da9ca26399408d4_2185	e5918ec09b46b1fc7fbbc9c91ab3b59b_2386	84f28b3b17a5fee02a8e30ce554821de_1851	8b22758a929e0accca08d9acf380c64d_1952	7054a9bb977e62c62a6366f8f3caac0f_7797	13c6043f1b8f9ffc4ffe02e70ab25516_6082	fd642ce5a8a990b3180bfee237b05c12_8654	68dc3cfa2550759daea660886eafbfcd_10150	b0ae9ff660860b9cda0231005574687e_2383	6ad2ea7d64599eb7fb3ecabaa50bf1f8_2063	e7d37845e534701d64059ba75383e12d_3474	c7c40eda78cf130c966647755134e2de_9996	4d33485a9d9d2f52003433b4dd3ebc1c_2140	d33a8db5af35ed3dc3d2af65371b3b72_2451	dc78db1d62ada63fe6a2a44641ea38d6_66	3851b3efc1b611b39602aff919a562f8_13033	6525475ee51ec9035b1b244328350443_11433	55db69fc8e9cba77527471fcb23e1bfc_2198	74e5e017befd937000dfc502ea46e1f1_9340	9a435902eae5ec4b24154c8031359700_8710	48bd6800f8e1fb6c26fcd679313e357f_4232	84ff823ae51f4f5f67dd715ef8a14b8d_3368	a48a2acd939ad90a842230d00e385fe5_2841	7647d9e74c990c8c2018aa14efe589ab_5830	9f4518d01b6996451f24dc955831b66a_3989	705c9af312180478b99221a87bdccba2_5917	53d3bbf89b9918dd925b65414f7c5dbe_6942
yhgF	RNA-binding transcriptional accessory protein	63	63	1	1	5027				2180	2216	2181	6fb57a34ce60fa6ffcd6b0ada92302fc_7289	8ef1dc118ee4838f261237587ceee75e_8734	b188e6825fd590866a012d87fb7f95f5_7597	7bd4cf11b10471b8832be5f2215de049_1914	6f0ff4c9ed4b93c60fbeda700771d277_2026	5236776933e47f7ecc2f40e0170feeeb_2579	3f54067f0171de3b419324bfb7229574_9221	53cefd0047eff68b652358cc419cd0b6_2063	9b634048604e41ae55e5bd6c1afbf922_7864	733f00d86caeeda453a9fbbe11761790_1519	b24241dcc4b03c8a5da9ca26399408d4_2181	e5918ec09b46b1fc7fbbc9c91ab3b59b_2382	84f28b3b17a5fee02a8e30ce554821de_1855	8b22758a929e0accca08d9acf380c64d_1948	7054a9bb977e62c62a6366f8f3caac0f_7801	13c6043f1b8f9ffc4ffe02e70ab25516_6078	fd642ce5a8a990b3180bfee237b05c12_8658	68dc3cfa2550759daea660886eafbfcd_10154	b0ae9ff660860b9cda0231005574687e_2379	6ad2ea7d64599eb7fb3ecabaa50bf1f8_2067	e7d37845e534701d64059ba75383e12d_3478	c7c40eda78cf130c966647755134e2de_10000	4d33485a9d9d2f52003433b4dd3ebc1c_2144	d33a8db5af35ed3dc3d2af65371b3b72_2455	dc78db1d62ada63fe6a2a44641ea38d6_70	3851b3efc1b611b39602aff919a562f8_13037	6525475ee51ec9035b1b244328350443_11429	55db69fc8e9cba77527471fcb23e1bfc_2202	74e5e017befd937000dfc502ea46e1f1_9336	9a435902eae5ec4b24154c8031359700_8706	48bd6800f8e1fb6c26fcd679313e357f_4228	84ff823ae51f4f5f67dd715ef8a14b8d_3372	a48a2acd939ad90a842230d00e385fe5_2837	7647d9e74c990c8c2018aa14efe589ab_5834	9f4518d01b6996451f24dc955831b66a_3993	705c9af312180478b99221a87bdccba2_5913	53d3bbf89b9918dd925b65414f7c5dbe_6938
BIS22_RS01580	SprT family protein	63	63	1	1	5026				458	458	458	6fb57a34ce60fa6ffcd6b0ada92302fc_7293	8ef1dc118ee4838f261237587ceee75e_8738	b188e6825fd590866a012d87fb7f95f5_7593	7bd4cf11b10471b8832be5f2215de049_1910	6f0ff4c9ed4b93c60fbeda700771d277_2030	5236776933e47f7ecc2f40e0170feeeb_2583	3f54067f0171de3b419324bfb7229574_9217	53cefd0047eff68b652358cc419cd0b6_2067	9b634048604e41ae55e5bd6c1afbf922_7860	733f00d86caeeda453a9fbbe11761790_1515	b24241dcc4b03c8a5da9ca26399408d4_2177	e5918ec09b46b1fc7fbbc9c91ab3b59b_2378	84f28b3b17a5fee02a8e30ce554821de_1859	8b22758a929e0accca08d9acf380c64d_1944	7054a9bb977e62c62a6366f8f3caac0f_7805	13c6043f1b8f9ffc4ffe02e70ab25516_6074	fd642ce5a8a990b3180bfee237b05c12_8661	68dc3cfa2550759daea660886eafbfcd_10158	b0ae9ff660860b9cda0231005574687e_2375	6ad2ea7d64599eb7fb3ecabaa50bf1f8_2071	e7d37845e534701d64059ba75383e12d_3482	c7c40eda78cf130c966647755134e2de_10004	4d33485a9d9d2f52003433b4dd3ebc1c_2148	d33a8db5af35ed3dc3d2af65371b3b72_2459	dc78db1d62ada63fe6a2a44641ea38d6_74	3851b3efc1b611b39602aff919a562f8_13041	6525475ee51ec9035b1b244328350443_11425	55db69fc8e9cba77527471fcb23e1bfc_2206	74e5e017befd937000dfc502ea46e1f1_9332	9a435902eae5ec4b24154c8031359700_8702	48bd6800f8e1fb6c26fcd679313e357f_4224	84ff823ae51f4f5f67dd715ef8a14b8d_3376	a48a2acd939ad90a842230d00e385fe5_2833	7647d9e74c990c8c2018aa14efe589ab_5838	9f4518d01b6996451f24dc955831b66a_3997	705c9af312180478b99221a87bdccba2_5909	53d3bbf89b9918dd925b65414f7c5dbe_6934
thrB	homoserine kinase	63	63	1	1	5024				875	875	875	6fb57a34ce60fa6ffcd6b0ada92302fc_7301	8ef1dc118ee4838f261237587ceee75e_8746	b188e6825fd590866a012d87fb7f95f5_7587	7bd4cf11b10471b8832be5f2215de049_1902	6f0ff4c9ed4b93c60fbeda700771d277_2038	5236776933e47f7ecc2f40e0170feeeb_2591	3f54067f0171de3b419324bfb7229574_9209	53cefd0047eff68b652358cc419cd0b6_2075	9b634048604e41ae55e5bd6c1afbf922_7852	733f00d86caeeda453a9fbbe11761790_1507	b24241dcc4b03c8a5da9ca26399408d4_2169	e5918ec09b46b1fc7fbbc9c91ab3b59b_2370	84f28b3b17a5fee02a8e30ce554821de_1867	8b22758a929e0accca08d9acf380c64d_1936	7054a9bb977e62c62a6366f8f3caac0f_7813	13c6043f1b8f9ffc4ffe02e70ab25516_6066	fd642ce5a8a990b3180bfee237b05c12_8669	68dc3cfa2550759daea660886eafbfcd_10166	b0ae9ff660860b9cda0231005574687e_2367	6ad2ea7d64599eb7fb3ecabaa50bf1f8_2079	e7d37845e534701d64059ba75383e12d_3490	c7c40eda78cf130c966647755134e2de_10012	4d33485a9d9d2f52003433b4dd3ebc1c_2156	d33a8db5af35ed3dc3d2af65371b3b72_2467	dc78db1d62ada63fe6a2a44641ea38d6_82	3851b3efc1b611b39602aff919a562f8_13048	6525475ee51ec9035b1b244328350443_11417	55db69fc8e9cba77527471fcb23e1bfc_2214	74e5e017befd937000dfc502ea46e1f1_9324	9a435902eae5ec4b24154c8031359700_8694	48bd6800f8e1fb6c26fcd679313e357f_4216	84ff823ae51f4f5f67dd715ef8a14b8d_3384	a48a2acd939ad90a842230d00e385fe5_2825	7647d9e74c990c8c2018aa14efe589ab_5846	9f4518d01b6996451f24dc955831b66a_4005	705c9af312180478b99221a87bdccba2_5901	53d3bbf89b9918dd925b65414f7c5dbe_6926
ACM52_RS09770	C39 family peptidase	63	63	1	1	4669				707	866	857	6fb57a34ce60fa6ffcd6b0ada92302fc_4416	8ef1dc118ee4838f261237587ceee75e_4415	b188e6825fd590866a012d87fb7f95f5_7351	7bd4cf11b10471b8832be5f2215de049_1666	6f0ff4c9ed4b93c60fbeda700771d277_2263	5236776933e47f7ecc2f40e0170feeeb_2815	3f54067f0171de3b419324bfb7229574_5845	53cefd0047eff68b652358cc419cd0b6_2303	9b634048604e41ae55e5bd6c1afbf922_1359	733f00d86caeeda453a9fbbe11761790_1278	b24241dcc4b03c8a5da9ca26399408d4_1940	e5918ec09b46b1fc7fbbc9c91ab3b59b_2142	84f28b3b17a5fee02a8e30ce554821de_2090	8b22758a929e0accca08d9acf380c64d_1707	7054a9bb977e62c62a6366f8f3caac0f_1815	13c6043f1b8f9ffc4ffe02e70ab25516_8017	fd642ce5a8a990b3180bfee237b05c12_8902	68dc3cfa2550759daea660886eafbfcd_6005	b0ae9ff660860b9cda0231005574687e_2142	6ad2ea7d64599eb7fb3ecabaa50bf1f8_2314	e7d37845e534701d64059ba75383e12d_3716	c7c40eda78cf130c966647755134e2de_5740	4d33485a9d9d2f52003433b4dd3ebc1c_2399	d33a8db5af35ed3dc3d2af65371b3b72_4795	dc78db1d62ada63fe6a2a44641ea38d6_300	3851b3efc1b611b39602aff919a562f8_13290	6525475ee51ec9035b1b244328350443_11156	55db69fc8e9cba77527471fcb23e1bfc_2467	74e5e017befd937000dfc502ea46e1f1_9081	9a435902eae5ec4b24154c8031359700_8441	48bd6800f8e1fb6c26fcd679313e357f_4682	84ff823ae51f4f5f67dd715ef8a14b8d_5691	a48a2acd939ad90a842230d00e385fe5_3192	7647d9e74c990c8c2018aa14efe589ab_1166	9f4518d01b6996451f24dc955831b66a_2351	705c9af312180478b99221a87bdccba2_873	53d3bbf89b9918dd925b65414f7c5dbe_8339
KGF89_RS08525	mannose/fructose/sorbose PTS transporter subunit IIA	63	63	1	1	4668				974	974	974	6fb57a34ce60fa6ffcd6b0ada92302fc_4412	8ef1dc118ee4838f261237587ceee75e_4419	b188e6825fd590866a012d87fb7f95f5_7348	7bd4cf11b10471b8832be5f2215de049_1662	6f0ff4c9ed4b93c60fbeda700771d277_2267	5236776933e47f7ecc2f40e0170feeeb_2819	3f54067f0171de3b419324bfb7229574_5849	53cefd0047eff68b652358cc419cd0b6_2307	9b634048604e41ae55e5bd6c1afbf922_1363	733f00d86caeeda453a9fbbe11761790_1274	b24241dcc4b03c8a5da9ca26399408d4_1936	e5918ec09b46b1fc7fbbc9c91ab3b59b_2138	84f28b3b17a5fee02a8e30ce554821de_2094	8b22758a929e0accca08d9acf380c64d_1703	7054a9bb977e62c62a6366f8f3caac0f_1811	13c6043f1b8f9ffc4ffe02e70ab25516_8013	fd642ce5a8a990b3180bfee237b05c12_8906	68dc3cfa2550759daea660886eafbfcd_6001	b0ae9ff660860b9cda0231005574687e_2138	6ad2ea7d64599eb7fb3ecabaa50bf1f8_2318	e7d37845e534701d64059ba75383e12d_3720	c7c40eda78cf130c966647755134e2de_5736	4d33485a9d9d2f52003433b4dd3ebc1c_2403	d33a8db5af35ed3dc3d2af65371b3b72_4799	dc78db1d62ada63fe6a2a44641ea38d6_304	3851b3efc1b611b39602aff919a562f8_13294	6525475ee51ec9035b1b244328350443_11152	55db69fc8e9cba77527471fcb23e1bfc_2471	74e5e017befd937000dfc502ea46e1f1_9077	9a435902eae5ec4b24154c8031359700_8437	48bd6800f8e1fb6c26fcd679313e357f_4686	84ff823ae51f4f5f67dd715ef8a14b8d_5695	a48a2acd939ad90a842230d00e385fe5_3188	7647d9e74c990c8c2018aa14efe589ab_1162	9f4518d01b6996451f24dc955831b66a_2354	705c9af312180478b99221a87bdccba2_877	53d3bbf89b9918dd925b65414f7c5dbe_8343
KGF66_RS08530	PTS system mannose/fructose/sorbose family transporter subunit IID	63	63	1	1	4666				932	932	932	6fb57a34ce60fa6ffcd6b0ada92302fc_4404	8ef1dc118ee4838f261237587ceee75e_4427	b188e6825fd590866a012d87fb7f95f5_7340	7bd4cf11b10471b8832be5f2215de049_1654	6f0ff4c9ed4b93c60fbeda700771d277_2275	5236776933e47f7ecc2f40e0170feeeb_2827	3f54067f0171de3b419324bfb7229574_5857	53cefd0047eff68b652358cc419cd0b6_2315	9b634048604e41ae55e5bd6c1afbf922_1371	733f00d86caeeda453a9fbbe11761790_1266	b24241dcc4b03c8a5da9ca26399408d4_1928	e5918ec09b46b1fc7fbbc9c91ab3b59b_2130	84f28b3b17a5fee02a8e30ce554821de_2102	8b22758a929e0accca08d9acf380c64d_1695	7054a9bb977e62c62a6366f8f3caac0f_1803	13c6043f1b8f9ffc4ffe02e70ab25516_8007	fd642ce5a8a990b3180bfee237b05c12_8913	68dc3cfa2550759daea660886eafbfcd_5993	b0ae9ff660860b9cda0231005574687e_2130	6ad2ea7d64599eb7fb3ecabaa50bf1f8_2326	e7d37845e534701d64059ba75383e12d_3728	c7c40eda78cf130c966647755134e2de_5728	4d33485a9d9d2f52003433b4dd3ebc1c_2411	d33a8db5af35ed3dc3d2af65371b3b72_4807	dc78db1d62ada63fe6a2a44641ea38d6_312	3851b3efc1b611b39602aff919a562f8_13301	6525475ee51ec9035b1b244328350443_11144	55db69fc8e9cba77527471fcb23e1bfc_2479	74e5e017befd937000dfc502ea46e1f1_9069	9a435902eae5ec4b24154c8031359700_8429	48bd6800f8e1fb6c26fcd679313e357f_4694	84ff823ae51f4f5f67dd715ef8a14b8d_5703	a48a2acd939ad90a842230d00e385fe5_3180	7647d9e74c990c8c2018aa14efe589ab_1154	9f4518d01b6996451f24dc955831b66a_2362	705c9af312180478b99221a87bdccba2_885	53d3bbf89b9918dd925b65414f7c5dbe_8351
D6U20_RS10145	DUF956 family protein	63	63	1	1	4665				386	386	386	6fb57a34ce60fa6ffcd6b0ada92302fc_4400	8ef1dc118ee4838f261237587ceee75e_4431	b188e6825fd590866a012d87fb7f95f5_7336	7bd4cf11b10471b8832be5f2215de049_1650	6f0ff4c9ed4b93c60fbeda700771d277_2279	5236776933e47f7ecc2f40e0170feeeb_2831	3f54067f0171de3b419324bfb7229574_5861	53cefd0047eff68b652358cc419cd0b6_2319	9b634048604e41ae55e5bd6c1afbf922_1375	733f00d86caeeda453a9fbbe11761790_1262	b24241dcc4b03c8a5da9ca26399408d4_1924	e5918ec09b46b1fc7fbbc9c91ab3b59b_2126	84f28b3b17a5fee02a8e30ce554821de_2106	8b22758a929e0accca08d9acf380c64d_1691	7054a9bb977e62c62a6366f8f3caac0f_1799	13c6043f1b8f9ffc4ffe02e70ab25516_8003	fd642ce5a8a990b3180bfee237b05c12_8917	68dc3cfa2550759daea660886eafbfcd_5989	b0ae9ff660860b9cda0231005574687e_2126	6ad2ea7d64599eb7fb3ecabaa50bf1f8_2330	e7d37845e534701d64059ba75383e12d_3732	c7c40eda78cf130c966647755134e2de_5724	4d33485a9d9d2f52003433b4dd3ebc1c_2415	d33a8db5af35ed3dc3d2af65371b3b72_4811	dc78db1d62ada63fe6a2a44641ea38d6_316	3851b3efc1b611b39602aff919a562f8_13305	6525475ee51ec9035b1b244328350443_11140	55db69fc8e9cba77527471fcb23e1bfc_2483	74e5e017befd937000dfc502ea46e1f1_9065	9a435902eae5ec4b24154c8031359700_8425	48bd6800f8e1fb6c26fcd679313e357f_4698	84ff823ae51f4f5f67dd715ef8a14b8d_5707	a48a2acd939ad90a842230d00e385fe5_3176	7647d9e74c990c8c2018aa14efe589ab_1150	9f4518d01b6996451f24dc955831b66a_2366	705c9af312180478b99221a87bdccba2_889	53d3bbf89b9918dd925b65414f7c5dbe_8355
manX_2	PTS sugar transporter subunit IIA	63	63	1	1	4663				419	419	419	6fb57a34ce60fa6ffcd6b0ada92302fc_4392	8ef1dc118ee4838f261237587ceee75e_4439	b188e6825fd590866a012d87fb7f95f5_7328	7bd4cf11b10471b8832be5f2215de049_1642	6f0ff4c9ed4b93c60fbeda700771d277_2287	5236776933e47f7ecc2f40e0170feeeb_2839	3f54067f0171de3b419324bfb7229574_5869	53cefd0047eff68b652358cc419cd0b6_2327	9b634048604e41ae55e5bd6c1afbf922_1383	733f00d86caeeda453a9fbbe11761790_1254	b24241dcc4b03c8a5da9ca26399408d4_1916	e5918ec09b46b1fc7fbbc9c91ab3b59b_2118	84f28b3b17a5fee02a8e30ce554821de_2114	8b22758a929e0accca08d9acf380c64d_1683	7054a9bb977e62c62a6366f8f3caac0f_1791	13c6043f1b8f9ffc4ffe02e70ab25516_7995	fd642ce5a8a990b3180bfee237b05c12_8925	68dc3cfa2550759daea660886eafbfcd_5981	b0ae9ff660860b9cda0231005574687e_2118	6ad2ea7d64599eb7fb3ecabaa50bf1f8_2338	e7d37845e534701d64059ba75383e12d_3740	c7c40eda78cf130c966647755134e2de_5716	4d33485a9d9d2f52003433b4dd3ebc1c_2423	d33a8db5af35ed3dc3d2af65371b3b72_4819	dc78db1d62ada63fe6a2a44641ea38d6_324	3851b3efc1b611b39602aff919a562f8_13313	6525475ee51ec9035b1b244328350443_11134	55db69fc8e9cba77527471fcb23e1bfc_2491	74e5e017befd937000dfc502ea46e1f1_9057	9a435902eae5ec4b24154c8031359700_8417	48bd6800f8e1fb6c26fcd679313e357f_4706	84ff823ae51f4f5f67dd715ef8a14b8d_5715	a48a2acd939ad90a842230d00e385fe5_3168	7647d9e74c990c8c2018aa14efe589ab_1142	9f4518d01b6996451f24dc955831b66a_2374	705c9af312180478b99221a87bdccba2_897	53d3bbf89b9918dd925b65414f7c5dbe_8363
D6U17_RS01195	PTS sugar transporter subunit IIB	63	63	1	1	4662				533	533	533	6fb57a34ce60fa6ffcd6b0ada92302fc_4388	8ef1dc118ee4838f261237587ceee75e_4443	b188e6825fd590866a012d87fb7f95f5_7324	7bd4cf11b10471b8832be5f2215de049_1638	6f0ff4c9ed4b93c60fbeda700771d277_2291	5236776933e47f7ecc2f40e0170feeeb_2843	3f54067f0171de3b419324bfb7229574_5873	53cefd0047eff68b652358cc419cd0b6_2331	9b634048604e41ae55e5bd6c1afbf922_1387	733f00d86caeeda453a9fbbe11761790_1250	b24241dcc4b03c8a5da9ca26399408d4_1912	e5918ec09b46b1fc7fbbc9c91ab3b59b_2114	84f28b3b17a5fee02a8e30ce554821de_2118	8b22758a929e0accca08d9acf380c64d_1679	7054a9bb977e62c62a6366f8f3caac0f_1787	13c6043f1b8f9ffc4ffe02e70ab25516_7992	fd642ce5a8a990b3180bfee237b05c12_8929	68dc3cfa2550759daea660886eafbfcd_5977	b0ae9ff660860b9cda0231005574687e_2114	6ad2ea7d64599eb7fb3ecabaa50bf1f8_2342	e7d37845e534701d64059ba75383e12d_3744	c7c40eda78cf130c966647755134e2de_5712	4d33485a9d9d2f52003433b4dd3ebc1c_2427	d33a8db5af35ed3dc3d2af65371b3b72_4823	dc78db1d62ada63fe6a2a44641ea38d6_328	3851b3efc1b611b39602aff919a562f8_13317	6525475ee51ec9035b1b244328350443_11130	55db69fc8e9cba77527471fcb23e1bfc_2495	74e5e017befd937000dfc502ea46e1f1_9053	9a435902eae5ec4b24154c8031359700_8413	48bd6800f8e1fb6c26fcd679313e357f_4710	84ff823ae51f4f5f67dd715ef8a14b8d_5719	a48a2acd939ad90a842230d00e385fe5_3164	7647d9e74c990c8c2018aa14efe589ab_1138	9f4518d01b6996451f24dc955831b66a_2378	705c9af312180478b99221a87bdccba2_901	53d3bbf89b9918dd925b65414f7c5dbe_8367
[truncated: 9,943 more rows]
[truncated: 26 more columns]
